# Supplementary material for: Leaky ribosomal scanning enables tunable translation of bicistronic ORFs in green algae
Source: Proc Natl Acad Sci U S A. 2025 Feb 26;122(9):e2417695122. doi: 10.1073/pnas.2417695122 (PMC11892635; doi:10.1073/pnas.2417695122)
Supplement: Supplementary file 4 — Dataset S03 (XLSX) [file pnas.2417695122.sd03.xlsx]

## Sheet: Legend
Supplementary Dataset S03. Kozak-like scores and sequences
Kozak-like bit scores and sequences for all annotated and potential alternative start sites within the bicistrons and monocistrons of both A. protothecoides and C. reinhardtii.

## Sheet: 03A auxeno_summary
ORF1	ORF2	5UTR_kozak	ORF1 kozak	ORF1_inframe_kozak (i.e. MET)	ORF1_outframe_kozak	interorf_kozak	ORF2 kozak
UTEX250_A01.00225.1	UTEX250_A01.00220.1	GTTTCNNNCGCTG; GCGGGNNNCATAC	CATACNNNTCTCT	ACTTCNNNGAAAT			CAAACNNNCAAAT
UTEX250_A01.01015.1	UTEX250_A01.01010.1		AGGGANNNTCTGG	ACTGGNNNTTCGA			GCGCCNNNCCGGA
UTEX250_A02.02855.1	UTEX250_A02.02850.1		CTTGCNNNTGGCT				GCGCCNNNCTGGG
UTEX250_A02.03190.1	UTEX250_A02.03185.1	AGAGCNNNGCCTT	CCGTCNNNCTGCG				CAAGANNNACGTC
UTEX250_A03.04920.1	UTEX250_A03.04925.1		CTTTCNNNGCGCG	CTGTANNNAGGAC; GGGGANNNGGGGA; CCTCCNNNCAAAG; AAAGCNNNGCCAC; AATTCNNNCACAA; CAAAGNNNGTCGC	GGGGGNNNTCGCG; AAAGANNNAGCAA; AAACGNNNGCAGA; GAGAGNNNACGTC		ACTGANNNAAGCT
UTEX250_A03.05490.1	UTEX250_A03.05485.1		TTGGCNNNGGAGA				TCACGNNNCCTTT
UTEX250_A04.07340.1	UTEX250_A04.07335.1		AAATANNNGCCCC				TCGCANNNGCCCT
UTEX250_A04.08185.1	UTEX250_A04.08190.1		AGTGCNNNAGCAT	TGAGCNNNGACAC; CCTTCNNNTCGGA; TCCTGNNNGATTT; TCGACNNNGATTC	CCTGTNNNCGTCT; GTCGGNNNTCCTG		TGAGCNNNGCTGG
UTEX250_A05.08770.1	UTEX250_A05.08765.1	ACCTANNNTCGAA	CCTGCNNNTCCCC				GAGGCNNNGCCCG
UTEX250_A05.08895.1	UTEX250_A05.08890.1	CCGCANNNCATGA; AATGCNNNATTGC	AATACNNNGCCGC				CGGCCNNNGGTCC
UTEX250_A05.09605.1	UTEX250_A05.09610.1	AGAGGNNNTTGGG; GGGAGNNNTCGCC	CGTACNNNCTCCT	TGGAANNNTCCAC; AAGAANNNGCGGC			AGAGCNNNGTGCC
UTEX250_A05.10110.1	UTEX250_A05.10105.1	AGCCCNNNTGTA	ATTTGNNNGAGGG		CGGAGNNNTCCAG; CAACANNNGTGGC	CCCACNNNGTCAG	AGTCANNNGCAGA
UTEX250_A05.10385.1	UTEX250_A05.10380.1	ACAAANNNCCTTA; GCTTGNNNCGCCG	CTTGANNNGAGGA				CAGCCNNNAGGAT
UTEX250_A05.11130.1	UTEX250_A05.11125.1	CTTGGNNNATTGG	CCAGCNNNTTTGA		GTTTGNNNATCAG		CACCCNNNTCGAC
UTEX250_A07.14805.1	UTEX250_A07.14800.1		AATCANNNACGCT	AGGATNNNGACTG; TTTCCNNNGAGGA			AGTACNNNTCGAC
UTEX250_A07.15155.1	UTEX250_A07.15150.1
UTEX250_A07.16050.1	UTEX250_A07.16045.1	GTCTTNNNATTAC	CGCCGNNNGGAAA	GCACGATGGACCG	GCTGGNNNTAACG; TTGCANNNCAGAC; GTGACNNNCACGA; CATCGNNNTGTAC; GATCGNNNAGTGC; GCTGCNNNAGCTG		GCTGCNNNAGCTG
UTEX250_A07.17585.1	UTEX250_A07.17580.1		GAACGNNNTCGTA				ACCTGNNNCCGCA
UTEX250_A07.17725.1	UTEX250_A07.17720.1		TCGATNNNGGTCG		GGCTGNNNCGCTG		GAAGGNNNCGCGT
UTEX250_A08.20290.1	UTEX250_A08.20285.1		GACAGNNNACGGA	TGCCCNNNGTCCC; AGGAGNNNCAGTG			ACCCCNNNGCAGA
UTEX250_A08.21500.1	UTEX250_A08.21495.1
UTEX250_A09.22680.1	UTEX250_A09.22675.1		CTTCANNNCAGGC				CCAGCNNNAGGGC
UTEX250_A09.23175.1	UTEX250_A09.23170.1		TTCAGNNNTCGGA				CCCTCNNNTGGCA
UTEX250_A10.26400.1	UTEX250_A10.26395.1		CCGCGNNNCACCC				TGACCNNNCATCG
UTEX250_A10.27780.1	UTEX250_A10.27775.1		ATTTANNNGACGC		GCGAANNNGGGCA		AGGTGNNNGCCAC
UTEX250_A10.27870.1	UTEX250_A10.27865.1
UTEX250_A10.29675.1	UTEX250_A10.29670.1		GGCCCNNNATGCG	CCATGNNNCGACG; CTTTCNNNGGATT; GATTANNNGCGAG	GAGCANNNCCAGG		CAGGCNNNGCCCT
UTEX250_A10.30135.1	UTEX250_A10.30130.1		CCAGCNNNGCTGT				ATATANNNGCAGA
UTEX250_A11.30960.1	UTEX250_A11.30955.1		CGGGANNNGTCAG	GTGTGNNNTGCCG; GGACGNNNCGGCA			GGAAGNNNGGGGA
UTEX250_A11.31250.1	UTEX250_A11.31245.1	GGCGTNNNGTAGG	CAGTCNNNGCTGT	TGCGTNNNGCAGA; CTGGCNNNAGGGA; TGTTCNNNGAAGC; AGCGCNNNGCCAA	CAAGANNNGCTCA; GGCTGNNNCTCGT		GCAGCNNNGCGGT
UTEX250_A11.32380.1	UTEX250_A11.32375.1
UTEX250_A11.33040.1	UTEX250_A11.33035.1		CAACGNNNCCTGA				GCCTCNNNGTGCT
UTEX250_A11.33685.1	UTEX250_A11.33690.1
UTEX250_A11.34125.1	UTEX250_A11.34120.1		CGCCANNNTTCCC	ACAACNNNGCAGT	GGTGGNNNTGGAG; GTCCGNNNATGGG; CGATGNNNGGTTT		GCGGCNNNGCCAG
UTEX250_A11.34585.1	UTEX250_A11.34580.1
UTEX250_A12.35140.1	UTEX250_A12.35135.1	AATCGNNNCTTGC	CTTGCNNNAAGAT				CGGCCNNNGCCCA
UTEX250_A12.35305.1	UTEX250_A12.35300.1	AGGTGNNNTGTGG	TTACANNNGCCTG				GCAAGNNNGCGAG
UTEX250_A12.36760.1	UTEX250_A12.36755.1	GTGTGNNNTGGAT; TGTGGNNNGATAG	TAGGANNNTCTGC				AGGTGNNNAGCCG
UTEX250_A12.36775.1	UTEX250_A12.36770.1
UTEX250_A12.36865.1	UTEX250_A12.36860.1		TCAGCNNNTCGCG				TCGTANNNGCTCC
UTEX250_A12.38365.1	UTEX250_A12.38360.1	GATTANNNCTATG; ATGCTNNNAGGCA	GCGCCNNNAGCAG	AGCGCNNNCTGCT			GCCCCNNNTCTCG
UTEX250_A12.38655.1	UTEX250_A12.38650.1	TCCGCNNNCGAGT	GGGACNNNCTACA				TCCGCNNNCGAGT
UTEX250_A12.40975.1	UTEX250_A12.37750.1	ATTGCNNNGGCAC	ACACGNNNTCATG		ATGTCNNNGCGAC		GGCCCNNNTCGTC

## Sheet: 03B auxeno_poly_up_start_scores
0.268183	ORF 1 Kozak-like A pro
0.282961	ORF 1 Kozak-like A pro
0.29441	ORF 1 Kozak-like A pro
0.304466	ORF 1 Kozak-like A pro
0.304691	ORF 1 Kozak-like A pro
0.315687	ORF 1 Kozak-like A pro
0.321621	ORF 1 Kozak-like A pro
0.325803	ORF 1 Kozak-like A pro
0.326459	ORF 1 Kozak-like A pro
0.329582	ORF 1 Kozak-like A pro
0.330689	ORF 1 Kozak-like A pro
0.336054	ORF 1 Kozak-like A pro
0.33769	ORF 1 Kozak-like A pro
0.344898	ORF 1 Kozak-like A pro
0.357447	ORF 1 Kozak-like A pro
0.389143	ORF 1 Kozak-like A pro
0.389325	ORF 1 Kozak-like A pro
0.391299	ORF 1 Kozak-like A pro
0.400479	ORF 1 Kozak-like A pro
0.412904	ORF 1 Kozak-like A pro
0.41461	ORF 1 Kozak-like A pro
0.427121	ORF 1 Kozak-like A pro
0.428084	ORF 1 Kozak-like A pro
0.434956	ORF 1 Kozak-like A pro
0.438405	ORF 1 Kozak-like A pro
0.46451	ORF 1 Kozak-like A pro
0.47114	ORF 1 Kozak-like A pro
0.472625	ORF 1 Kozak-like A pro
0.480219	ORF 1 Kozak-like A pro
0.49325	ORF 1 Kozak-like A pro
0.493469	ORF 1 Kozak-like A pro
0.507878	ORF 1 Kozak-like A pro
0.508951	ORF 1 Kozak-like A pro
0.512453	ORF 1 Kozak-like A pro
0.545111	ORF 1 Kozak-like A pro
0.557061	ORF 1 Kozak-like A pro

## Sheet: 03C auxeno_poly_up_internal
0.246995	internal Kozak-like A. pro
0.266974	internal Kozak-like A. pro
0.271055	internal Kozak-like A. pro
0.282192	internal Kozak-like A. pro
0.282961	internal Kozak-like A. pro
0.283419	internal Kozak-like A. pro
0.295183	internal Kozak-like A. pro
0.296573	internal Kozak-like A. pro
0.298768	internal Kozak-like A. pro
0.304987	internal Kozak-like A. pro
0.306602	internal Kozak-like A. pro
0.30774	internal Kozak-like A. pro
0.309482	internal Kozak-like A. pro
0.312897	internal Kozak-like A. pro
0.320209	internal Kozak-like A. pro
0.320486	internal Kozak-like A. pro
0.326136	internal Kozak-like A. pro
0.32713	internal Kozak-like A. pro
0.327291	internal Kozak-like A. pro
0.334665	internal Kozak-like A. pro
0.336026	internal Kozak-like A. pro
0.338179	internal Kozak-like A. pro
0.340263	internal Kozak-like A. pro
0.344019	internal Kozak-like A. pro
0.344811	internal Kozak-like A. pro
0.350742	internal Kozak-like A. pro
0.353634	internal Kozak-like A. pro
0.356869	internal Kozak-like A. pro
0.360341	internal Kozak-like A. pro
0.365128	internal Kozak-like A. pro
0.368484	internal Kozak-like A. pro
0.369024	internal Kozak-like A. pro
0.372009	internal Kozak-like A. pro
0.390941	internal Kozak-like A. pro
0.395502	internal Kozak-like A. pro
0.39815	internal Kozak-like A. pro
0.404752	internal Kozak-like A. pro
0.410779	internal Kozak-like A. pro
0.429209	internal Kozak-like A. pro
0.443109	internal Kozak-like A. pro
0.444801	internal Kozak-like A. pro
0.447519	internal Kozak-like A. pro
0.460823	internal Kozak-like A. pro
0.462981	internal Kozak-like A. pro
0.473015	internal Kozak-like A. pro
0.484252	internal Kozak-like A. pro
0.486232	internal Kozak-like A. pro
0.487599	internal Kozak-like A. pro
0.49259	internal Kozak-like A. pro
0.496803	internal Kozak-like A. pro
0.50285	internal Kozak-like A. pro
0.517889	internal Kozak-like A. pro
0.521229	internal Kozak-like A. pro
0.52844	internal Kozak-like A. pro

## Sheet: 03D auxeno_poly_down_start
0.30231	ORF 2 Kozak-like A. pro
0.317638	ORF 2 Kozak-like A. pro
0.321399	ORF 2 Kozak-like A. pro
0.322089	ORF 2 Kozak-like A. pro
0.339795	ORF 2 Kozak-like A. pro
0.344356	ORF 2 Kozak-like A. pro
0.36858	ORF 2 Kozak-like A. pro
0.370351	ORF 2 Kozak-like A. pro
0.372859	ORF 2 Kozak-like A. pro
0.38379	ORF 2 Kozak-like A. pro
0.404315	ORF 2 Kozak-like A. pro
0.406605	ORF 2 Kozak-like A. pro
0.42965	ORF 2 Kozak-like A. pro
0.433943	ORF 2 Kozak-like A. pro
0.444801	ORF 2 Kozak-like A. pro
0.45339	ORF 2 Kozak-like A. pro
0.458864	ORF 2 Kozak-like A. pro
0.462437	ORF 2 Kozak-like A. pro
0.476798	ORF 2 Kozak-like A. pro
0.486842	ORF 2 Kozak-like A. pro
0.49512	ORF 2 Kozak-like A. pro
0.496726	ORF 2 Kozak-like A. pro
0.499192	ORF 2 Kozak-like A. pro
0.502483	ORF 2 Kozak-like A. pro
0.503083	ORF 2 Kozak-like A. pro
0.505073	ORF 2 Kozak-like A. pro
0.523008	ORF 2 Kozak-like A. pro
0.523162	ORF 2 Kozak-like A. pro
0.524476	ORF 2 Kozak-like A. pro
0.526035	ORF 2 Kozak-like A. pro
0.528362	ORF 2 Kozak-like A. pro
0.547138	ORF 2 Kozak-like A. pro
0.548552	ORF 2 Kozak-like A. pro
0.559234	ORF 2 Kozak-like A. pro
0.582473	ORF 2 Kozak-like A. pro
0.584305	ORF 2 Kozak-like A. pro

## Sheet: 03E auxeno_monocistronic_scores
UTEX250_A02.02615.1	0.554865	monocistronic
UTEX250_A05.08855.1	0.304073	monocistronic
UTEX250_A04.06135.1	0.376759	monocistronic
UTEX250_A02.02280.1	0.297087	monocistronic
UTEX250_A12.36930.1	0.328484	monocistronic
UTEX250_A09.24185.1	0.356192	monocistronic
UTEX250_A02.02810.1	0.361806	monocistronic
UTEX250_A09.22405.1	0.34634	monocistronic
UTEX250_A08.20485.1	0.326533	monocistronic
UTEX250_A07.17305.1	0.436063	monocistronic
UTEX250_A10.26795.1	0.475897	monocistronic
UTEX250_A07.16175.1	0.453431	monocistronic
UTEX250_A09.25325.1	0.496174	monocistronic
UTEX250_A12.35185.1	0.34607	monocistronic
UTEX250_A08.20180.1	0.435086	monocistronic
UTEX250_A08.20780.1	0.510531	monocistronic
UTEX250_A12.36410.1	0.478919	monocistronic
UTEX250_A09.24350.1	0.483418	monocistronic
UTEX250_A05.11170.1	0.40578	monocistronic
UTEX250_A09.25100.1	0.366086	monocistronic
UTEX250_A12.36285.1	0.553015	monocistronic
UTEX250_A03.05440.1	0.368816	monocistronic
UTEX250_A02.01690.1	0.308581	monocistronic
UTEX250_A06.14650.1	0.43343	monocistronic
UTEX250_A03.04530.1	0.524131	monocistronic
UTEX250_A11.32920.1	0.415812	monocistronic
UTEX250_A10.27925.1	0.476878	monocistronic
UTEX250_A10.28375.1	0.513859	monocistronic
UTEX250_A12.36035.1	0.52908	monocistronic
UTEX250_A09.23710.1	0.368702	monocistronic
UTEX250_A05.09680.1	0.528919	monocistronic
UTEX250_A09.22795.1	0.524064	monocistronic
UTEX250_A07.15090.1	0.521098	monocistronic
UTEX250_A11.32615.1	0.529901	monocistronic
UTEX250_A08.21345.1	0.270361	monocistronic
UTEX250_A10.28735.1	0.517067	monocistronic
UTEX250_A01.01100.1	0.45457	monocistronic
UTEX250_A11.33260.1	0.342932	monocistronic
UTEX250_A09.23855.1	0.501855	monocistronic
UTEX250_A11.34530.1	0.347331	monocistronic
UTEX250_A10.27340.1	0.257475	monocistronic
UTEX250_A07.17690.1	0.538388	monocistronic
UTEX250_A01.00105.1	0.455709	monocistronic
UTEX250_A06.12110.1	0.434951	monocistronic
UTEX250_A10.29035.1	0.576704	monocistronic
UTEX250_A06.12065.1	0.358954	monocistronic
UTEX250_A05.11435.1	0.456155	monocistronic
UTEX250_A10.27605.1	0.496545	monocistronic
UTEX250_A07.17930.1	0.51397	monocistronic
UTEX250_A02.01880.1	0.438434	monocistronic
UTEX250_A07.16070.1	0.463164	monocistronic
UTEX250_A05.10645.1	0.379815	monocistronic
UTEX250_A12.38175.1	0.54767	monocistronic
UTEX250_A08.19525.1	0.501017	monocistronic
UTEX250_A09.22755.1	0.523064	monocistronic
UTEX250_A12.35720.1	0.34502	monocistronic
UTEX250_A09.24170.1	0.476317	monocistronic
UTEX250_A08.20985.1	0.382757	monocistronic
UTEX250_A10.25870.1	0.419286	monocistronic
UTEX250_A09.24800.1	0.544972	monocistronic
UTEX250_A09.21990.1	0.429977	monocistronic
UTEX250_A02.01965.1	0.308569	monocistronic
UTEX250_A09.23025.1	0.53181	monocistronic
UTEX250_A04.07590.1	0.307363	monocistronic
UTEX250_A08.20220.1	0.422537	monocistronic
UTEX250_A04.07585.1	0.578828	monocistronic
UTEX250_A09.22235.1	0.373863	monocistronic
UTEX250_A09.24895.1	0.356792	monocistronic
UTEX250_A05.09755.1	0.579812	monocistronic
UTEX250_A03.04005.1	0.345936	monocistronic
UTEX250_A07.15525.1	0.524598	monocistronic
UTEX250_A11.31490.1	0.389811	monocistronic
UTEX250_A09.24925.1	0.461465	monocistronic
UTEX250_A12.36795.1	0.336426	monocistronic
UTEX250_A10.30140.1	0.504995	monocistronic
UTEX250_A11.30410.1	0.329717	monocistronic
UTEX250_A05.08925.1	0.36609	monocistronic
UTEX250_A03.04140.1	0.342035	monocistronic
UTEX250_A05.09005.1	0.276154	monocistronic
UTEX250_A09.24435.1	0.508905	monocistronic
UTEX250_A04.07540.1	0.495896	monocistronic
UTEX250_A03.03730.1	0.494606	monocistronic
UTEX250_A09.24175.1	0.441642	monocistronic
UTEX250_A05.10045.1	0.394756	monocistronic
UTEX250_A06.13600.1	0.506098	monocistronic
UTEX250_A12.37515.1	0.309905	monocistronic
UTEX250_A08.19780.1	0.397059	monocistronic
UTEX250_A08.20770.1	0.35537	monocistronic
UTEX250_A05.08535.1	0.481659	monocistronic
UTEX250_A10.27465.1	0.40158	monocistronic
UTEX250_A08.20640.1	0.421211	monocistronic
UTEX250_A07.17265.1	0.373591	monocistronic
UTEX250_A09.23525.1	0.531191	monocistronic
UTEX250_A12.37180.1	0.57271	monocistronic
UTEX250_A12.35365.1	0.445857	monocistronic
UTEX250_A01.00530.1	0.561888	monocistronic
UTEX250_A09.24265.1	0.567164	monocistronic
UTEX250_A10.29225.1	0.541369	monocistronic
UTEX250_A10.26175.1	0.541369	monocistronic
UTEX250_A09.23155.1	0.316396	monocistronic
UTEX250_A12.36280.1	0.463518	monocistronic
UTEX250_A05.11560.1	0.50745	monocistronic
UTEX250_A11.33715.1	0.539518	monocistronic
UTEX250_A08.20935.1	0.423048	monocistronic
UTEX250_A05.11535.1	0.570301	monocistronic
UTEX250_A06.13565.1	0.518938	monocistronic
UTEX250_A06.13090.1	0.338186	monocistronic
UTEX250_A09.22055.1	0.470906	monocistronic
UTEX250_A08.19680.1	0.461642	monocistronic
UTEX250_A10.28645.1	0.524681	monocistronic
UTEX250_A12.36955.1	0.572581	monocistronic
UTEX250_A02.01980.1	0.560146	monocistronic
UTEX250_A04.06595.1	0.332569	monocistronic
UTEX250_A05.10355.1	0.356957	monocistronic
UTEX250_A11.30605.1	0.508697	monocistronic
UTEX250_A11.31485.1	0.524261	monocistronic
UTEX250_A05.09980.1	0.345343	monocistronic
UTEX250_A07.15725.1	0.527718	monocistronic
UTEX250_A11.31260.1	0.458784	monocistronic
UTEX250_A11.31800.1	0.411053	monocistronic
UTEX250_A11.33060.1	0.470428	monocistronic
UTEX250_A11.31960.1	0.570746	monocistronic
UTEX250_A12.38370.1	0.340138	monocistronic
UTEX250_A06.12010.1	0.365622	monocistronic
UTEX250_A10.27570.1	0.390785	monocistronic
UTEX250_A07.15785.1	0.521069	monocistronic
UTEX250_A10.27620.1	0.461301	monocistronic
UTEX250_A02.01945.1	0.453972	monocistronic
UTEX250_A08.19545.1	0.439236	monocistronic
UTEX250_A02.01615.1	0.435996	monocistronic
UTEX250_A09.22790.1	0.57309	monocistronic
UTEX250_A08.19280.1	0.329486	monocistronic
UTEX250_A11.31405.1	0.418469	monocistronic
UTEX250_A11.33540.1	0.505651	monocistronic
UTEX250_A07.16900.1	0.553183	monocistronic
UTEX250_A09.22015.1	0.532751	monocistronic
UTEX250_A08.20070.1	0.526321	monocistronic
UTEX250_A02.02085.1	0.541909	monocistronic
UTEX250_A12.38440.1	0.366852	monocistronic
UTEX250_A08.21080.1	0.33119	monocistronic
UTEX250_A09.23750.1	0.377549	monocistronic
UTEX250_A11.30825.1	0.554315	monocistronic
UTEX250_A12.38775.1	0.547081	monocistronic
UTEX250_A12.35990.1	0.535119	monocistronic
UTEX250_A12.36555.1	0.522848	monocistronic
UTEX250_A08.18740.1	0.310044	monocistronic
UTEX250_A10.26950.1	0.46283	monocistronic
UTEX250_A07.15180.1	0.484785	monocistronic
UTEX250_A11.30565.1	0.492354	monocistronic
UTEX250_A05.10200.1	0.509032	monocistronic
UTEX250_A10.29555.1	0.479149	monocistronic
UTEX250_A11.32930.1	0.313515	monocistronic
UTEX250_A08.21370.1	0.53423	monocistronic
UTEX250_A03.04100.1	0.339113	monocistronic
UTEX250_A05.09550.1	0.408981	monocistronic
UTEX250_A12.35690.1	0.29956	monocistronic
UTEX250_A12.35775.1	0.400822	monocistronic
UTEX250_A01.01460.1	0.357648	monocistronic
UTEX250_A01.00595.1	0.408521	monocistronic
UTEX250_A12.36655.1	0.365748	monocistronic
UTEX250_A03.05780.1	0.299578	monocistronic
UTEX250_A04.08305.1	0.367224	monocistronic
UTEX250_A11.30530.1	0.529304	monocistronic
UTEX250_A09.24790.1	0.51789	monocistronic
UTEX250_A09.24915.1	0.501723	monocistronic
UTEX250_A10.29505.1	0.563662	monocistronic
UTEX250_A12.37450.1	0.519661	monocistronic
UTEX250_A10.28565.1	0.52999	monocistronic
UTEX250_A10.28580.1	0.355532	monocistronic
UTEX250_A11.34300.1	0.555593	monocistronic
UTEX250_A07.18040.1	0.507132	monocistronic
UTEX250_A12.39355.1	0.495078	monocistronic
UTEX250_A09.24295.1	0.47698	monocistronic
UTEX250_A06.13745.1	0.493586	monocistronic
UTEX250_A05.09625.1	0.508084	monocistronic
UTEX250_A11.33925.1	0.383894	monocistronic
UTEX250_A03.05080.1	0.495836	monocistronic
UTEX250_A12.38835.1	0.382616	monocistronic
UTEX250_A10.27785.1	0.564132	monocistronic
UTEX250_A05.11210.1	0.504955	monocistronic
UTEX250_A05.10820.1	0.534652	monocistronic
UTEX250_A02.02150.1	0.564673	monocistronic
UTEX250_A11.34610.1	0.283468	monocistronic
UTEX250_A06.12590.1	0.52361	monocistronic
UTEX250_A06.13545.1	0.510076	monocistronic
UTEX250_A04.07350.1	0.539502	monocistronic
UTEX250_A09.22245.1	0.499324	monocistronic
UTEX250_A11.30695.1	0.511988	monocistronic
UTEX250_A06.12815.1	0.454336	monocistronic
UTEX250_A05.10745.1	0.431286	monocistronic
UTEX250_A05.10825.1	0.346708	monocistronic
UTEX250_A10.26390.1	0.385844	monocistronic
UTEX250_A11.30905.1	0.347976	monocistronic
UTEX250_A09.25250.1	0.471855	monocistronic
UTEX250_A12.36180.1	0.534993	monocistronic
UTEX250_A07.17940.1	0.506568	monocistronic
UTEX250_A07.16745.1	0.375949	monocistronic
UTEX250_A05.09890.1	0.398128	monocistronic
UTEX250_A05.09115.1	0.444708	monocistronic
UTEX250_A05.09780.1	0.407488	monocistronic
UTEX250_A04.06610.1	0.315548	monocistronic
UTEX250_A10.29455.1	0.331166	monocistronic
UTEX250_A12.38720.1	0.498709	monocistronic
UTEX250_A04.07680.1	0.315219	monocistronic
UTEX250_A09.22890.1	0.538234	monocistronic
UTEX250_A02.01720.1	0.453574	monocistronic
UTEX250_A12.39335.1	0.402607	monocistronic
UTEX250_A06.13065.1	0.494778	monocistronic
UTEX250_A11.31810.1	0.441797	monocistronic
UTEX250_A03.04560.1	0.38987	monocistronic
UTEX250_A12.34910.1	0.385317	monocistronic
UTEX250_A08.19910.1	0.554533	monocistronic
UTEX250_A09.25035.1	0.312645	monocistronic
UTEX250_A10.26570.1	0.44298	monocistronic
UTEX250_A04.06505.1	0.486192	monocistronic
UTEX250_A10.29650.1	0.516303	monocistronic
UTEX250_A09.22500.1	0.312397	monocistronic
UTEX250_A04.07460.1	0.509498	monocistronic
UTEX250_A07.17245.1	0.543919	monocistronic
UTEX250_A09.25150.1	0.260191	monocistronic
UTEX250_A05.10090.1	0.473744	monocistronic
UTEX250_A05.09120.1	0.522637	monocistronic
UTEX250_A04.06900.1	0.529404	monocistronic
UTEX250_A07.17270.1	0.428152	monocistronic
UTEX250_A10.26580.1	0.317582	monocistronic
UTEX250_A06.14435.1	0.451289	monocistronic
UTEX250_A04.08085.1	0.289204	monocistronic
UTEX250_A09.22605.1	0.418622	monocistronic
UTEX250_A10.28840.1	0.475158	monocistronic
UTEX250_A11.31410.1	0.498324	monocistronic
UTEX250_A03.05425.1	0.513277	monocistronic
UTEX250_A11.32605.1	0.478473	monocistronic
UTEX250_A01.01065.1	0.351674	monocistronic
UTEX250_A02.03220.1	0.355445	monocistronic
UTEX250_A12.35255.1	0.407424	monocistronic
UTEX250_A07.14750.1	0.330375	monocistronic
UTEX250_A11.30540.1	0.418409	monocistronic
UTEX250_A05.08635.1	0.39842	monocistronic
UTEX250_A11.33160.1	0.420314	monocistronic
UTEX250_A02.02250.1	0.504331	monocistronic
UTEX250_A07.16815.1	0.29132	monocistronic
UTEX250_A05.10600.1	0.40449	monocistronic
UTEX250_A09.25205.1	0.481574	monocistronic
UTEX250_A04.06230.1	0.477944	monocistronic
UTEX250_A09.23650.1	0.449286	monocistronic
UTEX250_A04.06255.1	0.532539	monocistronic
UTEX250_A06.12880.1	0.378535	monocistronic
UTEX250_A06.14320.1	0.508876	monocistronic
UTEX250_A10.28690.1	0.485359	monocistronic
UTEX250_A03.04210.1	0.412189	monocistronic
UTEX250_A01.01335.1	0.514634	monocistronic
UTEX250_A08.21555.1	0.44323	monocistronic
UTEX250_A11.31890.1	0.557018	monocistronic
UTEX250_A05.11050.1	0.514688	monocistronic
UTEX250_A07.15855.1	0.507075	monocistronic
UTEX250_A05.09060.1	0.438269	monocistronic
UTEX250_A04.06005.1	0.414998	monocistronic
UTEX250_A10.30075.1	0.340289	monocistronic
UTEX250_A09.23915.1	0.266362	monocistronic
UTEX250_A09.25775.1	0.486088	monocistronic
UTEX250_A01.01255.1	0.428878	monocistronic
UTEX250_A07.17730.1	0.449863	monocistronic
UTEX250_A12.38270.1	0.46356	monocistronic
UTEX250_A12.39360.1	0.475753	monocistronic
UTEX250_A08.21530.1	0.444064	monocistronic
UTEX250_A06.12335.1	0.346332	monocistronic
UTEX250_A06.14050.1	0.534566	monocistronic
UTEX250_A06.11980.1	0.353062	monocistronic
UTEX250_A06.12295.1	0.515806	monocistronic
UTEX250_A08.20775.1	0.408577	monocistronic
UTEX250_A08.20955.1	0.461904	monocistronic
UTEX250_A08.19295.1	0.377527	monocistronic
UTEX250_A09.23555.1	0.332293	monocistronic
UTEX250_A06.12390.1	0.452524	monocistronic
UTEX250_A01.01405.1	0.523001	monocistronic
UTEX250_A08.20525.1	0.312714	monocistronic
UTEX250_A12.36660.1	0.327188	monocistronic
UTEX250_A06.14580.1	0.529677	monocistronic
UTEX250_A04.07770.1	0.395039	monocistronic
UTEX250_A08.20050.1	0.473789	monocistronic
UTEX250_A06.14125.1	0.475902	monocistronic
UTEX250_A12.35810.1	0.494487	monocistronic
UTEX250_A10.27770.1	0.391971	monocistronic
UTEX250_A04.08225.1	0.368305	monocistronic
UTEX250_A05.09240.1	0.28658	monocistronic
UTEX250_A12.38025.1	0.313952	monocistronic
UTEX250_A10.29710.1	0.502624	monocistronic
UTEX250_A07.16075.1	0.533024	monocistronic
UTEX250_A12.35340.1	0.347387	monocistronic
UTEX250_A04.06995.1	0.462643	monocistronic
UTEX250_A02.02365.1	0.48452	monocistronic
UTEX250_A04.06680.1	0.534388	monocistronic
UTEX250_A12.34795.1	0.348922	monocistronic
UTEX250_A09.24180.1	0.52495	monocistronic
UTEX250_A10.26595.1	0.522212	monocistronic
UTEX250_A04.06125.1	0.547676	monocistronic
UTEX250_A12.35145.1	0.493289	monocistronic
UTEX250_A10.28635.1	0.592411	monocistronic
UTEX250_A01.00390.1	0.553748	monocistronic
UTEX250_A06.12320.1	0.474203	monocistronic
UTEX250_A04.08040.1	0.489041	monocistronic
UTEX250_A01.01045.1	0.35813	monocistronic
UTEX250_A08.19100.1	0.422574	monocistronic
UTEX250_A07.17365.1	0.385613	monocistronic
UTEX250_A12.38250.1	0.511567	monocistronic
UTEX250_A04.06290.1	0.40058	monocistronic
UTEX250_A10.25850.1	0.345968	monocistronic
UTEX250_A08.21475.1	0.528667	monocistronic
UTEX250_A12.36220.1	0.352099	monocistronic
UTEX250_A08.21445.1	0.361649	monocistronic
UTEX250_A09.22000.1	0.502105	monocistronic
UTEX250_A09.21940.1	0.335239	monocistronic
UTEX250_A10.25935.1	0.538553	monocistronic
UTEX250_A07.15170.1	0.515863	monocistronic
UTEX250_A03.05850.1	0.401562	monocistronic
UTEX250_A07.16305.1	0.451246	monocistronic
UTEX250_A11.30485.1	0.521099	monocistronic
UTEX250_A06.14605.1	0.324941	monocistronic
UTEX250_A11.34495.1	0.429219	monocistronic
UTEX250_A04.06115.1	0.529752	monocistronic
UTEX250_A02.03145.1	0.525081	monocistronic
UTEX250_A02.03030.1	0.397754	monocistronic
UTEX250_A06.13265.1	0.561013	monocistronic
UTEX250_A10.26470.1	0.368216	monocistronic
UTEX250_A07.15585.1	0.508307	monocistronic
UTEX250_A06.13910.1	0.552847	monocistronic
UTEX250_A03.04855.1	0.369833	monocistronic
UTEX250_A10.28445.1	0.388114	monocistronic
UTEX250_A06.12105.1	0.372277	monocistronic
UTEX250_A12.38885.1	0.460424	monocistronic
UTEX250_A06.12970.1	0.434027	monocistronic
UTEX250_A02.01575.1	0.501213	monocistronic
UTEX250_A10.27665.1	0.38045	monocistronic
UTEX250_A09.24815.1	0.501663	monocistronic
UTEX250_A01.00485.1	0.485188	monocistronic
UTEX250_A09.22385.1	0.344974	monocistronic
UTEX250_A04.07185.1	0.236974	monocistronic
UTEX250_A09.22965.1	0.56513	monocistronic
UTEX250_A05.09490.1	0.302634	monocistronic
UTEX250_A09.24760.1	0.508103	monocistronic
UTEX250_A12.38595.1	0.496176	monocistronic
UTEX250_A04.07320.1	0.522632	monocistronic
UTEX250_A07.15185.1	0.529949	monocistronic
UTEX250_A05.08825.1	0.494496	monocistronic
UTEX250_A05.09965.1	0.502379	monocistronic
UTEX250_A10.29820.1	0.539015	monocistronic
UTEX250_A08.19615.1	0.307864	monocistronic
UTEX250_A08.18515.1	0.453234	monocistronic
UTEX250_A04.07325.1	0.557121	monocistronic
UTEX250_A10.28455.1	0.433112	monocistronic
UTEX250_A10.28285.1	0.531174	monocistronic
UTEX250_A03.05675.1	0.518536	monocistronic
UTEX250_A01.00695.1	0.499473	monocistronic
UTEX250_A10.30035.1	0.302604	monocistronic
UTEX250_A01.00275.1	0.49217	monocistronic
UTEX250_A11.33145.1	0.391337	monocistronic
UTEX250_A11.34615.1	0.405928	monocistronic
UTEX250_A08.19900.1	0.345138	monocistronic
UTEX250_A10.30320.1	0.500469	monocistronic
UTEX250_A12.38550.1	0.563597	monocistronic
UTEX250_A06.11945.1	0.397319	monocistronic
UTEX250_A07.15555.1	0.555524	monocistronic
UTEX250_A04.06625.1	0.442329	monocistronic
UTEX250_A02.03165.1	0.378989	monocistronic
UTEX250_A10.28365.1	0.295929	monocistronic
UTEX250_A06.12595.1	0.317513	monocistronic
UTEX250_A12.36540.1	0.439064	monocistronic
UTEX250_A12.36675.1	0.351867	monocistronic
UTEX250_A10.30155.1	0.407323	monocistronic
UTEX250_A12.39350.1	0.358378	monocistronic
UTEX250_A05.09810.1	0.536013	monocistronic
UTEX250_A12.37225.1	0.550279	monocistronic
UTEX250_A06.11885.1	0.410118	monocistronic
UTEX250_A11.32725.1	0.48043	monocistronic
UTEX250_A08.20910.1	0.505005	monocistronic
UTEX250_A02.03260.1	0.528653	monocistronic
UTEX250_A04.08060.1	0.546165	monocistronic
UTEX250_A10.28860.1	0.378282	monocistronic
UTEX250_A08.20570.1	0.346087	monocistronic
UTEX250_A10.27015.1	0.40192	monocistronic
UTEX250_A12.36870.1	0.442755	monocistronic
UTEX250_A11.34265.1	0.589401	monocistronic
UTEX250_A03.03925.1	0.478176	monocistronic
UTEX250_A12.36175.1	0.547125	monocistronic
UTEX250_A08.19515.1	0.509038	monocistronic
UTEX250_A09.23485.1	0.228315	monocistronic
UTEX250_A09.23630.1	0.384029	monocistronic
UTEX250_A04.05975.1	0.517491	monocistronic
UTEX250_A04.06960.1	0.496976	monocistronic
UTEX250_A09.25290.1	0.443791	monocistronic
UTEX250_A08.18950.1	0.386138	monocistronic
UTEX250_A08.21505.1	0.462581	monocistronic
UTEX250_A12.36465.1	0.579092	monocistronic
UTEX250_A01.01325.1	0.311668	monocistronic
UTEX250_A01.00085.1	0.485948	monocistronic
UTEX250_A02.02260.1	0.402329	monocistronic
UTEX250_A10.27615.1	0.372507	monocistronic
UTEX250_A04.06615.1	0.514149	monocistronic
UTEX250_A12.37365.1	0.32849	monocistronic
UTEX250_A07.15740.1	0.331826	monocistronic
UTEX250_A08.20140.1	0.495818	monocistronic
UTEX250_A12.38150.1	0.369539	monocistronic
UTEX250_A03.04710.1	0.497057	monocistronic
UTEX250_A11.33085.1	0.472043	monocistronic
UTEX250_A11.32195.1	0.359473	monocistronic
UTEX250_A08.21325.1	0.392268	monocistronic
UTEX250_A02.02180.1	0.567691	monocistronic
UTEX250_A01.00320.1	0.384723	monocistronic
UTEX250_A07.15325.1	0.362936	monocistronic
UTEX250_A01.00535.1	0.358195	monocistronic
UTEX250_A02.03460.1	0.567249	monocistronic
UTEX250_A09.24360.1	0.545493	monocistronic
UTEX250_A09.24625.1	0.333999	monocistronic
UTEX250_A07.14815.1	0.382752	monocistronic
UTEX250_A11.31670.1	0.518095	monocistronic
UTEX250_A05.08785.1	0.31798	monocistronic
UTEX250_A11.34675.1	0.498641	monocistronic
UTEX250_A11.33940.1	0.37153	monocistronic
UTEX250_A07.15620.1	0.383646	monocistronic
UTEX250_A12.36640.1	0.513933	monocistronic
UTEX250_A02.03430.1	0.483375	monocistronic
UTEX250_A02.03200.1	0.551204	monocistronic
UTEX250_A07.17390.1	0.464727	monocistronic
UTEX250_A12.37535.1	0.380927	monocistronic
UTEX250_A08.21845.1	0.421025	monocistronic
UTEX250_A12.35270.1	0.560685	monocistronic
UTEX250_A09.23830.1	0.454031	monocistronic
UTEX250_A10.27980.1	0.452782	monocistronic
UTEX250_A12.39120.1	0.294253	monocistronic
UTEX250_A08.20155.1	0.534072	monocistronic
UTEX250_A10.27595.1	0.35249	monocistronic
UTEX250_A08.19560.1	0.353946	monocistronic
UTEX250_A12.37675.1	0.357669	monocistronic
UTEX250_A12.39400.1	0.374591	monocistronic
UTEX250_A03.04565.1	0.436257	monocistronic
UTEX250_A09.22090.1	0.483377	monocistronic
UTEX250_A03.04295.1	0.305604	monocistronic
UTEX250_A09.25340.1	0.505639	monocistronic
UTEX250_A12.38385.1	0.498685	monocistronic
UTEX250_A04.06740.1	0.458164	monocistronic
UTEX250_A05.09875.1	0.3534	monocistronic
UTEX250_A11.31475.1	0.557208	monocistronic
UTEX250_A07.16615.1	0.378796	monocistronic
UTEX250_A06.14155.1	0.543681	monocistronic
UTEX250_A06.13960.1	0.500173	monocistronic
UTEX250_A05.08640.1	0.525289	monocistronic
UTEX250_A12.39290.1	0.393839	monocistronic
UTEX250_A08.18385.1	0.510234	monocistronic
UTEX250_A07.14830.1	0.406278	monocistronic
UTEX250_A07.17890.1	0.540372	monocistronic
UTEX250_A10.29600.1	0.325119	monocistronic
UTEX250_A04.08355.1	0.368928	monocistronic
UTEX250_A07.16620.1	0.372526	monocistronic
UTEX250_A04.08475.1	0.240467	monocistronic
UTEX250_A11.32430.1	0.397157	monocistronic
UTEX250_A10.28290.1	0.458625	monocistronic
UTEX250_A07.17200.1	0.564093	monocistronic
UTEX250_A09.23465.1	0.496479	monocistronic
UTEX250_A04.07600.1	0.354034	monocistronic
UTEX250_A11.32965.1	0.46736	monocistronic
UTEX250_A06.11985.1	0.511704	monocistronic
UTEX250_A08.21410.1	0.463678	monocistronic
UTEX250_A01.00665.1	0.528396	monocistronic
UTEX250_A05.08530.1	0.329245	monocistronic
UTEX250_A07.15010.1	0.385672	monocistronic
UTEX250_A11.31170.1	0.579092	monocistronic
UTEX250_A08.19705.1	0.531137	monocistronic
UTEX250_A01.00125.1	0.440391	monocistronic
UTEX250_A12.36905.1	0.27087	monocistronic
UTEX250_A11.30375.1	0.37243	monocistronic
UTEX250_A09.25555.1	0.37473	monocistronic
UTEX250_A08.20405.1	0.319178	monocistronic
UTEX250_A02.03400.1	0.50577	monocistronic
UTEX250_A04.08330.1	0.384784	monocistronic
UTEX250_A06.13085.1	0.490991	monocistronic
UTEX250_A10.25915.1	0.587313	monocistronic
UTEX250_A12.35385.1	0.495528	monocistronic
UTEX250_A11.33055.1	0.416196	monocistronic
UTEX250_A06.12360.1	0.544935	monocistronic
UTEX250_A12.35500.1	0.380871	monocistronic
UTEX250_A11.30650.1	0.514541	monocistronic
UTEX250_A11.31555.1	0.503742	monocistronic
UTEX250_A01.00860.1	0.50255	monocistronic
UTEX250_A07.16780.1	0.379407	monocistronic
UTEX250_A12.36100.1	0.416389	monocistronic
UTEX250_A09.22580.1	0.535504	monocistronic
UTEX250_A10.27580.1	0.362422	monocistronic
UTEX250_A12.36695.1	0.5092	monocistronic
UTEX250_A03.04220.1	0.506872	monocistronic
UTEX250_A04.06765.1	0.452703	monocistronic
UTEX250_A12.35755.1	0.452096	monocistronic
UTEX250_A04.06055.1	0.509076	monocistronic
UTEX250_A11.31105.1	0.355771	monocistronic
UTEX250_A07.16715.1	0.530151	monocistronic
UTEX250_A11.30475.1	0.472134	monocistronic
UTEX250_A11.31835.1	0.507452	monocistronic
UTEX250_A06.11715.1	0.497559	monocistronic
UTEX250_A04.06165.1	0.512728	monocistronic
UTEX250_A07.17745.1	0.445343	monocistronic
UTEX250_A10.28395.1	0.412051	monocistronic
UTEX250_A11.31595.1	0.402461	monocistronic
UTEX250_A06.12255.1	0.559562	monocistronic
UTEX250_A06.14530.1	0.501553	monocistronic
UTEX250_A10.27270.1	0.37861	monocistronic
UTEX250_A03.05165.1	0.32122	monocistronic
UTEX250_A10.30225.1	0.263082	monocistronic
UTEX250_A03.04200.1	0.401531	monocistronic
UTEX250_A09.25260.1	0.524461	monocistronic
UTEX250_A07.17600.1	0.421787	monocistronic
UTEX250_A07.15385.1	0.378461	monocistronic
UTEX250_A05.10530.1	0.478734	monocistronic
UTEX250_A11.34750.1	0.468195	monocistronic
UTEX250_A03.05305.1	0.340764	monocistronic
UTEX250_A10.27480.1	0.520591	monocistronic
UTEX250_A11.32275.1	0.443892	monocistronic
UTEX250_A08.18910.1	0.500974	monocistronic
UTEX250_A09.22980.1	0.424942	monocistronic
UTEX250_A12.36450.1	0.351304	monocistronic
UTEX250_A12.39405.1	0.440813	monocistronic
UTEX250_A05.10465.1	0.461494	monocistronic
UTEX250_A11.31900.1	0.519815	monocistronic
UTEX250_A02.01920.1	0.330218	monocistronic
UTEX250_A01.00600.1	0.408403	monocistronic
UTEX250_A11.33315.1	0.553189	monocistronic
UTEX250_A10.28250.1	0.327273	monocistronic
UTEX250_A10.26900.1	0.401731	monocistronic
UTEX250_A10.27275.1	0.540489	monocistronic
UTEX250_A11.31870.1	0.537713	monocistronic
UTEX250_A08.21575.1	0.527887	monocistronic
UTEX250_A09.22745.1	0.539671	monocistronic
UTEX250_A06.14230.1	0.521971	monocistronic
UTEX250_A09.24020.1	0.322912	monocistronic
UTEX250_A08.20620.1	0.498726	monocistronic
UTEX250_A02.02060.1	0.484217	monocistronic
UTEX250_A11.33725.1	0.469051	monocistronic
UTEX250_A12.34935.1	0.369865	monocistronic
UTEX250_A03.04410.1	0.307147	monocistronic
UTEX250_A04.06225.1	0.454518	monocistronic
UTEX250_A11.33580.1	0.443021	monocistronic
UTEX250_A08.18870.1	0.443904	monocistronic
UTEX250_A02.01820.1	0.498474	monocistronic
UTEX250_A12.38485.1	0.403836	monocistronic
UTEX250_A05.11610.1	0.513353	monocistronic
UTEX250_A12.35065.1	0.468948	monocistronic
UTEX250_A06.12020.1	0.31549	monocistronic
UTEX250_A12.36185.1	0.539973	monocistronic
UTEX250_A10.28985.1	0.416994	monocistronic
UTEX250_A08.19765.1	0.450324	monocistronic
UTEX250_A05.10520.1	0.516774	monocistronic
UTEX250_A09.23285.1	0.469677	monocistronic
UTEX250_A04.07645.1	0.300237	monocistronic
UTEX250_A03.05750.1	0.505556	monocistronic
UTEX250_A11.30460.1	0.40414	monocistronic
UTEX250_A09.24485.1	0.276139	monocistronic
UTEX250_A12.35805.1	0.373069	monocistronic
UTEX250_A08.20900.1	0.371742	monocistronic
UTEX250_A10.26055.1	0.468978	monocistronic
UTEX250_A09.25745.1	0.446484	monocistronic
UTEX250_A11.31085.1	0.473355	monocistronic
UTEX250_A11.30820.1	0.424059	monocistronic
UTEX250_A10.27675.1	0.429277	monocistronic
UTEX250_A03.03985.1	0.485085	monocistronic
UTEX250_A08.20530.1	0.558361	monocistronic
UTEX250_A11.33630.1	0.293717	monocistronic
UTEX250_A11.33855.1	0.314247	monocistronic
UTEX250_A07.16750.1	0.40038	monocistronic
UTEX250_A10.26415.1	0.448742	monocistronic
UTEX250_A07.14955.1	0.299883	monocistronic
UTEX250_A04.06945.1	0.490756	monocistronic
UTEX250_A09.23705.1	0.493962	monocistronic
UTEX250_A11.33575.1	0.378639	monocistronic
UTEX250_A07.17505.1	0.3193	monocistronic
UTEX250_A12.39295.1	0.47421	monocistronic
UTEX250_A10.29495.1	0.52689	monocistronic
UTEX250_A09.22100.1	0.532733	monocistronic
UTEX250_A02.01655.1	0.401685	monocistronic
UTEX250_A04.07305.1	0.303211	monocistronic
UTEX250_A12.38915.1	0.562549	monocistronic
UTEX250_A05.09385.1	0.412217	monocistronic
UTEX250_A01.00375.1	0.447162	monocistronic
UTEX250_A09.22945.1	0.439135	monocistronic
UTEX250_A03.03785.1	0.469709	monocistronic
UTEX250_A12.35890.1	0.299017	monocistronic
UTEX250_A08.19930.1	0.523769	monocistronic
UTEX250_A11.34695.1	0.541984	monocistronic
UTEX250_A11.34460.1	0.312107	monocistronic
UTEX250_A06.14045.1	0.547675	monocistronic
UTEX250_A12.37655.1	0.297406	monocistronic
UTEX250_A10.28590.1	0.366715	monocistronic
UTEX250_A11.33385.1	0.375856	monocistronic
UTEX250_A05.10170.1	0.288226	monocistronic
UTEX250_A06.12040.1	0.562685	monocistronic
UTEX250_A02.02470.1	0.278259	monocistronic
UTEX250_A12.38020.1	0.414595	monocistronic
UTEX250_A03.05335.1	0.521713	monocistronic
UTEX250_A10.27765.1	0.365111	monocistronic
UTEX250_A11.33360.1	0.484252	monocistronic
UTEX250_A12.35695.1	0.524169	monocistronic
UTEX250_A12.38155.1	0.570788	monocistronic
UTEX250_A10.28525.1	0.309232	monocistronic
UTEX250_A07.14740.1	0.538192	monocistronic
UTEX250_A08.21705.1	0.50019	monocistronic
UTEX250_A12.34980.1	0.502536	monocistronic
UTEX250_A12.37670.1	0.383489	monocistronic
UTEX250_A11.32415.1	0.501883	monocistronic
UTEX250_A09.23595.1	0.42289	monocistronic
UTEX250_A11.31795.1	0.258862	monocistronic
UTEX250_A10.26540.1	0.364287	monocistronic
UTEX250_A11.30995.1	0.35491	monocistronic
UTEX250_A10.26035.1	0.416216	monocistronic
UTEX250_A11.31750.1	0.422192	monocistronic
UTEX250_A10.29700.1	0.316131	monocistronic
UTEX250_A01.00445.1	0.444846	monocistronic
UTEX250_A04.06915.1	0.392022	monocistronic
UTEX250_A08.21310.1	0.395512	monocistronic
UTEX250_A12.38530.1	0.417796	monocistronic
UTEX250_A06.12695.1	0.572272	monocistronic
UTEX250_A09.25230.1	0.515791	monocistronic
UTEX250_A03.04840.1	0.386581	monocistronic
UTEX250_A11.34560.1	0.518657	monocistronic
UTEX250_A07.14960.1	0.383261	monocistronic
UTEX250_A11.31955.1	0.51556	monocistronic
UTEX250_A08.18505.1	0.55718	monocistronic
UTEX250_A11.33230.1	0.355849	monocistronic
UTEX250_A07.17065.1	0.472722	monocistronic
UTEX250_A09.25550.1	0.334425	monocistronic
UTEX250_A05.09950.1	0.518717	monocistronic
UTEX250_A12.36805.1	0.379748	monocistronic
UTEX250_A12.37070.1	0.379962	monocistronic
UTEX250_A12.36125.1	0.5596	monocistronic
UTEX250_A05.11365.1	0.328132	monocistronic
UTEX250_A09.23720.1	0.389234	monocistronic
UTEX250_A01.01105.1	0.51537	monocistronic
UTEX250_A12.38855.1	0.500058	monocistronic
UTEX250_A11.32480.1	0.446453	monocistronic
UTEX250_A06.14400.1	0.339113	monocistronic
UTEX250_A08.19535.1	0.52645	monocistronic
UTEX250_A03.05155.1	0.413957	monocistronic
UTEX250_A09.25805.1	0.272449	monocistronic
UTEX250_A12.36415.1	0.507314	monocistronic
UTEX250_A11.31910.1	0.425008	monocistronic
UTEX250_A12.37760.1	0.422795	monocistronic
UTEX250_A09.24630.1	0.434397	monocistronic
UTEX250_A05.10470.1	0.461149	monocistronic
UTEX250_A12.36685.1	0.541369	monocistronic
UTEX250_A08.20300.1	0.327238	monocistronic
UTEX250_A07.17220.1	0.466073	monocistronic
UTEX250_A10.28225.1	0.411012	monocistronic
UTEX250_A11.34500.1	0.444215	monocistronic
UTEX250_A05.09860.1	0.518075	monocistronic
UTEX250_A08.20980.1	0.539883	monocistronic
UTEX250_A04.07710.1	0.566328	monocistronic
UTEX250_A03.05835.1	0.53984	monocistronic
UTEX250_A06.12315.1	0.356932	monocistronic
UTEX250_A07.17370.1	0.357816	monocistronic
UTEX250_A12.39330.1	0.335737	monocistronic
UTEX250_A05.11625.1	0.376638	monocistronic
UTEX250_A03.04735.1	0.310732	monocistronic
UTEX250_A01.01190.1	0.373908	monocistronic
UTEX250_A04.07120.1	0.348467	monocistronic
UTEX250_A12.36155.1	0.520144	monocistronic
UTEX250_A03.04910.1	0.482755	monocistronic
UTEX250_A11.32290.1	0.37876	monocistronic
UTEX250_A02.02800.1	0.506897	monocistronic
UTEX250_A12.36015.1	0.380328	monocistronic
UTEX250_A06.13140.1	0.508473	monocistronic
UTEX250_A10.29360.1	0.516302	monocistronic
UTEX250_A04.05980.1	0.483677	monocistronic
UTEX250_A02.02905.1	0.316053	monocistronic
UTEX250_A12.39000.1	0.394856	monocistronic
UTEX250_A01.00260.1	0.465391	monocistronic
UTEX250_A04.07895.1	0.462224	monocistronic
UTEX250_A04.06375.1	0.298352	monocistronic
UTEX250_A11.30645.1	0.450967	monocistronic
UTEX250_A08.21340.1	0.526664	monocistronic
UTEX250_A04.08130.1	0.504121	monocistronic
UTEX250_A10.28085.1	0.508899	monocistronic
UTEX250_A05.10295.1	0.42115	monocistronic
UTEX250_A08.20565.1	0.359324	monocistronic
UTEX250_A12.37390.1	0.600521	monocistronic
UTEX250_A09.22550.1	0.44409	monocistronic
UTEX250_A10.29960.1	0.508297	monocistronic
UTEX250_A04.07610.1	0.35735	monocistronic
UTEX250_A07.18035.1	0.552003	monocistronic
UTEX250_A09.22920.1	0.473196	monocistronic
UTEX250_A04.07790.1	0.363249	monocistronic
UTEX250_A10.26680.1	0.527242	monocistronic
UTEX250_A03.03645.1	0.48901	monocistronic
UTEX250_A03.05260.1	0.390975	monocistronic
UTEX250_A06.12265.1	0.540351	monocistronic
UTEX250_A09.24300.1	0.471982	monocistronic
UTEX250_A11.33475.1	0.516271	monocistronic
UTEX250_A06.11825.1	0.536921	monocistronic
UTEX250_A09.24745.1	0.324839	monocistronic
UTEX250_A10.28035.1	0.509731	monocistronic
UTEX250_A08.18195.1	0.462394	monocistronic
UTEX250_A10.26290.1	0.476059	monocistronic
UTEX250_A07.17860.1	0.547264	monocistronic
UTEX250_A06.12340.1	0.519202	monocistronic
UTEX250_A04.06430.1	0.515093	monocistronic
UTEX250_A03.05830.1	0.345834	monocistronic
UTEX250_A09.23260.1	0.365806	monocistronic
UTEX250_A06.12565.1	0.310366	monocistronic
UTEX250_A07.15905.1	0.5393	monocistronic
UTEX250_A07.16495.1	0.503647	monocistronic
UTEX250_A09.23305.1	0.581924	monocistronic
UTEX250_A02.01700.1	0.483319	monocistronic
UTEX250_A11.32850.1	0.424474	monocistronic
UTEX250_A12.36520.1	0.329297	monocistronic
UTEX250_A09.25785.1	0.419794	monocistronic
UTEX250_A09.23140.1	0.342361	monocistronic
UTEX250_A08.21090.1	0.499599	monocistronic
UTEX250_A08.21650.1	0.440523	monocistronic
UTEX250_A06.13610.1	0.320646	monocistronic
UTEX250_A09.23755.1	0.533424	monocistronic
UTEX250_A06.12385.1	0.492681	monocistronic
UTEX250_A11.31100.1	0.52829	monocistronic
UTEX250_A02.01930.1	0.566068	monocistronic
UTEX250_A11.31965.1	0.540905	monocistronic
UTEX250_A10.30020.1	0.330964	monocistronic
UTEX250_A02.01910.1	0.469047	monocistronic
UTEX250_A03.05280.1	0.537854	monocistronic
UTEX250_A04.06630.1	0.311947	monocistronic
UTEX250_A11.33620.1	0.35128	monocistronic
UTEX250_A07.16640.1	0.328196	monocistronic
UTEX250_A09.22340.1	0.385602	monocistronic
UTEX250_A03.04650.1	0.344088	monocistronic
UTEX250_A05.09870.1	0.542806	monocistronic
UTEX250_A07.16660.1	0.331207	monocistronic
UTEX250_A07.17635.1	0.476103	monocistronic
UTEX250_A08.19580.1	0.523585	monocistronic
UTEX250_A08.19510.1	0.345484	monocistronic
UTEX250_A03.05040.1	0.50333	monocistronic
UTEX250_A04.05985.1	0.381132	monocistronic
UTEX250_A07.15270.1	0.374615	monocistronic
UTEX250_A12.39025.1	0.335166	monocistronic
UTEX250_A12.37965.1	0.553015	monocistronic
UTEX250_A10.28335.1	0.411953	monocistronic
UTEX250_A12.39275.1	0.315186	monocistronic
UTEX250_A07.17500.1	0.399495	monocistronic
UTEX250_A02.01705.1	0.334236	monocistronic
UTEX250_A12.38120.1	0.515211	monocistronic
UTEX250_A09.23840.1	0.503501	monocistronic
UTEX250_A02.03445.1	0.516624	monocistronic
UTEX250_A10.25925.1	0.501776	monocistronic
UTEX250_A08.19975.1	0.382802	monocistronic
UTEX250_A10.28950.1	0.437673	monocistronic
UTEX250_A01.00950.1	0.491965	monocistronic
UTEX250_A12.38110.1	0.330217	monocistronic
UTEX250_A05.10660.1	0.535042	monocistronic
UTEX250_A09.22635.1	0.495095	monocistronic
UTEX250_A10.28240.1	0.354634	monocistronic
UTEX250_A10.29845.1	0.468056	monocistronic
UTEX250_A09.23385.1	0.332812	monocistronic
UTEX250_A09.22440.1	0.411144	monocistronic
UTEX250_A07.15395.1	0.300316	monocistronic
UTEX250_A05.11410.1	0.474982	monocistronic
UTEX250_A12.36585.1	0.345624	monocistronic
UTEX250_A12.38220.1	0.483649	monocistronic
UTEX250_A11.30700.1	0.522445	monocistronic
UTEX250_A03.04740.1	0.503909	monocistronic
UTEX250_A11.30690.1	0.290955	monocistronic
UTEX250_A08.21480.1	0.464983	monocistronic
UTEX250_A10.29340.1	0.420015	monocistronic
UTEX250_A09.22655.1	0.524753	monocistronic
UTEX250_A06.11905.1	0.556669	monocistronic
UTEX250_A02.03575.1	0.31513	monocistronic
UTEX250_A03.03840.1	0.494374	monocistronic
UTEX250_A11.34660.1	0.547605	monocistronic
UTEX250_A11.33875.1	0.265201	monocistronic
UTEX250_A10.26535.1	0.55756	monocistronic
UTEX250_A11.33240.1	0.496894	monocistronic
UTEX250_A05.09710.1	0.522967	monocistronic
UTEX250_A11.34505.1	0.525097	monocistronic
UTEX250_A06.12455.1	0.499343	monocistronic
UTEX250_A12.37680.1	0.492207	monocistronic
UTEX250_A06.13370.1	0.431029	monocistronic
UTEX250_A09.22450.1	0.451324	monocistronic
UTEX250_A12.38165.1	0.564089	monocistronic
UTEX250_A06.14560.1	0.492246	monocistronic
UTEX250_A01.01245.1	0.538445	monocistronic
UTEX250_A10.26425.1	0.510648	monocistronic
UTEX250_A09.25720.1	0.346839	monocistronic
UTEX250_A01.00785.1	0.497525	monocistronic
UTEX250_A03.05385.1	0.482999	monocistronic
UTEX250_A12.39270.1	0.325748	monocistronic
UTEX250_A05.08755.1	0.365815	monocistronic
UTEX250_A09.22905.1	0.384698	monocistronic
UTEX250_A05.11190.1	0.354734	monocistronic
UTEX250_A02.02760.1	0.481442	monocistronic
UTEX250_A08.20190.1	0.369708	monocistronic
UTEX250_A10.27855.1	0.437302	monocistronic
UTEX250_A04.06515.1	0.334589	monocistronic
UTEX250_A09.24200.1	0.277573	monocistronic
UTEX250_A09.22230.1	0.395934	monocistronic
UTEX250_A06.14310.1	0.334735	monocistronic
UTEX250_A10.29330.1	0.333775	monocistronic
UTEX250_A01.00990.1	0.488304	monocistronic
UTEX250_A09.22565.1	0.533869	monocistronic
UTEX250_A05.09610.1	0.505073	monocistronic
UTEX250_A08.21350.1	0.368906	monocistronic
UTEX250_A05.10155.1	0.345497	monocistronic
UTEX250_A11.31875.1	0.458996	monocistronic
UTEX250_A10.28045.1	0.513066	monocistronic
UTEX250_A04.08390.1	0.538832	monocistronic
UTEX250_A04.06815.1	0.369416	monocistronic
UTEX250_A06.13575.1	0.432467	monocistronic
UTEX250_A10.29285.1	0.472052	monocistronic
UTEX250_A09.24100.1	0.543186	monocistronic
UTEX250_A07.16800.1	0.510901	monocistronic
UTEX250_A10.29105.1	0.552025	monocistronic
UTEX250_A10.28185.1	0.333639	monocistronic
UTEX250_A10.27635.1	0.507859	monocistronic
UTEX250_A11.32745.1	0.380538	monocistronic
UTEX250_A12.36620.1	0.413548	monocistronic
UTEX250_A06.12200.1	0.522984	monocistronic
UTEX250_A08.20515.1	0.300646	monocistronic
UTEX250_A10.27950.1	0.457184	monocistronic
UTEX250_A05.11040.1	0.468605	monocistronic
UTEX250_A11.32655.1	0.541646	monocistronic
UTEX250_A08.18680.1	0.52266	monocistronic
UTEX250_A11.31780.1	0.349941	monocistronic
UTEX250_A02.03530.1	0.380714	monocistronic
UTEX250_A10.29310.1	0.486543	monocistronic
UTEX250_A07.14735.1	0.486316	monocistronic
UTEX250_A06.14060.1	0.414636	monocistronic
UTEX250_A10.30255.1	0.46661	monocistronic
UTEX250_A07.16480.1	0.485372	monocistronic
UTEX250_A09.23670.1	0.550734	monocistronic
UTEX250_A09.22460.1	0.564672	monocistronic
UTEX250_A10.27175.1	0.302066	monocistronic
UTEX250_A11.30545.1	0.312445	monocistronic
UTEX250_A10.27485.1	0.49224	monocistronic
UTEX250_A11.31040.1	0.376089	monocistronic
UTEX250_A05.08985.1	0.298478	monocistronic
UTEX250_A10.29895.1	0.464806	monocistronic
UTEX250_A07.16230.1	0.265471	monocistronic
UTEX250_A09.22810.1	0.551631	monocistronic
UTEX250_A09.25135.1	0.472941	monocistronic
UTEX250_A11.34555.1	0.374216	monocistronic
UTEX250_A10.29885.1	0.371388	monocistronic
UTEX250_A08.18230.1	0.445496	monocistronic
UTEX250_A02.01645.1	0.451905	monocistronic
UTEX250_A10.27750.1	0.538883	monocistronic
UTEX250_A07.17895.1	0.533403	monocistronic
UTEX250_A06.12510.1	0.299087	monocistronic
UTEX250_A01.00365.1	0.482743	monocistronic
UTEX250_A11.32060.1	0.490104	monocistronic
UTEX250_A07.17215.1	0.425272	monocistronic
UTEX250_A09.22065.1	0.48455	monocistronic
UTEX250_A10.29150.1	0.399413	monocistronic
UTEX250_A10.29585.1	0.438006	monocistronic
UTEX250_A11.34475.1	0.37089	monocistronic
UTEX250_A02.01765.1	0.385816	monocistronic
UTEX250_A10.29595.1	0.504148	monocistronic
UTEX250_A09.22875.1	0.410706	monocistronic
UTEX250_A01.00935.1	0.459085	monocistronic
UTEX250_A05.10100.1	0.333459	monocistronic
UTEX250_A09.23145.1	0.317168	monocistronic
UTEX250_A07.17880.1	0.389656	monocistronic
UTEX250_A10.27880.1	0.474744	monocistronic
UTEX250_A11.34070.1	0.432274	monocistronic
UTEX250_A12.38135.1	0.377637	monocistronic
UTEX250_A03.05770.1	0.388344	monocistronic
UTEX250_A02.02345.1	0.537453	monocistronic
UTEX250_A12.39225.1	0.510317	monocistronic
UTEX250_A07.15425.1	0.49422	monocistronic
UTEX250_A11.31585.1	0.524589	monocistronic
UTEX250_A11.34275.1	0.544263	monocistronic
UTEX250_A09.24690.1	0.537596	monocistronic
UTEX250_A09.25755.1	0.386138	monocistronic
UTEX250_A09.23695.1	0.4836	monocistronic
UTEX250_A05.10690.1	0.517387	monocistronic
UTEX250_A12.37475.1	0.570534	monocistronic
UTEX250_A03.05570.1	0.340672	monocistronic
UTEX250_A12.38995.1	0.372157	monocistronic
UTEX250_A12.35290.1	0.482619	monocistronic
UTEX250_A06.12560.1	0.485416	monocistronic
UTEX250_A12.36115.1	0.47396	monocistronic
UTEX250_A06.13945.1	0.565964	monocistronic
UTEX250_A01.00130.1	0.283185	monocistronic
UTEX250_A11.30490.1	0.471101	monocistronic
UTEX250_A11.33655.1	0.510743	monocistronic
UTEX250_A09.24840.1	0.593243	monocistronic
UTEX250_A09.24290.1	0.345995	monocistronic
UTEX250_A05.08580.1	0.511636	monocistronic
UTEX250_A06.12425.1	0.506689	monocistronic
UTEX250_A07.15820.1	0.537797	monocistronic
UTEX250_A04.07445.1	0.509299	monocistronic
UTEX250_A10.27510.1	0.481389	monocistronic
UTEX250_A02.01555.1	0.527633	monocistronic
UTEX250_A06.12260.1	0.555499	monocistronic
UTEX250_A06.14280.1	0.327402	monocistronic
UTEX250_A12.35085.1	0.402908	monocistronic
UTEX250_A08.21185.1	0.511678	monocistronic
UTEX250_A01.01400.1	0.481464	monocistronic
UTEX250_A03.04895.1	0.329721	monocistronic
UTEX250_A10.27625.1	0.511562	monocistronic
UTEX250_A09.23080.1	0.532509	monocistronic
UTEX250_A06.13865.1	0.350391	monocistronic
UTEX250_A10.26790.1	0.49563	monocistronic
UTEX250_A08.20960.1	0.524147	monocistronic
UTEX250_A08.20965.1	0.475243	monocistronic
UTEX250_A08.20395.1	0.325892	monocistronic
UTEX250_A04.08250.1	0.267086	monocistronic
UTEX250_A10.28215.1	0.371293	monocistronic
UTEX250_A03.04450.1	0.50284	monocistronic
UTEX250_A02.03495.1	0.552002	monocistronic
UTEX250_A01.00080.1	0.504099	monocistronic
UTEX250_A12.37695.1	0.368066	monocistronic
UTEX250_A04.08005.1	0.510869	monocistronic
UTEX250_A10.25955.1	0.537858	monocistronic
UTEX250_A10.29570.1	0.572081	monocistronic
UTEX250_A10.25985.1	0.462975	monocistronic
UTEX250_A02.02765.1	0.52876	monocistronic
UTEX250_A05.08610.1	0.473734	monocistronic
UTEX250_A12.38950.1	0.491735	monocistronic
UTEX250_A05.10880.1	0.50284	monocistronic
UTEX250_A09.23940.1	0.470587	monocistronic
UTEX250_A11.31285.1	0.502118	monocistronic
UTEX250_A10.27505.1	0.500007	monocistronic
UTEX250_A07.16930.1	0.467896	monocistronic
UTEX250_A08.18180.1	0.498167	monocistronic
UTEX250_A06.13395.1	0.513669	monocistronic
UTEX250_A04.07890.1	0.368238	monocistronic
UTEX250_A05.09025.1	0.406515	monocistronic
UTEX250_A08.18255.1	0.469643	monocistronic
UTEX250_A03.03795.1	0.4165	monocistronic
UTEX250_A06.14245.1	0.554477	monocistronic
UTEX250_A07.15405.1	0.387344	monocistronic
UTEX250_A08.18935.1	0.563154	monocistronic
UTEX250_A04.06110.1	0.302964	monocistronic
UTEX250_A11.32295.1	0.29328	monocistronic
UTEX250_A04.07740.1	0.546047	monocistronic
UTEX250_A11.32300.1	0.334148	monocistronic
UTEX250_A06.14290.1	0.525365	monocistronic
UTEX250_A09.25485.1	0.396845	monocistronic
UTEX250_A10.26605.1	0.52447	monocistronic
UTEX250_A11.32450.1	0.34468	monocistronic
UTEX250_A12.36525.1	0.345308	monocistronic
UTEX250_A05.11415.1	0.538042	monocistronic
UTEX250_A03.04785.1	0.466976	monocistronic
UTEX250_A07.17225.1	0.354222	monocistronic
UTEX250_A04.07030.1	0.471719	monocistronic
UTEX250_A03.04770.1	0.472895	monocistronic
UTEX250_A10.28195.1	0.563071	monocistronic
UTEX250_A03.04185.1	0.348272	monocistronic
UTEX250_A03.05730.1	0.473521	monocistronic
UTEX250_A09.25310.1	0.467882	monocistronic
UTEX250_A09.24210.1	0.343551	monocistronic
UTEX250_A01.00035.1	0.33013	monocistronic
UTEX250_A05.09465.1	0.538883	monocistronic
UTEX250_A11.34425.1	0.506568	monocistronic
UTEX250_A08.19390.1	0.30911	monocistronic
UTEX250_A04.08195.1	0.39908	monocistronic
UTEX250_A09.23685.1	0.352151	monocistronic
UTEX250_A04.08175.1	0.412981	monocistronic
UTEX250_A02.03155.1	0.301117	monocistronic
UTEX250_A10.26585.1	0.311274	monocistronic
UTEX250_A03.05140.1	0.355507	monocistronic
UTEX250_A06.12575.1	0.326482	monocistronic
UTEX250_A02.03135.1	0.425872	monocistronic
UTEX250_A09.24320.1	0.3168	monocistronic
UTEX250_A02.03275.1	0.503536	monocistronic
UTEX250_A10.26070.1	0.497649	monocistronic
UTEX250_A09.24330.1	0.527148	monocistronic
UTEX250_A12.36445.1	0.390094	monocistronic
UTEX250_A01.00400.1	0.408299	monocistronic
UTEX250_A05.11150.1	0.41197	monocistronic
UTEX250_A07.16980.1	0.528617	monocistronic
UTEX250_A11.31045.1	0.510832	monocistronic
UTEX250_A01.00155.1	0.570576	monocistronic
UTEX250_A09.23665.1	0.564531	monocistronic
UTEX250_A08.19920.1	0.563226	monocistronic
UTEX250_A11.34515.1	0.337604	monocistronic
UTEX250_A10.25960.1	0.582849	monocistronic
UTEX250_A01.00385.1	0.518493	monocistronic
UTEX250_A11.31850.1	0.364762	monocistronic
UTEX250_A03.04460.1	0.400813	monocistronic
UTEX250_A12.36820.1	0.512772	monocistronic
UTEX250_A04.08380.1	0.311031	monocistronic
UTEX250_A03.05000.1	0.524493	monocistronic
UTEX250_A09.22915.1	0.383056	monocistronic
UTEX250_A08.19835.1	0.393124	monocistronic
UTEX250_A11.33640.1	0.502376	monocistronic
UTEX250_A10.27740.1	0.329484	monocistronic
UTEX250_A07.17870.1	0.359648	monocistronic
UTEX250_A12.35930.1	0.424508	monocistronic
UTEX250_A08.20915.1	0.415975	monocistronic
UTEX250_A05.10275.1	0.312828	monocistronic
UTEX250_A04.05930.1	0.526547	monocistronic
UTEX250_A12.36200.1	0.484004	monocistronic
UTEX250_A06.12625.1	0.541086	monocistronic
UTEX250_A04.08265.1	0.373133	monocistronic
UTEX250_A09.22285.1	0.422942	monocistronic
UTEX250_A06.14305.1	0.442877	monocistronic
UTEX250_A02.02570.1	0.502113	monocistronic
UTEX250_A06.12115.1	0.483989	monocistronic
UTEX250_A03.05665.1	0.533375	monocistronic
UTEX250_A08.20905.1	0.350676	monocistronic
UTEX250_A11.33110.1	0.355686	monocistronic
UTEX250_A07.17440.1	0.464244	monocistronic
UTEX250_A11.30440.1	0.575843	monocistronic
UTEX250_A07.18055.1	0.362942	monocistronic
UTEX250_A06.13400.1	0.267946	monocistronic
UTEX250_A12.36135.1	0.336613	monocistronic
UTEX250_A12.39430.1	0.319459	monocistronic
UTEX250_A04.08180.1	0.273547	monocistronic
UTEX250_A04.06315.1	0.359978	monocistronic
UTEX250_A03.05845.1	0.370026	monocistronic
UTEX250_A02.02305.1	0.552834	monocistronic
UTEX250_A11.30515.1	0.490186	monocistronic
UTEX250_A12.35355.1	0.305438	monocistronic
UTEX250_A07.17475.1	0.543137	monocistronic
UTEX250_A12.36950.1	0.505431	monocistronic
UTEX250_A07.16605.1	0.573291	monocistronic
UTEX250_A03.05585.1	0.56916	monocistronic
UTEX250_A02.01725.1	0.296335	monocistronic
UTEX250_A09.24725.1	0.416105	monocistronic
UTEX250_A07.16630.1	0.530822	monocistronic
UTEX250_A05.09475.1	0.377364	monocistronic
UTEX250_A12.37175.1	0.351755	monocistronic
UTEX250_A03.05215.1	0.468306	monocistronic
UTEX250_A10.29320.1	0.542276	monocistronic
UTEX250_A12.37820.1	0.511842	monocistronic
UTEX250_A07.17075.1	0.525205	monocistronic
UTEX250_A11.32690.1	0.54458	monocistronic
UTEX250_A07.16760.1	0.27521	monocistronic
UTEX250_A09.22435.1	0.402304	monocistronic
UTEX250_A05.09230.1	0.503598	monocistronic
UTEX250_A02.02880.1	0.373935	monocistronic
UTEX250_A06.12170.1	0.458156	monocistronic
UTEX250_A10.28895.1	0.311561	monocistronic
UTEX250_A11.32665.1	0.294084	monocistronic
UTEX250_A09.24090.1	0.383238	monocistronic
UTEX250_A03.05460.1	0.365326	monocistronic
UTEX250_A02.01870.1	0.519456	monocistronic
UTEX250_A04.06700.1	0.343702	monocistronic
UTEX250_A12.35200.1	0.505426	monocistronic
UTEX250_A11.31815.1	0.371182	monocistronic
UTEX250_A09.21955.1	0.528698	monocistronic
UTEX250_A05.09590.1	0.404084	monocistronic
UTEX250_A05.09355.1	0.462359	monocistronic
UTEX250_A06.13760.1	0.335198	monocistronic
UTEX250_A11.31695.1	0.429209	monocistronic
UTEX250_A04.07795.1	0.386695	monocistronic
UTEX250_A09.24375.1	0.508853	monocistronic
UTEX250_A11.30990.1	0.445869	monocistronic
UTEX250_A12.35285.1	0.49497	monocistronic
UTEX250_A10.28310.1	0.411133	monocistronic
UTEX250_A07.17050.1	0.341607	monocistronic
UTEX250_A09.23765.1	0.432368	monocistronic
UTEX250_A09.22165.1	0.453611	monocistronic
UTEX250_A11.32820.1	0.493898	monocistronic
UTEX250_A06.14455.1	0.337159	monocistronic
UTEX250_A12.35195.1	0.43827	monocistronic
UTEX250_A11.32235.1	0.474985	monocistronic
UTEX250_A08.21880.1	0.543281	monocistronic
UTEX250_A09.25475.1	0.385994	monocistronic
UTEX250_A02.02300.1	0.482308	monocistronic
UTEX250_A06.14670.1	0.345588	monocistronic
UTEX250_A12.37100.1	0.336055	monocistronic
UTEX250_A12.36970.1	0.357041	monocistronic
UTEX250_A12.35765.1	0.464423	monocistronic
UTEX250_A09.24560.1	0.574766	monocistronic
UTEX250_A10.26815.1	0.375175	monocistronic
UTEX250_A01.00315.1	0.53516	monocistronic
UTEX250_A04.06030.1	0.376803	monocistronic
UTEX250_A03.04690.1	0.343928	monocistronic
UTEX250_A02.02010.1	0.552139	monocistronic
UTEX250_A11.33720.1	0.523442	monocistronic
UTEX250_A07.18100.1	0.405361	monocistronic
UTEX250_A02.02215.1	0.359543	monocistronic
UTEX250_A06.14250.1	0.258716	monocistronic
UTEX250_A04.07365.1	0.456432	monocistronic
UTEX250_A11.31460.1	0.541582	monocistronic
UTEX250_A09.24985.1	0.377472	monocistronic
UTEX250_A06.12920.1	0.531595	monocistronic
UTEX250_A03.04975.1	0.492532	monocistronic
UTEX250_A03.05515.1	0.339252	monocistronic
UTEX250_A06.13365.1	0.375562	monocistronic
UTEX250_A12.36360.1	0.439376	monocistronic
UTEX250_A10.28890.1	0.272312	monocistronic
UTEX250_A08.18220.1	0.471699	monocistronic
UTEX250_A09.24850.1	0.526664	monocistronic
UTEX250_A10.28615.1	0.36835	monocistronic
UTEX250_A03.04040.1	0.500983	monocistronic
UTEX250_A02.02460.1	0.537917	monocistronic
UTEX250_A06.12005.1	0.343247	monocistronic
UTEX250_A11.34115.1	0.369121	monocistronic
UTEX250_A11.34705.1	0.318947	monocistronic
UTEX250_A10.26925.1	0.414571	monocistronic
UTEX250_A11.32575.1	0.455962	monocistronic
UTEX250_A01.00265.1	0.585859	monocistronic
UTEX250_A05.10555.1	0.336025	monocistronic
UTEX250_A10.28150.1	0.504974	monocistronic
UTEX250_A12.38970.1	0.491277	monocistronic
UTEX250_A08.21315.1	0.466377	monocistronic
UTEX250_A11.32495.1	0.535435	monocistronic
UTEX250_A03.04620.1	0.353303	monocistronic
UTEX250_A12.39305.1	0.536829	monocistronic
UTEX250_A12.38575.1	0.409441	monocistronic
UTEX250_A06.11680.1	0.296502	monocistronic
UTEX250_A09.22895.1	0.415236	monocistronic
UTEX250_A03.03610.1	0.259837	monocistronic
UTEX250_A12.38830.1	0.517398	monocistronic
UTEX250_A11.32135.1	0.316603	monocistronic
UTEX250_A05.08850.1	0.530483	monocistronic
UTEX250_A10.27860.1	0.349932	monocistronic
UTEX250_A06.14525.1	0.532387	monocistronic
UTEX250_A08.18855.1	0.474792	monocistronic
UTEX250_A09.23295.1	0.497518	monocistronic
UTEX250_A01.01090.1	0.317211	monocistronic
UTEX250_A11.32895.1	0.535811	monocistronic
UTEX250_A10.26250.1	0.465452	monocistronic
UTEX250_A06.11795.1	0.479946	monocistronic
UTEX250_A08.18735.1	0.571098	monocistronic
UTEX250_A09.23970.1	0.436694	monocistronic
UTEX250_A08.18265.1	0.435401	monocistronic
UTEX250_A01.01320.1	0.493346	monocistronic
UTEX250_A11.30760.1	0.513623	monocistronic
UTEX250_A07.15940.1	0.340257	monocistronic
UTEX250_A09.25285.1	0.508189	monocistronic
UTEX250_A11.34485.1	0.31943	monocistronic
UTEX250_A05.09405.1	0.460933	monocistronic
UTEX250_A04.06145.1	0.358407	monocistronic
UTEX250_A05.10570.1	0.482864	monocistronic
UTEX250_A10.28885.1	0.35379	monocistronic
UTEX250_A10.26020.1	0.52067	monocistronic
UTEX250_A06.12430.1	0.277277	monocistronic
UTEX250_A04.07575.1	0.405278	monocistronic
UTEX250_A02.02795.1	0.362405	monocistronic
UTEX250_A11.31175.1	0.392449	monocistronic
UTEX250_A11.30520.1	0.494944	monocistronic
UTEX250_A06.13110.1	0.288388	monocistronic
UTEX250_A11.32250.1	0.454275	monocistronic
UTEX250_A10.29945.1	0.4839	monocistronic
UTEX250_A12.35860.1	0.386225	monocistronic
UTEX250_A03.04440.1	0.322761	monocistronic
UTEX250_A11.32010.1	0.3964	monocistronic
UTEX250_A12.37485.1	0.490122	monocistronic
UTEX250_A03.03945.1	0.25795	monocistronic
UTEX250_A06.12100.1	0.417536	monocistronic
UTEX250_A09.23345.1	0.565679	monocistronic
UTEX250_A07.15295.1	0.539205	monocistronic
UTEX250_A09.24230.1	0.431883	monocistronic
UTEX250_A07.15865.1	0.521498	monocistronic
UTEX250_A09.23335.1	0.465983	monocistronic
UTEX250_A04.07570.1	0.453383	monocistronic
UTEX250_A06.14195.1	0.467903	monocistronic
UTEX250_A05.08710.1	0.503972	monocistronic
UTEX250_A04.06150.1	0.521232	monocistronic
UTEX250_A09.25155.1	0.503865	monocistronic
UTEX250_A04.08220.1	0.339194	monocistronic
UTEX250_A11.32600.1	0.428065	monocistronic
UTEX250_A03.04070.1	0.58426	monocistronic
UTEX250_A09.23035.1	0.406967	monocistronic
UTEX250_A06.12015.1	0.504796	monocistronic
UTEX250_A02.02930.1	0.551695	monocistronic
UTEX250_A01.01330.1	0.519097	monocistronic
UTEX250_A10.25905.1	0.489336	monocistronic
UTEX250_A09.24715.1	0.496265	monocistronic
UTEX250_A07.14890.1	0.392736	monocistronic
UTEX250_A06.13625.1	0.50433	monocistronic
UTEX250_A02.02100.1	0.367939	monocistronic
UTEX250_A02.02495.1	0.322871	monocistronic
UTEX250_A06.12085.1	0.553583	monocistronic
UTEX250_A07.16255.1	0.529726	monocistronic
UTEX250_A10.30210.1	0.317273	monocistronic
UTEX250_A07.16510.1	0.505633	monocistronic
UTEX250_A07.15860.1	0.555168	monocistronic
UTEX250_A06.13155.1	0.579352	monocistronic
UTEX250_A02.01795.1	0.395883	monocistronic
UTEX250_A09.24535.1	0.579382	monocistronic
UTEX250_A06.12540.1	0.447443	monocistronic
UTEX250_A10.29835.1	0.438883	monocistronic
UTEX250_A08.20475.1	0.460753	monocistronic
UTEX250_A07.16020.1	0.365568	monocistronic
UTEX250_A11.30405.1	0.527724	monocistronic
UTEX250_A07.15990.1	0.329977	monocistronic
UTEX250_A09.24065.1	0.366609	monocistronic
UTEX250_A04.06310.1	0.364099	monocistronic
UTEX250_A03.04175.1	0.473256	monocistronic
UTEX250_A02.02620.1	0.391663	monocistronic
UTEX250_A10.29400.1	0.455503	monocistronic
UTEX250_A12.38490.1	0.501053	monocistronic
UTEX250_A02.02955.1	0.514585	monocistronic
UTEX250_A12.34860.1	0.476001	monocistronic
UTEX250_A06.12290.1	0.307614	monocistronic
UTEX250_A11.33675.1	0.302279	monocistronic
UTEX250_A10.26865.1	0.546833	monocistronic
UTEX250_A02.02595.1	0.403877	monocistronic
UTEX250_A11.33380.1	0.476872	monocistronic
UTEX250_A08.19315.1	0.515703	monocistronic
UTEX250_A02.01900.1	0.343969	monocistronic
UTEX250_A10.29370.1	0.475621	monocistronic
UTEX250_A09.24665.1	0.508713	monocistronic
UTEX250_A09.24445.1	0.529233	monocistronic
UTEX250_A12.38810.1	0.473791	monocistronic
UTEX250_A11.32990.1	0.444434	monocistronic
UTEX250_A08.19215.1	0.57196	monocistronic
UTEX250_A06.12095.1	0.497091	monocistronic
UTEX250_A01.00070.1	0.47614	monocistronic
UTEX250_A05.10720.1	0.559507	monocistronic
UTEX250_A09.23060.1	0.369403	monocistronic
UTEX250_A11.30840.1	0.346249	monocistronic
UTEX250_A03.04675.1	0.46829	monocistronic
UTEX250_A11.34420.1	0.305187	monocistronic
UTEX250_A12.36995.1	0.319607	monocistronic
UTEX250_A09.25585.1	0.484014	monocistronic
UTEX250_A02.02915.1	0.395522	monocistronic
UTEX250_A06.12195.1	0.501423	monocistronic
UTEX250_A02.01595.1	0.532452	monocistronic
UTEX250_A07.17045.1	0.487383	monocistronic
UTEX250_A03.05465.1	0.504915	monocistronic
UTEX250_A11.33890.1	0.339656	monocistronic
UTEX250_A11.32425.1	0.350439	monocistronic
UTEX250_A09.23370.1	0.33137	monocistronic
UTEX250_A11.34630.1	0.485531	monocistronic
UTEX250_A05.11480.1	0.579255	monocistronic
UTEX250_A04.07110.1	0.48869	monocistronic
UTEX250_A10.26375.1	0.4268	monocistronic
UTEX250_A02.02835.1	0.559968	monocistronic
UTEX250_A10.30150.1	0.530011	monocistronic
UTEX250_A03.04635.1	0.396454	monocistronic
UTEX250_A05.09455.1	0.273435	monocistronic
UTEX250_A04.05920.1	0.551086	monocistronic
UTEX250_A12.36110.1	0.483191	monocistronic
UTEX250_A03.05405.1	0.335007	monocistronic
UTEX250_A04.06470.1	0.489284	monocistronic
UTEX250_A02.03175.1	0.31603	monocistronic
UTEX250_A06.14075.1	0.574169	monocistronic
UTEX250_A09.24135.1	0.438054	monocistronic
UTEX250_A10.29995.1	0.319523	monocistronic
UTEX250_A09.25680.1	0.382203	monocistronic
UTEX250_A05.11140.1	0.491549	monocistronic
UTEX250_A12.37565.1	0.571311	monocistronic
UTEX250_A06.13405.1	0.50553	monocistronic
UTEX250_A05.11105.1	0.483352	monocistronic
UTEX250_A12.35665.1	0.334513	monocistronic
UTEX250_A03.04570.1	0.387847	monocistronic
UTEX250_A09.23255.1	0.550932	monocistronic
UTEX250_A06.13515.1	0.540287	monocistronic
UTEX250_A07.17070.1	0.307057	monocistronic
UTEX250_A12.35980.1	0.445294	monocistronic
UTEX250_A05.09295.1	0.284217	monocistronic
UTEX250_A04.08095.1	0.547556	monocistronic
UTEX250_A08.20210.1	0.512061	monocistronic
UTEX250_A09.24115.1	0.513192	monocistronic
UTEX250_A04.07805.1	0.472984	monocistronic
UTEX250_A12.34940.1	0.489835	monocistronic
UTEX250_A12.35095.1	0.552607	monocistronic
UTEX250_A12.34805.1	0.504321	monocistronic
UTEX250_A09.22360.1	0.516958	monocistronic
UTEX250_A06.11950.1	0.406157	monocistronic
UTEX250_A10.30145.1	0.536213	monocistronic
UTEX250_A11.30865.1	0.374321	monocistronic
UTEX250_A04.07550.1	0.39281	monocistronic
UTEX250_A10.27560.1	0.551275	monocistronic
UTEX250_A08.18640.1	0.336086	monocistronic
UTEX250_A03.05670.1	0.506146	monocistronic
UTEX250_A04.06905.1	0.470987	monocistronic
UTEX250_A08.20040.1	0.507477	monocistronic
UTEX250_A10.29215.1	0.498105	monocistronic
UTEX250_A09.23325.1	0.580318	monocistronic
UTEX250_A12.35435.1	0.52555	monocistronic
UTEX250_A04.08325.1	0.299016	monocistronic
UTEX250_A08.19845.1	0.549569	monocistronic
UTEX250_A07.15805.1	0.299771	monocistronic
UTEX250_A03.05470.1	0.335346	monocistronic
UTEX250_A06.13810.1	0.557325	monocistronic
UTEX250_A10.29980.1	0.38589	monocistronic
UTEX250_A03.05715.1	0.517048	monocistronic
UTEX250_A09.22720.1	0.516842	monocistronic
UTEX250_A05.08565.1	0.531888	monocistronic
UTEX250_A09.24480.1	0.387796	monocistronic
UTEX250_A07.17720.1	0.339795	monocistronic
UTEX250_A11.33775.1	0.556471	monocistronic
UTEX250_A10.28670.1	0.317885	monocistronic
UTEX250_A12.35885.1	0.319277	monocistronic
UTEX250_A08.20750.1	0.46768	monocistronic
UTEX250_A07.17525.1	0.390779	monocistronic
UTEX250_A03.05625.1	0.471213	monocistronic
UTEX250_A07.17130.1	0.401333	monocistronic
UTEX250_A05.09045.1	0.413597	monocistronic
UTEX250_A09.24280.1	0.309788	monocistronic
UTEX250_A06.14015.1	0.440394	monocistronic
UTEX250_A06.13280.1	0.343343	monocistronic
UTEX250_A07.17420.1	0.473182	monocistronic
UTEX250_A07.14780.1	0.324979	monocistronic
UTEX250_A09.22590.1	0.402965	monocistronic
UTEX250_A08.19075.1	0.388275	monocistronic
UTEX250_A05.10765.1	0.522359	monocistronic
UTEX250_A05.09880.1	0.55582	monocistronic
UTEX250_A11.30875.1	0.36867	monocistronic
UTEX250_A06.14185.1	0.252495	monocistronic
UTEX250_A08.21110.1	0.564129	monocistronic
UTEX250_A05.10565.1	0.487039	monocistronic
UTEX250_A05.08820.1	0.440657	monocistronic
UTEX250_A11.31940.1	0.487889	monocistronic
UTEX250_A05.09820.1	0.44055	monocistronic
UTEX250_A08.18400.1	0.506928	monocistronic
UTEX250_A03.03745.1	0.250291	monocistronic
UTEX250_A05.11555.1	0.39307	monocistronic
UTEX250_A11.31435.1	0.546047	monocistronic
UTEX250_A03.04080.1	0.469622	monocistronic
UTEX250_A12.36480.1	0.50587	monocistronic
UTEX250_A12.34900.1	0.449687	monocistronic
UTEX250_A12.36070.1	0.297774	monocistronic
UTEX250_A05.09195.1	0.530861	monocistronic
UTEX250_A08.19360.1	0.468819	monocistronic
UTEX250_A02.01605.1	0.503949	monocistronic
UTEX250_A10.26105.1	0.33978	monocistronic
UTEX250_A08.20440.1	0.559067	monocistronic
UTEX250_A11.32525.1	0.51794	monocistronic
UTEX250_A11.32055.1	0.346186	monocistronic
UTEX250_A03.05200.1	0.57438	monocistronic
UTEX250_A12.37010.1	0.277771	monocistronic
UTEX250_A07.17840.1	0.333391	monocistronic
UTEX250_A02.03110.1	0.576195	monocistronic
UTEX250_A10.27260.1	0.298993	monocistronic
UTEX250_A11.34405.1	0.343997	monocistronic
UTEX250_A11.33820.1	0.462038	monocistronic
UTEX250_A10.29190.1	0.593347	monocistronic
UTEX250_A05.11100.1	0.526498	monocistronic
UTEX250_A11.31915.1	0.412647	monocistronic
UTEX250_A02.02455.1	0.543323	monocistronic
UTEX250_A06.14535.1	0.288179	monocistronic
UTEX250_A04.08490.1	0.275508	monocistronic
UTEX250_A09.22820.1	0.52721	monocistronic
UTEX250_A08.21665.1	0.362744	monocistronic
UTEX250_A01.00285.1	0.469556	monocistronic
UTEX250_A02.03060.1	0.479357	monocistronic
UTEX250_A07.15840.1	0.319919	monocistronic
UTEX250_A06.13530.1	0.482866	monocistronic
UTEX250_A08.20330.1	0.339347	monocistronic
UTEX250_A11.32900.1	0.417246	monocistronic
UTEX250_A09.24510.1	0.367323	monocistronic
UTEX250_A01.01390.1	0.438074	monocistronic
UTEX250_A04.07640.1	0.369026	monocistronic
UTEX250_A12.36815.1	0.34574	monocistronic
UTEX250_A06.14440.1	0.499858	monocistronic
UTEX250_A02.01515.1	0.290773	monocistronic
UTEX250_A04.06400.1	0.539373	monocistronic
UTEX250_A02.02890.1	0.468391	monocistronic
UTEX250_A03.04760.1	0.40459	monocistronic
UTEX250_A04.05955.1	0.366406	monocistronic
UTEX250_A05.10345.1	0.390851	monocistronic
UTEX250_A10.28870.1	0.344662	monocistronic
UTEX250_A05.09340.1	0.364281	monocistronic
UTEX250_A04.08050.1	0.318891	monocistronic
UTEX250_A11.31180.1	0.369241	monocistronic
UTEX250_A10.26620.1	0.373492	monocistronic
UTEX250_A11.32120.1	0.2882	monocistronic
UTEX250_A06.11845.1	0.561089	monocistronic
UTEX250_A06.12125.1	0.385323	monocistronic
UTEX250_A11.34305.1	0.380103	monocistronic
UTEX250_A06.12665.1	0.381003	monocistronic
UTEX250_A08.18705.1	0.495047	monocistronic
UTEX250_A04.06335.1	0.269524	monocistronic
UTEX250_A11.31520.1	0.541367	monocistronic
UTEX250_A09.24550.1	0.549792	monocistronic
UTEX250_A09.24455.1	0.241823	monocistronic
UTEX250_A02.01570.1	0.479745	monocistronic
UTEX250_A10.26525.1	0.425442	monocistronic
UTEX250_A07.17250.1	0.343986	monocistronic
UTEX250_A10.29910.1	0.354047	monocistronic
UTEX250_A10.28725.1	0.53303	monocistronic
UTEX250_A03.04665.1	0.492966	monocistronic
UTEX250_A05.09955.1	0.404214	monocistronic
UTEX250_A05.10810.1	0.296161	monocistronic
UTEX250_A11.34575.1	0.493149	monocistronic
UTEX250_A10.25970.1	0.463205	monocistronic
UTEX250_A08.21670.1	0.437326	monocistronic
UTEX250_A11.30805.1	0.558157	monocistronic
UTEX250_A08.21040.1	0.510381	monocistronic
UTEX250_A09.22280.1	0.46746	monocistronic
UTEX250_A04.06810.1	0.370841	monocistronic
UTEX250_A11.32270.1	0.504381	monocistronic
UTEX250_A03.04380.1	0.490877	monocistronic
UTEX250_A07.16665.1	0.280622	monocistronic
UTEX250_A04.06695.1	0.583162	monocistronic
UTEX250_A09.24635.1	0.399399	monocistronic
UTEX250_A07.17530.1	0.369607	monocistronic
UTEX250_A08.19730.1	0.495123	monocistronic
UTEX250_A04.08515.1	0.533669	monocistronic
UTEX250_A04.06260.1	0.504728	monocistronic
UTEX250_A02.02005.1	0.51273	monocistronic
UTEX250_A11.32585.1	0.3874	monocistronic
UTEX250_A02.03270.1	0.547832	monocistronic
UTEX250_A03.05545.1	0.482632	monocistronic
UTEX250_A10.28300.1	0.473256	monocistronic
UTEX250_A07.15450.1	0.304288	monocistronic
UTEX250_A09.21945.1	0.433175	monocistronic
UTEX250_A10.26990.1	0.397982	monocistronic
UTEX250_A04.07095.1	0.524433	monocistronic
UTEX250_A04.06130.1	0.364011	monocistronic
UTEX250_A03.04385.1	0.367545	monocistronic
UTEX250_A10.27905.1	0.578749	monocistronic
UTEX250_A09.23320.1	0.522681	monocistronic
UTEX250_A02.02865.1	0.266295	monocistronic
UTEX250_A10.30285.1	0.29933	monocistronic
UTEX250_A11.33780.1	0.476961	monocistronic
UTEX250_A10.28780.1	0.427121	monocistronic
UTEX250_A06.11910.1	0.487016	monocistronic
UTEX250_A11.33250.1	0.463311	monocistronic
UTEX250_A03.04300.1	0.40683	monocistronic
UTEX250_A12.39195.1	0.368825	monocistronic
UTEX250_A10.29355.1	0.395074	monocistronic
UTEX250_A04.06080.1	0.466814	monocistronic
UTEX250_A12.38640.1	0.227372	monocistronic
UTEX250_A08.18990.1	0.498819	monocistronic
UTEX250_A10.30305.1	0.595787	monocistronic
UTEX250_A05.10290.1	0.400978	monocistronic
UTEX250_A09.24935.1	0.260529	monocistronic
UTEX250_A05.08870.1	0.348539	monocistronic
UTEX250_A02.03295.1	0.48378	monocistronic
UTEX250_A12.35010.1	0.327554	monocistronic
UTEX250_A05.09375.1	0.40033	monocistronic
UTEX250_A11.34565.1	0.505327	monocistronic
UTEX250_A03.05605.1	0.332031	monocistronic
UTEX250_A07.17255.1	0.254635	monocistronic
UTEX250_A02.02115.1	0.51854	monocistronic
UTEX250_A02.03505.1	0.454466	monocistronic
UTEX250_A04.07260.1	0.496772	monocistronic
UTEX250_A11.33015.1	0.325038	monocistronic
UTEX250_A12.37890.1	0.43961	monocistronic
UTEX250_A08.20745.1	0.474138	monocistronic
UTEX250_A09.22495.1	0.348386	monocistronic
UTEX250_A10.26430.1	0.353903	monocistronic
UTEX250_A12.38750.1	0.498706	monocistronic
UTEX250_A01.00200.1	0.404581	monocistronic
UTEX250_A07.16280.1	0.383256	monocistronic
UTEX250_A01.01075.1	0.530931	monocistronic
UTEX250_A07.15965.1	0.331655	monocistronic
UTEX250_A11.33030.1	0.270686	monocistronic
UTEX250_A11.30555.1	0.39178	monocistronic
UTEX250_A01.01240.1	0.336766	monocistronic
UTEX250_A05.09750.1	0.43669	monocistronic
UTEX250_A08.19445.1	0.302049	monocistronic
UTEX250_A01.00395.1	0.373368	monocistronic
UTEX250_A02.03095.1	0.343764	monocistronic
UTEX250_A06.13755.1	0.412964	monocistronic
UTEX250_A05.10960.1	0.552276	monocistronic
UTEX250_A09.23030.1	0.50282	monocistronic
UTEX250_A05.11320.1	0.37943	monocistronic
UTEX250_A10.28730.1	0.45444	monocistronic
UTEX250_A06.13220.1	0.237784	monocistronic
UTEX250_A08.20830.1	0.472442	monocistronic
UTEX250_A07.14810.1	0.371451	monocistronic
UTEX250_A11.31995.1	0.365772	monocistronic
UTEX250_A02.02210.1	0.490445	monocistronic
UTEX250_A02.02105.1	0.593347	monocistronic
UTEX250_A12.38240.1	0.461028	monocistronic
UTEX250_A09.23795.1	0.460693	monocistronic
UTEX250_A04.06855.1	0.365052	monocistronic
UTEX250_A09.25800.1	0.537347	monocistronic
UTEX250_A02.01805.1	0.50313	monocistronic
UTEX250_A10.26130.1	0.494578	monocistronic
UTEX250_A09.24505.1	0.488996	monocistronic
UTEX250_A03.05135.1	0.484982	monocistronic
UTEX250_A02.01810.1	0.387313	monocistronic
UTEX250_A09.25380.1	0.440081	monocistronic
UTEX250_A04.06480.1	0.426299	monocistronic
UTEX250_A03.04945.1	0.382163	monocistronic
UTEX250_A09.22125.1	0.381603	monocistronic
UTEX250_A02.02600.1	0.488395	monocistronic
UTEX250_A04.08210.1	0.465749	monocistronic
UTEX250_A12.39125.1	0.477711	monocistronic
UTEX250_A02.03595.1	0.373973	monocistronic
UTEX250_A05.10750.1	0.478979	monocistronic
UTEX250_A09.23545.1	0.284523	monocistronic
UTEX250_A12.38710.1	0.351576	monocistronic
UTEX250_A07.16550.1	0.301959	monocistronic
UTEX250_A01.01285.1	0.499285	monocistronic
UTEX250_A11.31390.1	0.52417	monocistronic
UTEX250_A04.06845.1	0.341059	monocistronic
UTEX250_A10.27135.1	0.534592	monocistronic
UTEX250_A10.28715.1	0.322521	monocistronic
UTEX250_A07.16805.1	0.423181	monocistronic
UTEX250_A08.19455.1	0.54157	monocistronic
UTEX250_A10.28170.1	0.339795	monocistronic
UTEX250_A09.24940.1	0.380419	monocistronic
UTEX250_A12.34970.1	0.389416	monocistronic
UTEX250_A10.26730.1	0.491814	monocistronic
UTEX250_A04.08395.1	0.533827	monocistronic
UTEX250_A09.25055.1	0.568642	monocistronic
UTEX250_A03.04355.1	0.479697	monocistronic
UTEX250_A12.36075.1	0.310632	monocistronic
UTEX250_A12.36910.1	0.331995	monocistronic
UTEX250_A09.22135.1	0.507097	monocistronic
UTEX250_A06.11695.1	0.453133	monocistronic
UTEX250_A11.33410.1	0.516037	monocistronic
UTEX250_A05.10415.1	0.517198	monocistronic
UTEX250_A10.29390.1	0.379789	monocistronic
UTEX250_A11.31050.1	0.319399	monocistronic
UTEX250_A10.25920.1	0.501085	monocistronic
UTEX250_A07.15765.1	0.572161	monocistronic
UTEX250_A09.24040.1	0.327422	monocistronic
UTEX250_A03.03855.1	0.354868	monocistronic
UTEX250_A08.19890.1	0.34535	monocistronic
UTEX250_A02.02030.1	0.280386	monocistronic
UTEX250_A05.10700.1	0.403063	monocistronic
UTEX250_A11.34540.1	0.454931	monocistronic
UTEX250_A01.00865.1	0.417142	monocistronic
UTEX250_A03.05795.1	0.561013	monocistronic
UTEX250_A06.12645.1	0.352053	monocistronic
UTEX250_A03.04120.1	0.460196	monocistronic
UTEX250_A05.09670.1	0.528039	monocistronic
UTEX250_A07.15580.1	0.40527	monocistronic
UTEX250_A09.24390.1	0.564646	monocistronic
UTEX250_A12.37980.1	0.340221	monocistronic
UTEX250_A04.08450.1	0.482512	monocistronic
UTEX250_A05.10910.1	0.484332	monocistronic
UTEX250_A02.01710.1	0.272502	monocistronic
UTEX250_A05.09360.1	0.480142	monocistronic
UTEX250_A04.07580.1	0.529444	monocistronic
UTEX250_A02.03115.1	0.408391	monocistronic
UTEX250_A06.12225.1	0.51421	monocistronic
UTEX250_A08.21775.1	0.29617	monocistronic
UTEX250_A03.05445.1	0.405393	monocistronic
UTEX250_A05.10895.1	0.388975	monocistronic
UTEX250_A12.37905.1	0.573798	monocistronic
UTEX250_A06.13770.1	0.522976	monocistronic
UTEX250_A10.27730.1	0.468519	monocistronic
UTEX250_A01.00620.1	0.401961	monocistronic
UTEX250_A12.36730.1	0.332418	monocistronic
UTEX250_A09.22130.1	0.499932	monocistronic
UTEX250_A11.31395.1	0.429964	monocistronic
UTEX250_A04.06020.1	0.508106	monocistronic
UTEX250_A08.21820.1	0.525034	monocistronic
UTEX250_A12.36040.1	0.338038	monocistronic
UTEX250_A09.23365.1	0.485961	monocistronic
UTEX250_A10.29110.1	0.368086	monocistronic
UTEX250_A11.33745.1	0.512239	monocistronic
UTEX250_A12.35595.1	0.45016	monocistronic
UTEX250_A09.22255.1	0.298623	monocistronic
UTEX250_A12.38015.1	0.562202	monocistronic
UTEX250_A08.19715.1	0.355349	monocistronic
UTEX250_A04.06735.1	0.336	monocistronic
UTEX250_A11.33445.1	0.428649	monocistronic
UTEX250_A01.00495.1	0.557771	monocistronic
UTEX250_A10.26220.1	0.475695	monocistronic
UTEX250_A10.27155.1	0.383827	monocistronic
UTEX250_A09.24500.1	0.507878	monocistronic
UTEX250_A04.07430.1	0.520609	monocistronic
UTEX250_A07.17685.1	0.402747	monocistronic
UTEX250_A12.36090.1	0.372945	monocistronic
UTEX250_A05.09650.1	0.282926	monocistronic
UTEX250_A12.37490.1	0.514571	monocistronic
UTEX250_A12.38115.1	0.369764	monocistronic
UTEX250_A05.10785.1	0.333518	monocistronic
UTEX250_A12.36025.1	0.426521	monocistronic
UTEX250_A04.07355.1	0.420179	monocistronic
UTEX250_A03.04135.1	0.512679	monocistronic
UTEX250_A09.23725.1	0.566056	monocistronic
UTEX250_A10.29315.1	0.274563	monocistronic
UTEX250_A02.01860.1	0.501678	monocistronic
UTEX250_A12.37040.1	0.378019	monocistronic
UTEX250_A12.35535.1	0.392603	monocistronic
UTEX250_A08.21535.1	0.332279	monocistronic
UTEX250_A05.09485.1	0.564667	monocistronic
UTEX250_A10.26410.1	0.554272	monocistronic
UTEX250_A08.21730.1	0.377239	monocistronic
UTEX250_A12.36150.1	0.52974	monocistronic
UTEX250_A06.13765.1	0.547333	monocistronic
UTEX250_A10.30325.1	0.418524	monocistronic
UTEX250_A08.21395.1	0.420141	monocistronic
UTEX250_A05.10305.1	0.545255	monocistronic
UTEX250_A03.05290.1	0.541487	monocistronic
UTEX250_A11.31370.1	0.373973	monocistronic
UTEX250_A08.18420.1	0.315875	monocistronic
UTEX250_A04.07595.1	0.314069	monocistronic
UTEX250_A05.08575.1	0.359774	monocistronic
UTEX250_A03.05415.1	0.506781	monocistronic
UTEX250_A04.08375.1	0.387887	monocistronic
UTEX250_A03.04800.1	0.388397	monocistronic
UTEX250_A12.37385.1	0.388727	monocistronic
UTEX250_A12.35060.1	0.414255	monocistronic
UTEX250_A08.20555.1	0.37139	monocistronic
UTEX250_A11.31830.1	0.338525	monocistronic
UTEX250_A02.01845.1	0.500401	monocistronic
UTEX250_A01.00185.1	0.59174	monocistronic
UTEX250_A05.10595.1	0.512844	monocistronic
UTEX250_A03.04715.1	0.411371	monocistronic
UTEX250_A07.17740.1	0.489375	monocistronic
UTEX250_A12.35700.1	0.527989	monocistronic
UTEX250_A11.32560.1	0.487711	monocistronic
UTEX250_A11.32960.1	0.503715	monocistronic
UTEX250_A12.39045.1	0.515299	monocistronic
UTEX250_A10.26710.1	0.344856	monocistronic
UTEX250_A05.09495.1	0.415455	monocistronic
UTEX250_A12.37835.1	0.327925	monocistronic
UTEX250_A11.30735.1	0.485657	monocistronic
UTEX250_A11.34015.1	0.378628	monocistronic
UTEX250_A11.33825.1	0.544794	monocistronic
UTEX250_A06.13335.1	0.396027	monocistronic
UTEX250_A01.00995.1	0.30966	monocistronic
UTEX250_A04.06985.1	0.477642	monocistronic
UTEX250_A12.36935.1	0.394833	monocistronic
UTEX250_A06.13455.1	0.433894	monocistronic
UTEX250_A02.02980.1	0.435567	monocistronic
UTEX250_A01.01120.1	0.455418	monocistronic
UTEX250_A10.26805.1	0.455677	monocistronic
UTEX250_A09.24305.1	0.283518	monocistronic
UTEX250_A02.03465.1	0.319962	monocistronic
UTEX250_A01.00780.1	0.493215	monocistronic
UTEX250_A11.31185.1	0.512741	monocistronic
UTEX250_A10.26560.1	0.350581	monocistronic
UTEX250_A06.13750.1	0.344887	monocistronic
UTEX250_A06.12740.1	0.300719	monocistronic
UTEX250_A12.36440.1	0.319917	monocistronic
UTEX250_A11.33665.1	0.390891	monocistronic
UTEX250_A07.15745.1	0.500541	monocistronic
UTEX250_A01.01455.1	0.418994	monocistronic
UTEX250_A11.33045.1	0.364785	monocistronic
UTEX250_A07.14895.1	0.48363	monocistronic
UTEX250_A08.20320.1	0.533658	monocistronic
UTEX250_A08.18725.1	0.427187	monocistronic
UTEX250_A05.08570.1	0.556654	monocistronic
UTEX250_A02.02310.1	0.541181	monocistronic
UTEX250_A12.38325.1	0.546532	monocistronic
UTEX250_A11.32500.1	0.584345	monocistronic
UTEX250_A09.23100.1	0.416984	monocistronic
UTEX250_A08.18335.1	0.526479	monocistronic
UTEX250_A05.09945.1	0.364123	monocistronic
UTEX250_A11.32145.1	0.576655	monocistronic
UTEX250_A09.25020.1	0.301436	monocistronic
UTEX250_A12.36130.1	0.316954	monocistronic
UTEX250_A11.31140.1	0.281907	monocistronic
UTEX250_A06.14585.1	0.499368	monocistronic
UTEX250_A07.17285.1	0.34489	monocistronic
UTEX250_A08.20175.1	0.550547	monocistronic
UTEX250_A02.03435.1	0.511659	monocistronic
UTEX250_A11.34360.1	0.540881	monocistronic
UTEX250_A06.14115.1	0.366163	monocistronic
UTEX250_A11.34685.1	0.381551	monocistronic
UTEX250_A06.12415.1	0.310448	monocistronic
UTEX250_A06.13665.1	0.379011	monocistronic
UTEX250_A08.21810.1	0.342599	monocistronic
UTEX250_A04.07225.1	0.441642	monocistronic
UTEX250_A11.31505.1	0.566555	monocistronic
UTEX250_A08.20880.1	0.481504	monocistronic
UTEX250_A07.14710.1	0.479604	monocistronic
UTEX250_A08.20715.1	0.50136	monocistronic
UTEX250_A07.16810.1	0.393035	monocistronic
UTEX250_A09.25490.1	0.518597	monocistronic
UTEX250_A10.27735.1	0.246233	monocistronic
UTEX250_A06.12160.1	0.308072	monocistronic
UTEX250_A02.01975.1	0.507267	monocistronic
UTEX250_A07.15410.1	0.364769	monocistronic
UTEX250_A12.39200.1	0.312768	monocistronic
UTEX250_A12.38585.1	0.407629	monocistronic
UTEX250_A10.25945.1	0.2611	monocistronic
UTEX250_A05.11585.1	0.495343	monocistronic
UTEX250_A11.34280.1	0.459028	monocistronic
UTEX250_A10.30165.1	0.309715	monocistronic
UTEX250_A05.09730.1	0.501645	monocistronic
UTEX250_A01.00980.1	0.493502	monocistronic
UTEX250_A05.09205.1	0.40213	monocistronic
UTEX250_A02.01770.1	0.471738	monocistronic
UTEX250_A08.20755.1	0.557778	monocistronic
UTEX250_A02.01650.1	0.435126	monocistronic
UTEX250_A08.21565.1	0.570642	monocistronic
UTEX250_A06.13890.1	0.521323	monocistronic
UTEX250_A08.19665.1	0.53946	monocistronic
UTEX250_A09.21960.1	0.360702	monocistronic
UTEX250_A06.13480.1	0.533375	monocistronic
UTEX250_A07.16210.1	0.445819	monocistronic
UTEX250_A12.35590.1	0.398471	monocistronic
UTEX250_A10.27395.1	0.388092	monocistronic
UTEX250_A09.23125.1	0.346422	monocistronic
UTEX250_A04.08345.1	0.331886	monocistronic
UTEX250_A10.29565.1	0.292291	monocistronic
UTEX250_A07.18110.1	0.413678	monocistronic
UTEX250_A03.05450.1	0.523381	monocistronic
UTEX250_A12.38435.1	0.47566	monocistronic
UTEX250_A06.12950.1	0.482543	monocistronic
UTEX250_A10.30110.1	0.483722	monocistronic
UTEX250_A11.32880.1	0.378753	monocistronic
UTEX250_A05.10990.1	0.287144	monocistronic
UTEX250_A05.11500.1	0.40365	monocistronic
UTEX250_A08.21000.1	0.298123	monocistronic
UTEX250_A08.19130.1	0.46634	monocistronic
UTEX250_A09.24250.1	0.562644	monocistronic
UTEX250_A08.20545.1	0.489461	monocistronic
UTEX250_A07.15845.1	0.307958	monocistronic
UTEX250_A12.39365.1	0.436011	monocistronic
UTEX250_A03.05035.1	0.357953	monocistronic
UTEX250_A05.09210.1	0.562656	monocistronic
UTEX250_A01.00895.1	0.514209	monocistronic
UTEX250_A03.04205.1	0.564093	monocistronic
UTEX250_A11.31685.1	0.410545	monocistronic
UTEX250_A08.21805.1	0.349248	monocistronic
UTEX250_A12.37260.1	0.499001	monocistronic
UTEX250_A01.00880.1	0.501306	monocistronic
UTEX250_A06.14575.1	0.55711	monocistronic
UTEX250_A07.15085.1	0.416959	monocistronic
UTEX250_A02.02165.1	0.585859	monocistronic
UTEX250_A02.01590.1	0.294673	monocistronic
UTEX250_A11.31035.1	0.346374	monocistronic
UTEX250_A12.37210.1	0.269556	monocistronic
UTEX250_A04.06940.1	0.354948	monocistronic
UTEX250_A09.22430.1	0.332117	monocistronic
UTEX250_A05.10450.1	0.497952	monocistronic
UTEX250_A06.14495.1	0.534559	monocistronic
UTEX250_A12.35045.1	0.510167	monocistronic
UTEX250_A12.35235.1	0.547902	monocistronic
UTEX250_A11.31945.1	0.562877	monocistronic
UTEX250_A10.29905.1	0.374949	monocistronic
UTEX250_A12.36065.1	0.319112	monocistronic
UTEX250_A07.16315.1	0.593892	monocistronic
UTEX250_A11.32905.1	0.566791	monocistronic
UTEX250_A07.15160.1	0.502574	monocistronic
UTEX250_A08.18295.1	0.429531	monocistronic
UTEX250_A09.25670.1	0.528656	monocistronic
UTEX250_A08.20710.1	0.330452	monocistronic
UTEX250_A05.10215.1	0.528281	monocistronic
UTEX250_A06.14135.1	0.475477	monocistronic
UTEX250_A11.34150.1	0.52006	monocistronic
UTEX250_A12.37620.1	0.495377	monocistronic
UTEX250_A01.01440.1	0.456391	monocistronic
UTEX250_A10.27550.1	0.235713	monocistronic
UTEX250_A07.16130.1	0.338145	monocistronic
UTEX250_A11.30855.1	0.533028	monocistronic
UTEX250_A06.13905.1	0.489708	monocistronic
UTEX250_A07.15870.1	0.515254	monocistronic
UTEX250_A06.14550.1	0.467757	monocistronic
UTEX250_A10.28125.1	0.525146	monocistronic
UTEX250_A07.16350.1	0.512975	monocistronic
UTEX250_A05.10980.1	0.505233	monocistronic
UTEX250_A05.08860.1	0.374965	monocistronic
UTEX250_A02.02515.1	0.554444	monocistronic
UTEX250_A11.34285.1	0.363	monocistronic
UTEX250_A05.09500.1	0.453733	monocistronic
UTEX250_A11.31510.1	0.568364	monocistronic
UTEX250_A12.38085.1	0.517031	monocistronic
UTEX250_A02.01545.1	0.417487	monocistronic
UTEX250_A12.39265.1	0.322416	monocistronic
UTEX250_A05.09920.1	0.52749	monocistronic
UTEX250_A10.29375.1	0.456747	monocistronic
UTEX250_A06.14200.1	0.335766	monocistronic
UTEX250_A07.17415.1	0.316665	monocistronic
UTEX250_A09.23805.1	0.431792	monocistronic
UTEX250_A05.11450.1	0.338318	monocistronic
UTEX250_A06.12550.1	0.51443	monocistronic
UTEX250_A06.14165.1	0.511779	monocistronic
UTEX250_A10.26905.1	0.345876	monocistronic
UTEX250_A10.26915.1	0.295544	monocistronic
UTEX250_A08.20055.1	0.296957	monocistronic
UTEX250_A03.04555.1	0.312486	monocistronic
UTEX250_A06.12700.1	0.50623	monocistronic
UTEX250_A10.26750.1	0.457463	monocistronic
UTEX250_A12.35275.1	0.46435	monocistronic
UTEX250_A09.22475.1	0.364096	monocistronic
UTEX250_A04.05960.1	0.460426	monocistronic
UTEX250_A12.36875.1	0.466083	monocistronic
UTEX250_A06.14265.1	0.499474	monocistronic
UTEX250_A05.10670.1	0.571338	monocistronic
UTEX250_A12.39250.1	0.350674	monocistronic
UTEX250_A06.12205.1	0.507497	monocistronic
UTEX250_A09.23470.1	0.455955	monocistronic
UTEX250_A08.19700.1	0.508579	monocistronic
UTEX250_A09.22525.1	0.493326	monocistronic
UTEX250_A09.25440.1	0.505685	monocistronic
UTEX250_A10.29865.1	0.582446	monocistronic
UTEX250_A12.37410.1	0.459745	monocistronic
UTEX250_A11.33125.1	0.475969	monocistronic
UTEX250_A09.25090.1	0.307753	monocistronic
UTEX250_A05.10445.1	0.437953	monocistronic
UTEX250_A03.04515.1	0.522035	monocistronic
UTEX250_A01.01060.1	0.56916	monocistronic
UTEX250_A09.22540.1	0.248474	monocistronic
UTEX250_A11.33590.1	0.488241	monocistronic
UTEX250_A06.13465.1	0.501318	monocistronic
UTEX250_A07.17815.1	0.39765	monocistronic
UTEX250_A03.05070.1	0.384275	monocistronic
UTEX250_A05.10710.1	0.376176	monocistronic
UTEX250_A03.05380.1	0.305884	monocistronic
UTEX250_A02.03525.1	0.459597	monocistronic
UTEX250_A09.24595.1	0.509696	monocistronic
UTEX250_A10.27875.1	0.450046	monocistronic
UTEX250_A07.17160.1	0.57316	monocistronic
UTEX250_A05.09930.1	0.410813	monocistronic
UTEX250_A05.08810.1	0.52312	monocistronic
UTEX250_A09.22775.1	0.54035	monocistronic
UTEX250_A12.35835.1	0.402823	monocistronic
UTEX250_A11.31295.1	0.55526	monocistronic
UTEX250_A07.16180.1	0.579241	monocistronic
UTEX250_A12.37135.1	0.381211	monocistronic
UTEX250_A09.24860.1	0.472053	monocistronic
UTEX250_A03.04145.1	0.500783	monocistronic
UTEX250_A12.38375.1	0.372108	monocistronic
UTEX250_A08.19400.1	0.519582	monocistronic
UTEX250_A04.08500.1	0.512093	monocistronic
UTEX250_A01.01480.1	0.361759	monocistronic
UTEX250_A06.14160.1	0.349993	monocistronic
UTEX250_A08.21150.1	0.494783	monocistronic
UTEX250_A11.34690.1	0.291444	monocistronic
UTEX250_A07.17595.1	0.342406	monocistronic
UTEX250_A04.07725.1	0.543581	monocistronic
UTEX250_A08.19655.1	0.453554	monocistronic
UTEX250_A03.05475.1	0.513043	monocistronic
UTEX250_A05.09505.1	0.377176	monocistronic
UTEX250_A10.27540.1	0.447724	monocistronic
UTEX250_A12.35125.1	0.491822	monocistronic
UTEX250_A10.26935.1	0.247304	monocistronic
UTEX250_A10.29295.1	0.493016	monocistronic
UTEX250_A08.20595.1	0.56515	monocistronic
UTEX250_A05.10240.1	0.525171	monocistronic
UTEX250_A07.17810.1	0.470959	monocistronic
UTEX250_A10.26405.1	0.305295	monocistronic
UTEX250_A11.32765.1	0.397821	monocistronic
UTEX250_A09.22225.1	0.513619	monocistronic
UTEX250_A10.27230.1	0.477157	monocistronic
UTEX250_A07.16535.1	0.243619	monocistronic
UTEX250_A07.15280.1	0.495194	monocistronic
UTEX250_A12.37000.1	0.466975	monocistronic
UTEX250_A07.16835.1	0.54698	monocistronic
UTEX250_A09.21995.1	0.352087	monocistronic
UTEX250_A03.04995.1	0.348244	monocistronic
UTEX250_A01.01000.1	0.327534	monocistronic
UTEX250_A03.03930.1	0.494307	monocistronic
UTEX250_A09.24835.1	0.377624	monocistronic
UTEX250_A09.25025.1	0.336971	monocistronic
UTEX250_A11.32720.1	0.430138	monocistronic
UTEX250_A09.25130.1	0.541139	monocistronic
UTEX250_A05.10730.1	0.421569	monocistronic
UTEX250_A03.03710.1	0.367857	monocistronic
UTEX250_A04.06685.1	0.4795	monocistronic
UTEX250_A12.35005.1	0.382696	monocistronic
UTEX250_A02.01685.1	0.541298	monocistronic
UTEX250_A05.09695.1	0.422126	monocistronic
UTEX250_A10.27525.1	0.515706	monocistronic
UTEX250_A05.11265.1	0.485783	monocistronic
UTEX250_A09.23730.1	0.338557	monocistronic
UTEX250_A07.15190.1	0.424244	monocistronic
UTEX250_A06.11915.1	0.559977	monocistronic
UTEX250_A08.19735.1	0.520705	monocistronic
UTEX250_A02.01985.1	0.331081	monocistronic
UTEX250_A02.02805.1	0.355055	monocistronic
UTEX250_A02.03045.1	0.374541	monocistronic
UTEX250_A12.37080.1	0.492068	monocistronic
UTEX250_A06.12375.1	0.54954	monocistronic
UTEX250_A07.17770.1	0.436232	monocistronic
UTEX250_A03.05360.1	0.395964	monocistronic
UTEX250_A06.13555.1	0.408896	monocistronic
UTEX250_A12.36980.1	0.47562	monocistronic
UTEX250_A10.27810.1	0.443004	monocistronic
UTEX250_A12.36700.1	0.345522	monocistronic
UTEX250_A12.35960.1	0.316206	monocistronic
UTEX250_A12.38540.1	0.474524	monocistronic
UTEX250_A11.33755.1	0.354996	monocistronic
UTEX250_A11.33100.1	0.340658	monocistronic
UTEX250_A08.20695.1	0.500097	monocistronic
UTEX250_A11.31440.1	0.352072	monocistronic
UTEX250_A02.02390.1	0.526156	monocistronic
UTEX250_A12.35935.1	0.421166	monocistronic
UTEX250_A05.10840.1	0.356233	monocistronic
UTEX250_A04.08245.1	0.543043	monocistronic
UTEX250_A07.17355.1	0.282938	monocistronic
UTEX250_A01.01270.1	0.30134	monocistronic
UTEX250_A04.05945.1	0.381603	monocistronic
UTEX250_A08.21460.1	0.344447	monocistronic
UTEX250_A08.19230.1	0.326942	monocistronic
UTEX250_A10.28760.1	0.490249	monocistronic
UTEX250_A10.26690.1	0.460823	monocistronic
UTEX250_A02.02135.1	0.52062	monocistronic
UTEX250_A02.01935.1	0.496471	monocistronic
UTEX250_A12.35865.1	0.504884	monocistronic
UTEX250_A10.27125.1	0.472581	monocistronic
UTEX250_A11.32310.1	0.445259	monocistronic
UTEX250_A01.00115.1	0.522683	monocistronic
UTEX250_A09.25565.1	0.430684	monocistronic
UTEX250_A03.04085.1	0.402928	monocistronic
UTEX250_A03.05725.1	0.334569	monocistronic
UTEX250_A05.09605.1	0.412904	monocistronic
UTEX250_A04.07950.1	0.32474	monocistronic
UTEX250_A07.16240.1	0.451667	monocistronic
UTEX250_A02.03405.1	0.430251	monocistronic
UTEX250_A06.13560.1	0.540359	monocistronic
UTEX250_A09.23070.1	0.561603	monocistronic
UTEX250_A07.16320.1	0.521417	monocistronic
UTEX250_A04.06485.1	0.424082	monocistronic
UTEX250_A03.04930.1	0.537763	monocistronic
UTEX250_A11.31630.1	0.509892	monocistronic
UTEX250_A08.21655.1	0.537229	monocistronic
UTEX250_A03.04645.1	0.398412	monocistronic
UTEX250_A08.20145.1	0.252099	monocistronic
UTEX250_A06.13620.1	0.456853	monocistronic
UTEX250_A08.19550.1	0.414654	monocistronic
UTEX250_A12.39285.1	0.320738	monocistronic
UTEX250_A06.13860.1	0.502745	monocistronic
UTEX250_A11.31885.1	0.533831	monocistronic
UTEX250_A12.37615.1	0.559309	monocistronic
UTEX250_A09.24870.1	0.308395	monocistronic
UTEX250_A11.32635.1	0.48333	monocistronic
UTEX250_A12.38450.1	0.487529	monocistronic
UTEX250_A03.05840.1	0.469685	monocistronic
UTEX250_A12.37045.1	0.52647	monocistronic
UTEX250_A12.37850.1	0.505412	monocistronic
UTEX250_A03.05055.1	0.502861	monocistronic
UTEX250_A03.03775.1	0.484004	monocistronic
UTEX250_A10.29165.1	0.524847	monocistronic
UTEX250_A08.19490.1	0.562224	monocistronic
UTEX250_A10.29825.1	0.302964	monocistronic
UTEX250_A08.20535.1	0.540845	monocistronic
UTEX250_A08.18215.1	0.359001	monocistronic
UTEX250_A11.31360.1	0.479489	monocistronic
UTEX250_A11.34450.1	0.503246	monocistronic
UTEX250_A08.20730.1	0.357316	monocistronic
UTEX250_A10.28190.1	0.400383	monocistronic
UTEX250_A12.36895.1	0.38614	monocistronic
UTEX250_A03.04160.1	0.566731	monocistronic
UTEX250_A12.36165.1	0.459558	monocistronic
UTEX250_A12.39030.1	0.418778	monocistronic
UTEX250_A12.36190.1	0.347313	monocistronic
UTEX250_A09.21970.1	0.46713	monocistronic
UTEX250_A06.13290.1	0.332223	monocistronic
UTEX250_A11.33455.1	0.419684	monocistronic
UTEX250_A11.31335.1	0.469745	monocistronic
UTEX250_A02.02360.1	0.42518	monocistronic
UTEX250_A04.07675.1	0.402003	monocistronic
UTEX250_A08.20825.1	0.496421	monocistronic
UTEX250_A12.37500.1	0.365831	monocistronic
UTEX250_A12.37935.1	0.529703	monocistronic
UTEX250_A09.23350.1	0.37808	monocistronic
UTEX250_A09.25760.1	0.316838	monocistronic
UTEX250_A09.22625.1	0.339893	monocistronic
UTEX250_A01.00640.1	0.356683	monocistronic
UTEX250_A06.12910.1	0.411346	monocistronic
UTEX250_A09.23405.1	0.442298	monocistronic
UTEX250_A08.21235.1	0.523042	monocistronic
UTEX250_A07.16150.1	0.515145	monocistronic
UTEX250_A08.21420.1	0.530077	monocistronic
UTEX250_A12.36990.1	0.503343	monocistronic
UTEX250_A02.03040.1	0.464119	monocistronic
UTEX250_A06.12090.1	0.346625	monocistronic
UTEX250_A05.09330.1	0.394629	monocistronic
UTEX250_A02.01745.1	0.53354	monocistronic
UTEX250_A12.39060.1	0.358748	monocistronic
UTEX250_A01.01250.1	0.339988	monocistronic
UTEX250_A08.20420.1	0.381694	monocistronic
UTEX250_A12.35025.1	0.381697	monocistronic
UTEX250_A01.01070.1	0.381686	monocistronic
UTEX250_A11.31760.1	0.302605	monocistronic
UTEX250_A05.11215.1	0.510159	monocistronic
UTEX250_A07.15550.1	0.300533	monocistronic
UTEX250_A05.08550.1	0.450087	monocistronic
UTEX250_A09.22180.1	0.33668	monocistronic
UTEX250_A12.36680.1	0.306893	monocistronic
UTEX250_A10.29085.1	0.399769	monocistronic
UTEX250_A08.19235.1	0.458475	monocistronic
UTEX250_A09.25675.1	0.531096	monocistronic
UTEX250_A03.05740.1	0.507395	monocistronic
UTEX250_A08.19165.1	0.448035	monocistronic
UTEX250_A07.17410.1	0.391309	monocistronic
UTEX250_A11.34395.1	0.53986	monocistronic
UTEX250_A10.30185.1	0.519438	monocistronic
UTEX250_A12.34880.1	0.533673	monocistronic
UTEX250_A10.27630.1	0.512306	monocistronic
UTEX250_A05.10270.1	0.352731	monocistronic
UTEX250_A07.15215.1	0.544025	monocistronic
UTEX250_A11.31635.1	0.345007	monocistronic
UTEX250_A10.26735.1	0.482727	monocistronic
UTEX250_A10.29290.1	0.442044	monocistronic
UTEX250_A11.32595.1	0.342402	monocistronic
UTEX250_A05.10480.1	0.478813	monocistronic
UTEX250_A12.38470.1	0.311491	monocistronic
UTEX250_A12.37715.1	0.337583	monocistronic
UTEX250_A02.02690.1	0.447643	monocistronic
UTEX250_A06.11685.1	0.464277	monocistronic
UTEX250_A07.14980.1	0.538939	monocistronic
UTEX250_A08.20090.1	0.508048	monocistronic
UTEX250_A10.28065.1	0.383738	monocistronic
UTEX250_A03.04270.1	0.432109	monocistronic
UTEX250_A06.11990.1	0.437665	monocistronic
UTEX250_A06.13300.1	0.38865	monocistronic
UTEX250_A09.22885.1	0.492106	monocistronic
UTEX250_A05.09185.1	0.378492	monocistronic
UTEX250_A03.03705.1	0.412011	monocistronic
UTEX250_A01.01165.1	0.446121	monocistronic
UTEX250_A10.26840.1	0.317495	monocistronic
UTEX250_A04.08430.1	0.533556	monocistronic
UTEX250_A09.22955.1	0.464944	monocistronic
UTEX250_A08.20260.1	0.4968	monocistronic
UTEX250_A11.32470.1	0.445916	monocistronic
UTEX250_A09.23735.1	0.508603	monocistronic
UTEX250_A12.36205.1	0.502186	monocistronic
UTEX250_A12.36275.1	0.421042	monocistronic
UTEX250_A12.36020.1	0.494764	monocistronic
UTEX250_A08.19140.1	0.299652	monocistronic
UTEX250_A08.18720.1	0.478919	monocistronic
UTEX250_A01.01095.1	0.382719	monocistronic
UTEX250_A09.22800.1	0.527701	monocistronic
UTEX250_A12.38760.1	0.537352	monocistronic
UTEX250_A04.07285.1	0.497484	monocistronic
UTEX250_A08.19860.1	0.346245	monocistronic
UTEX250_A08.21835.1	0.469932	monocistronic
UTEX250_A09.23585.1	0.506548	monocistronic
[truncated: 598 more rows]

## Sheet: 03F chlamy_summary
ORF1	ORF2	5UTR_kozak	ORF1_kozak	ORF1_inframe_kozak (i.e. MET)	ORF1_outframe_kozak	interorf_kozak	ORF2 kozak
Cre01.g013769_4532.1	Cre01.g013750_4532.1	AAGTTATGCATAC	TATAANNNAGCTC			GGTGCATGATCGA	GCAGCNNNTCGGC
Cre01.g016514_4532.1	Cre01.g016500_4532.1		ACAAANNNGCAGC	CTAGCATGGCCGC; AGGCCATGTCGAG; GCGAGATGCGCGA; GCGCCATGGGCGT; AGAAGATGCAGGT; AGTACATGCTGGC; ACGGCATGGCCAA; CCAAGATGCTGTA	CGACTATGATCTT; ACCTGATGCCGGG	CGCTGATGCCGTC; TGTGGATGCGGAG; CGCAGATGCAGAT; CGACAATGTTGCG	TTGCGNNNGCCGC
Cre01.g037000_4532.1	Cre01.g037050_4532.1	CACAAATGCCGAG; GGTTCATGCCGGG; TAACCATGGTTGC; CAGTAATGCCACC; GAGAGATGATCGC; GTGCAATGTACGG; GTGGGATGCCGAG; ACCCAATGCAGTG; GAGCAATGCCAGG; CCTAAATGTACAG; GAGTCATGCTGCA; TCTGGATGAGGGC; TTCATATGCTTAT	CGACGNNNGCGCG	TCCTTATGATATT; CGCGCATGTTCTA; CATCAATGGCGGA; GGTGGATGCCGCT; TACGCATGGTGTG; CGGACATGTCAGC; CTTGGATGCTGCC; CGCTCATGGACGC; AGCGGATGCTTGA; CAGTCATGGACCA; CCGCGATGGCGCT; CGCTCATGCGCCG	GCTGCATGGATGC; CATGGATGCGCAG; CACCGATGCGCGC; GTTCTATGCGGCC; CAAGGATGCGGAC; GTACGATGCGGGC	GCGGCATGGGTTT; TGGGCATGGGCTT; GCTGCATGTGTCT; GCGGGATGGACCA; CATATATGCGCGG; GGCGGATGGCAGC; CGTGCATGCGCTC	CACAANNNAGCTC
Cre01.g800042_4532.1	Cre01.g013200_4532.1		AAAGTNNNAGCGG	GCGATATGCTGCA	TCATCATGCGACC; CGGCCATGGCGAT		TGAACNNNGCCAA
Cre01.g800066_4532.1	Cre01.g021000_4532.1	TAATTATGTTTTG; ATTGTATGGTAGC; ATTCCATGAAGGA; TTCGAATGCGTAG	TTGCGNNNCTGTT			TCGCCATGGCCGC; CGAGCATGCGCTG; CCCGAATGCACCT; GCCACATGAACGC; GGAGGATGCGGGT; GCTGGATGCGGTG	CGGTGNNNGCGGT
Cre01.g800097_4532.1	Cre01.g039600_4532.1		TTGCANNNCGCGG		CTGTTATGGGGCG		CGAGANNNCCATC
Cre02.g089000_4532.1	Cre02.g088950_4532.1		GTGTTNNNAGCGC	GATGCATGGAGGG; GCTTCATGTACGC	GGCATATGCTTTG; GGAGGATGCATGG; CTTCTATGACATA		GCGACNNNGAGGC
Cre02.g091845_4532.1	Cre02.g091850_4532.1		GGCGANNNCCACT				CAGTCNNNCAGCC
Cre02.g099495_4532.1	Cre02.g099500_4532.1	TCGACATGCACCG	GCAATNNNGCCTC	CCGGAATGCACTT; ACTTGATGGCTGC	CCGTCATGGAGAT; TGGAGATGTTCCA; TGCGGATGCCTTT	GTGGCATGTGTTC	CAGTCNNNCCTGA
Cre03.g152425_4532.1	Cre03.g152400_4532.1		AGTTCNNNAACAG	CGACCATGAGCAC; TTGGCATGCGCGG; AGAGCATGCTGAC; CGGCCATGCGGCG; GAGTTATGGCGCC	CGGCAATGTGAAA; GGCATATGGCATC; AAGCTATGCCTGC; GGGCTATGTGGTG; CACCAATGAGGCG	ATTGCATGCCCCG; CCCCGATGGAGAG; GAGCGATGCGGGC; CGCCCATGCGTGC; GCGTTATGGCGCG	TAAGANNNTCGCT
Cre03.g152505_4532.1	Cre03.g152500_4532.1		CACCCNNNGGCTG		GCTTGATGATATC; AGTGAATGCCCCG		TGGCCNNNGCTCT
Cre03.g155500_4532.1	Cre03.g155501_4532.1	ATATAATGCAGTC	ATAGCNNNTCTGG	AGGGTATGTGGAA			CAGGCNNNGCGAG
Cre03.g158595_4532.1	Cre03.g158600_4532.1	TTGTTATGGTACA	CGCGANNNTGCAA				CAAAANNNCTGGC
Cre06.g278345_4532.1	Cre06.g278242_4532.1		CCTGANNNATGTT	GAATGATGTTTGG; TTGAGATGGATCG; CACAGATGATTGA			GAAGGNNNTCGTC
Cre06.g279976_4532.1	Cre06.g279950_4532.1	CTGTAATGGCACA; CACACATGCCGCA; TAGAATGATGGC; GAATGATGGCGCG; GTAGAATGATGCT; GAATGATGCTATA; GACGATGACATG	ATGACNNNATACC	TACCTATGTTACC	GACGTATGGCGAC; CTGCTATGCGGAG; TTCCCATGGTGCA; TCAAAATGCGGAG		TCACCNNNATCCC
Cre07.g339550_4532.1	Cre07.g339554_4532.1	GCTACATGCAAGC	AACTTNNNAGCTG				CCGGCNNNCCGAC
Cre08.g363695_4532.1	Cre08.g363600_4532.1		GCTTANNNTCGAC	AGGTGATGGTGGC	AACAGATGCGGAG		CAAGTNNNGCTGC
Cre09.g396485_4532.1	Cre09.g396475_4532.1	CATTTATGTCAAA	ATAAANNNGTGAA		AGCTGATGGCTTG		TCACGNNNGAGGT
Cre10.g451350_4532.1	Cre10.g451300_4532.1	AAAATATGCATGC; TATGCATGCATGC; CATGCATGCACAC	GTTGANNNGAGGT	AGTATATGACCTT			TGGGCNNNAACGA
Cre10.g466000_4532.1	Cre10.g465950_4532.1		CTTCCNNNTCCGG				GCACCNNNGGTCG
Cre11.g475432_4532.1	Cre11.g475400_4532.1	TTCGTATGGCACG	AACCANNNAGCTT				CAGGANNNAGCTT
Cre12.g486851_4532.1	Cre12.g486850_4532.1	ACACCATGTGTTT; CTGTCATGATTGT	CCACCNNNCAGCG	GCGGCATGTCCAA; CCCTGATGAAAGA; TGAGGATGGGGGA; GGCGCATGCACAC; AGTCCATGCGCCT; GGGAGATGCACCG; CGCTGATGCCCGG	CCGCGATGCAGTG; GCGTGATGCTACG; TGTCGATGCCCTG; GCTGCATGAGGTG; GGCTCATGTTGTC; GGAGAATGTTGCG	ATTAAATGTGTGG; TGTGGATGAGCTG; GGTGGATGCACAG; ACTGGATGGGGTA; CTCGCATGGAACT	GGACANNNTTGCA
Cre12.g496645_4532.1	Cre12.g496650_4532.1	CTCTTATGACACT	CTGGANNNGGATT	AGCTTATGCTCAC			TCGCCNNNGCGCC
Cre12.g513245_4532.1	Cre12.g513254_4532.1	GCACCATGTTATC; CTGTTATGATAAT	GCCAANNNTTTTT		CGACGATGGTGAG; CGAGGATGGTGAG		GTGGCNNNGCGAC
Cre12.g518645_4532.1	Cre12.g518650_4532.1	CTTTTATGCTCGA	TTAGCNNNTCTTC				GCCCANNNGTCAC
Cre12.g541211_4532.1	Cre12.g541200_4532.1		GCCCANNNGTATC	TGGGCATGACAAG; GGGTCATGGCGGC; CGGCATGCGGCA; GCCAAATGGTAAC; CCCTGATGGGATG; CGAAGATGGCAAC; TCAGCATGCCTTG; CTTGCATGATGGC; GCATGATGGCTTA; ACCTGATGCAGTT; GCGGCATGATCCA; ATGTGATGCTGTT; TCCGCATGGAGGG; AGGACATGCTGGA; ACCTGATGATGTG; TGATGATGTGCAT	TGAGGATGCTGTT; TCGCAATGTGGTC; AACTGATGAGCAA; TGGTGATGCAGGC; TGAGGATGCTGTG; AACGCATGCCCTG; ATGGGATGGCATG; ATGGCATGACGTG; CTCGTATGCCCTT; ACGTCATGGAGGC; GGCATATGCCCCA; GGGCAATGTGATG; ACTGGATGCTCCC		AGGCCNNNCAGCA
Cre12.g546750_4532.1	Cre12.g546770_4532.1	TCTAGATGCAGCA; CATATATGATTGT; TATCCATGTGGGA	TGCTGNNNGTGCC	GCTACATGCATGC; GACCCATGCAGCT; CTACGATGGCTGC; TTCGAATGTTCCT; CCGCCATGGCCGC; TCGCCATGCACCC; TGGCCATGGCTGC; ACGTAATGCTCTA	AAGCCATGCCCGT; GGAGGATGCGTGG; CATGCATGCCGCG; CCTGCATGACGAG; GCATCATGGCACA; GACTTATGAGTGC; AGGGCATGTGTCA; CAGCGATGTCTCC; GCTGGATGTGGCG; GGCGGATGACGGA; TGTGGATGATGAG; GGATGATGAGGGC; CGAGCATGAGGCA; GGAAGATGACTCG; GGACCATGCTGCG; GCGGCATGTGATG; ATGTGATGCCCTT; GCCTGATGGTGGG	AAGCGATGCTGGC	TCCATNNNGCTGC
Cre12.g547734_4532.1	Cre12.g547750_4532.1		TACCGNNNCTGTA			CGCCAATGCCGTT	CCACCNNNAACCC
Cre13.g575333_4532.1	Cre13.g575366_4532.1	CTGGTATGCATAG	AGCTCNNNCTCGA	TCAACATGCAGGT			GAACCNNNTCGAA
Cre13.g563900_4532.1	Cre13.g801509_4532.1	AACGCATGGCATA; GCCGAATGCAGCA; ACGACATGACGAA; GGGAAATGCTGTT	GCTGGNNNCTCCC	CACTGATGGTTGC; GTGTCATGTTGGC; TTTTGATGCAGCT; CCTGCATGGAGGC; AGCGCATGTTCGC; CTCACATGGCGGG; CAAAGATGGACCT; GGGGCATGCAGCT; ACCACATGAGCGA; TCACGATGGCGCT	CGGGCATGGCTGC; GCGCAATGGCGCT; GACTCATGTGGGC; ACCGTATGGCGGG; TGCCGATGCTCCC; CTTGCATGGCACG; CAGCCATGGCAGC; TGAGCATGCAGCC; TGCGAATGGCTCG; TACGGATGATGAT; GGATGATGATGCC; TGATGATGCCCGG		GAAGCNNNCTGGC
Cre13.g588405_4532.1	Cre13.g588386_4532.1	ATTCCATGCATTT; GCGTTATGGTCGT	GGCAANNNGAGGA	AGCTCATGCTACG; AGCTCATGCTTCT; AGCCCATGGACAC; TCGCCATGGACTT; GCGCCATGGCGTA; ACTTCATGCGGCG; ACCTGATGGCGGG; TGCACATGCGGCG; GCTCCATGGCGAC; TGATCATGCACCA; CCACGATGCCCCT; TCGCCATGCTGGC; AGACCATGACGCA;	GAAGGATGCCGAG; GCTCTATGCTGCC; TGCGCATGGTGCT	GCGTGATGACGGC; CCAAGATGTTCAG	GAGAANNNGAAAC
Cre13.g588495_4532.1	Cre13.g588501_4532.1	CACAAATGCCCCA; TTGTTATGTCCAT	ACAACNNNGACGC	AGGCGATGAAGTC	GTCTTATGGGGAC; CGCTGATGCGCAG; CGGTGATGAGGAC	TGAGCATGAATTA; CAGTGATGCGGCG; CTGGTATGGGCGG	ACGCGNNNGCAAT
Cre16.g683495_4532.1	Cre16.g683483_4532.1		CACGGNNNGTATC	TGCATATGAACAG	TTGCGATGTTCCA		ACGTGNNNGCGGG
CDC26	Cre16.g662200_4532.1	ATTAGATGATTGC	GGTTCNNNCTGCC				GGCCCNNNGAGGT
Cre16.g687545_4532.1	Cre16.g687550_4532.1	CCTGTATGATGCT; GTATGATGCTCCT	CGACCNNNTCTTC				ATACCNNNCAGAA
Cre16.g801965_4532.1	Cre16.g686900_4532.1		TCGCCNNNATTGA	CTATTATGCTCCT			GGACCNNNTCCTT
Cre17.g727335_4532.1	Cre17.g727326_4532.1		AATACNNNTCCAA	ATATTATGTGGCG; TGTCCATGCTCGC; CCACGATGATCCT	CGACTATGATGCT	CTATGATGCTCTT; GCTGCATGGCCGC; GACGCATGGACTA; GGACTATGTGTGC	AGGACATGGAGAC

## Sheet: 03G chlamy_poly_up_start
0.159578	poly_up
0.178509	poly_up
0.191168	poly_up
0.19294	poly_up
0.19545	poly_up
0.195578	poly_up
0.197537	poly_up
0.197541	poly_up
0.199461	poly_up
0.202871	poly_up
0.203208	poly_up
0.206555	poly_up
0.207201	poly_up
0.211673	poly_up
0.215346	poly_up
0.220628	poly_up
0.221106	poly_up
0.226695	poly_up
0.227673	poly_up
0.228371	poly_up
0.233872	poly_up
0.23406	poly_up
0.237521	poly_up
0.243268	poly_up
0.249925	poly_up
0.254458	poly_up
0.254583	poly_up
0.264518	poly_up
0.294774	poly_up
0.300017	poly_up
0.311057	poly_up
0.322798	poly_up
0.324066	poly_up
0.329148	poly_up
0.341402	poly_up
0.345164	poly_up
0.355356	poly_up

## Sheet: 03H chlamy_poly_down_start
0.215739	poly_up
0.237787	poly_up
0.238356	poly_up
0.24054	poly_up
0.243706	poly_up
0.244103	poly_up
0.247975	poly_up
0.262298	poly_up
0.26619	poly_up
0.268481	poly_up
0.281131	poly_up
0.282748	poly_up
0.283232	poly_up
0.287622	poly_up
0.287832	poly_up
0.290116	poly_up
0.29177	poly_up
0.294849	poly_up
0.296699	poly_up
0.29948	poly_up
0.300604	poly_up
0.301011	poly_up
0.303136	poly_up
0.307303	poly_up
0.308505	poly_up
0.308841	poly_up
0.312897	poly_up
0.314486	poly_up
0.314837	poly_up
0.318748	poly_up
0.320019	poly_up
0.323295	poly_up
0.323309	poly_up
0.325891	poly_up
0.326458	poly_up
0.326661	poly_up
0.345712	poly_up

## Sheet: 03I chlamy_poly_up_internal
0.149305	poly_up
0.156658	poly_up
0.168696	poly_up
0.17109	poly_up
0.171862	poly_up
0.175144	poly_up
0.175196	poly_up
0.177191	poly_up
0.178765	poly_up
0.181225	poly_up
0.181759	poly_up
0.182308	poly_up
0.184756	poly_up
0.185388	poly_up
0.185543	poly_up
0.186302	poly_up
0.186342	poly_up
0.186615	poly_up
0.186938	poly_up
0.186959	poly_up
0.18763	poly_up
0.188334	poly_up
0.188419	poly_up
0.189169	poly_up
0.189785	poly_up
0.189874	poly_up
0.190498	poly_up
0.192313	poly_up
0.19279	poly_up
0.193761	poly_up
0.194593	poly_up
0.195516	poly_up
0.196547	poly_up
0.196622	poly_up
0.19696	poly_up
0.197357	poly_up
0.198823	poly_up
0.201263	poly_up
0.201534	poly_up
0.2019	poly_up
0.201943	poly_up
0.204392	poly_up
0.205722	poly_up
0.20728	poly_up
0.208873	poly_up
0.209942	poly_up
0.210644	poly_up
0.21104	poly_up
0.213781	poly_up
0.21483	poly_up
0.215239	poly_up
0.21535	poly_up
0.216204	poly_up
0.216316	poly_up
0.216819	poly_up
0.21684	poly_up
0.217099	poly_up
0.218502	poly_up
0.219642	poly_up
0.219777	poly_up
0.220124	poly_up
0.221472	poly_up
0.221626	poly_up
0.221775	poly_up
0.222476	poly_up
0.223351	poly_up
0.223705	poly_up
0.223755	poly_up
0.2244	poly_up
0.224769	poly_up
0.225051	poly_up
0.225211	poly_up
0.225443	poly_up
0.226529	poly_up
0.227196	poly_up
0.227445	poly_up
0.227794	poly_up
0.22939	poly_up
0.229605	poly_up
0.231899	poly_up
0.232097	poly_up
0.232382	poly_up
0.232807	poly_up
0.233144	poly_up
0.233482	poly_up
0.234354	poly_up
0.234385	poly_up
0.234581	poly_up
0.235047	poly_up
0.236256	poly_up
0.237664	poly_up
0.238706	poly_up
0.239786	poly_up
0.239788	poly_up
0.240067	poly_up
0.240181	poly_up
0.24088	poly_up
0.241916	poly_up
0.242655	poly_up
0.242967	poly_up
0.24317	poly_up
0.243776	poly_up
0.244069	poly_up
0.247441	poly_up
0.248604	poly_up
0.249645	poly_up
0.250685	poly_up
0.251919	poly_up
0.252462	poly_up
0.25283	poly_up
0.253273	poly_up
0.255646	poly_up
0.256279	poly_up
0.257633	poly_up
0.257637	poly_up
0.258748	poly_up
0.258869	poly_up
0.259023	poly_up
0.260245	poly_up
0.260773	poly_up
0.26135	poly_up
0.261608	poly_up
0.26178	poly_up
0.262581	poly_up
0.26272	poly_up
0.26336	poly_up
0.266427	poly_up
0.268407	poly_up
0.269067	poly_up
0.269215	poly_up
0.269697	poly_up
0.270811	poly_up
0.271892	poly_up
0.272379	poly_up
0.272654	poly_up
0.272743	poly_up
0.273415	poly_up
0.275174	poly_up
0.275244	poly_up
0.275542	poly_up
0.27584	poly_up
0.276668	poly_up
0.276961	poly_up
0.279163	poly_up
0.279272	poly_up
0.284185	poly_up
0.284379	poly_up
0.285972	poly_up
0.286787	poly_up
0.287677	poly_up
0.290903	poly_up
0.291664	poly_up
0.293256	poly_up
0.295048	poly_up
0.295146	poly_up
0.295291	poly_up
0.295997	poly_up
0.296827	poly_up
0.298956	poly_up
0.299028	poly_up
0.299423	poly_up
0.300632	poly_up
0.301793	poly_up
0.303356	poly_up
0.304347	poly_up
0.304418	poly_up
0.304487	poly_up
0.305563	poly_up
0.305741	poly_up
0.306345	poly_up
0.306647	poly_up
0.309424	poly_up
0.310853	poly_up
0.311303	poly_up
0.312092	poly_up
0.313258	poly_up
0.313275	poly_up
0.314771	poly_up
0.315432	poly_up
0.323338	poly_up
0.324838	poly_up
0.32532	poly_up
0.325556	poly_up
0.327807	poly_up
0.333497	poly_up
0.336902	poly_up
0.344952	poly_up
0.346546	poly_up

[truncated: 3 more sheets: 03J chlamy_monocistronic, 03K Stats for Figure 2C and 2D, 03L Scores for Figure 4 & 5]
