# Supplementary material for: Leaky ribosomal scanning enables tunable translation of bicistronic ORFs in green algae
Source: Proc Natl Acad Sci U S A. 2025 Feb 26;122(9):e2417695122. doi: 10.1073/pnas.2417695122 (PMC11892635; doi:10.1073/pnas.2417695122)
Supplement: Supplementary file 5 — Dataset S04 (XLSX) [file pnas.2417695122.sd04.xlsx]

## Sheet: Legend
Supplementary Dataset S04 AUG 3-mer Analysis
This excel file contains the template used to calculate the AUG bias frequency in the bicistronic and monocistronic transcripts in Chla. reinhardtii and A. protothecoides. The values for all components used in this study can be found in the following sheets. The first column details the Gene ID. The second denotes base sequence length. The third denotes AUG 3-mer prediction based on 50% GC bias. …

## Sheet: 04A C.rein mono 5 UTR
		C.reinhardtii
	GC bias	0.54
	A	0.23
	C	0.27
	G	0.27
	U	0.23
	target sequence:
	AUG
	target sequence length (k):
	3
	likelihood of ATG in 3 NTs	0.014283
	sequence length (n):
	100	1.39973
Cre12.g518050_4532.1	411	5.84175	2	0.342363		median	0.471228
Cre17.g733350_4532.1	823	11.7263	18	2.12311
Cre02.g080850_4532.1	218	3.08513	3	1.34496
Cre02.g080500_4532.1	145	2.04247	2	1.35437
Cre14.g618300_4532.1	330	4.68482	1	0.295236
Cre12.g503450_4532.1	284	4.02781	2	0.68679
Cre11.g481250_4532.1	84	1.17121	0	0
Cre03.g206369_4532.1	197	2.78518	2	0.993204
Cre15.g643385_4532.1	288	4.08494	3	1.01578
Cre15.g634855_4532.1	111	1.55685	0	0
Cre02.g116100_4532.1	284	4.02781	1	0.343395
Cre06.g254400_4532.1	334	4.74196	8	2.33343
Cre14.g632815_4532.1	554	7.88422	6	1.05258
Cre08.g382050_4532.1	568	8.08418	9	1.53982
Cre07.g348600_4532.1	306	4.34203	4	1.27418
Cre12.g483550_4532.1	141	1.98534	1	0.696672
Cre08.g385500_4532.1	211	2.98515	0	0
Cre06.g295550_4532.1	580	8.25557	2	0.335077
Cre16.g673109_4532.1	128	1.79966	1	0.768551
Cre16.g673729_4532.1	103	1.44258	0	0
Cre07.g342850_4532.1	226	3.19939	3	1.29693
Cre14.g613134_4532.1	622	8.85546	7	1.09333
Cre02.g104150_4532.1	279	3.95639	4	1.39837
Cre07.g316992_4532.1	467	6.64159	2	0.416505
Cre13.g570100_4532.1	62	0.85698	0	0
Cre09.g399141_4532.1	318	4.51343	2	0.612895
Cre17.g699800_4532.1	302	4.2849	0	0
Cre13.g588350_4532.1	309	4.38488	3	0.946294
Cre02.g105350_4532.1	228	3.22796	1	0.428484
Cre14.g629200_4532.1	99	1.38545	0	0
Cre01.g051250_4532.1	319	4.52771	7	2.13836
Cre11.g476600_4532.1	33	0.442773	0	0
Cre06.g271700_4532.1	233	3.29937	5	2.09605
Cre02.g144700_4532.1	291	4.12779	3	1.00523
Cre07.g326750_4532.1	850	12.112	15	1.71293
Cre07.g347300_4532.1	67	0.928395	0	0
Cre11.g468250_4532.1	108	1.514	0	0
Cre15.g639200_4532.1	1323	18.8678	17	1.2462
Cre04.g226950_4532.1	139	1.95677	0	0
Cre01.g013250_4532.1	151	2.12817	2	1.29983
Cre15.g638400_4532.1	169	2.38526	0	0
Cre09.g394251_4532.1	192	2.71377	0	0
Cre07.g800850_4532.1	42	0.57132	0	0
Cre12.g549750_4532.1	297	4.21348	0	0
Cre02.g110350_4532.1	72	0.99981	0	0
Cre12.g486050_4532.1	285	4.04209	0	0
Cre01.g032250_4532.1	287	4.07065	1	0.33978
Cre08.g365950_4532.1	241	3.41364	0	0
Cre16.g689759_4532.1	174	2.45668	2	1.12602
Cre02.g107300_4532.1	316	4.48486	5	1.542
Cre09.g392097_4532.1	132	1.85679	0	0
Cre15.g641451_4532.1	374	5.31328	7	1.82221
Cre02.g077451_4532.1	412	5.85603	1	0.236189
Cre50.g761447_4532.1	30	0.399924	0	0
Cre07.g315700_4532.1	187	2.64235	1	0.523445
Cre12.g532314_4532.1	57	0.785565	0	0
Cre15.g640901_4532.1	136	1.91392	0	0
Cre12.g549852_4532.1	141	1.98534	0	0
Cre06.g278146_4532.1	683	9.72672	2	0.284398
Cre01.g060347_4532.1	41	0.557037	0	0
Cre14.g619350_4532.1	263	3.72786	1	0.371024
Cre07.g355900_4532.1	562	7.99848	15	2.59386
Cre12.g538350_4532.1	201	2.84232	0	0
Cre03.g187050_4532.1	65	0.899829	0	0
Cre17.g721800_4532.1	322	4.57056	0	0
Cre15.g635400_4532.1	225	3.18511	2	0.868497
Cre04.g217916_4532.1	533	7.58427	8	1.45894
Cre10.g465650_4532.1	278	3.94211	1	0.35086
Cre02.g081600_4532.1	158	2.22815	0	0
Cre02.g113700_4532.1	78	1.08551	0	0
Cre02.g082825_4532.1	97	1.35688	0	0
Cre02.g088100_4532.1	286	4.05637	2	0.681953
Cre03.g145527_4532.1	333	4.72767	1	0.29256
Cre12.g504500_4532.1	56	0.771282	0	0
Cre02.g800185_4532.1	74	1.02838	0	0
Cre02.g106000_4532.1	684	9.74101	14	1.98786
Cre17.g732600_4532.1	710	10.1124	9	1.23098
Cre01.g055050_4532.1	162	2.28528	3	1.8157
Cre03.g151050_4532.1	180	2.54237	2	1.08806
Cre16.g801897_4532.1	204	2.88517	0	0
Cre10.g466450_4532.1	124	1.74253	0	0
Cre10.g419550_4532.1	265	3.75643	1	0.368203
Cre17.g733650_4532.1	296	4.1992	3	0.988137
Cre13.g573600_4532.1	184	2.59951	0	0
Cre02.g114350_4532.1	260	3.68501	3	1.12602
Cre11.g475950_4532.1	908	12.9404	6	0.641307
Cre08.g372800_4532.1	341	4.84194	0	0
Cre14.g628533_4532.1	249	3.5279	0	0
Cre10.g448850_4532.1	305	4.32775	0	0
Cre10.g428550_4532.1	176	2.48524	3	1.66961
Cre03.g181800_4532.1	389	5.52752	6	1.50135
Cre07.g354500_4532.1	228	3.22796	1	0.428484
Cre05.g247550_4532.1	213	3.01371	0	0
Cre10.g454900_4532.1	281	3.98496	6	2.08252
Cre03.g168700_4532.1	217	3.07084	3	1.35122
Cre06.g303850_4532.1	139	1.95677	0	0
Cre17.g739850_4532.1	319	4.52771	1	0.305481
Cre05.g244900_4532.1	297	4.21348	1	0.328262
Cre09.g403750_4532.1	209	2.95658	3	1.40344
Cre03.g171100_4532.1	106	1.48543	0	0
Cre16.g668950_4532.1	158	2.22815	2	1.2415
Cre06.g300300_4532.1	96	1.3426	0	0
Cre06.g273100_4532.1	218	3.08513	3	1.34496
Cre03.g155350_4532.1	115	1.61398	0	0
Cre10.g459800_4532.1	290	4.1135	3	1.00872
Cre06.g255750_4532.1	225	3.18511	0	0
Cre06.g252401_4532.1	181	2.55666	0	0
Cre10.g434750_4532.1	435	6.18454	10	2.23643
Cre02.g098900_4532.1	269	3.81356	2	0.725374
Cre18.g748547_4532.1	145	2.04247	0	0
Cre04.g215750_4532.1	405	5.75605	2	0.480583
Cre03.g203500_4532.1	864	12.3119	6	0.674042
Cre12.g527600_4532.1	46	0.628452	0	0
Cre09.g404400_4532.1	342	4.85622	0	0
Cre15.g635350_4532.1	151	2.12817	0	0
Cre12.g552650_4532.1	213	3.01371	0	0
Cre10.g423300_4532.1	67	0.928395	0	0
Cre04.g230928_4532.1	44	0.599886	0	0
Cre17.g727100_4532.1	151	2.12817	0	0
Cre06.g307012_4532.1	324	4.59913	1	0.300737
Cre07.g332500_4532.1	243	3.4422	1	0.401815
Cre02.g078912_4532.1	32	0.42849	0	0
Cre05.g242750_4532.1	433	6.15597	10	2.24681
Cre09.g400627_4532.1	170	2.39954	3	1.72924
Cre10.g458300_4532.1	128	1.79966	0	0
Cre06.g248850_4532.1	327	4.64197	1	0.297961
Cre08.g376900_4532.1	32	0.42849	0	0
Cre07.g349700_4532.1	164	2.31385	0	0
Cre16.g679300_4532.1	106	1.48543	0	0
Cre16.g650950_4532.1	155	2.1853	0	0
Cre13.g590500_4532.1	72	0.99981	0	0
Cre01.g040550_4532.1	144	2.02819	1	0.681953
Cre03.g202150_4532.1	212	2.99943	4	1.84452
Cre04.g226850_4532.1	229	3.24224	3	1.27979
Cre03.g163850_4532.1	545	7.75567	10	1.78338
Cre06.g263000_4532.1	173	2.44239	0	0
Cre16.g682251_4532.1	588	8.36984	5	0.826258
Cre01.g025700_4532.1	195	2.75662	4	2.00699
Cre08.g800940_4532.1	100	1.39973	0	0
Cre02.g111550_4532.1	368	5.22758	3	0.793749
Cre10.g432770_4532.1	167	2.35669	0	0
Cre12.g486300_4532.1	141	1.98534	0	0
Cre13.g603800_4532.1	92	1.28547	0	0
Cre12.g492200_4532.1	392	5.57037	5	1.2415
Cre01.g021251_4532.1	142	1.99962	0	0
Cre16.g675602_4532.1	245	3.47077	5	1.99254
Cre11.g467711_4532.1	265	3.75643	0	0
Cre06.g262800_4532.1	239	3.38507	0	0
Cre06.g309800_4532.1	164	2.31385	0	0
Cre12.g527350_4532.1	113	1.58541	0	0
Cre03.g164500_4532.1	368	5.22758	5	1.32292
Cre13.g588201_4532.1	1011	14.4115	14	1.34363
Cre01.g014150_4532.1	175	2.47096	3	1.67926
Cre14.g620702_4532.1	254	3.59932	2	0.768551
Cre04.g222350_4532.1	547	7.78423	5	0.888416
Cre12.g534450_4532.1	140	1.97105	0	0
Cre12.g801466_4532.1	1478	21.0817	14	0.918512
Cre16.g694000_4532.1	674	9.59818	6	0.86462
Cre07.g318750_4532.1	92	1.28547	0	0
Cre12.g498100_4532.1	90	1.2569	0	0
Cre10.g458600_4532.1	160	2.25671	0	0
Cre12.g517750_4532.1	528	7.51286	6	1.10461
Cre06.g268250_4532.1	46	0.628452	0	0
Cre17.g697950_4532.1	236	3.34222	0	0
Cre16.g652950_4532.1	315	4.47058	1	0.309385
Cre12.g521900_4532.1	412	5.85603	6	1.41713
Cre03.g144907_4532.1	158	2.22815	1	0.620752
Cre07.g329000_4532.1	200	2.82803	0	0
Cre17.g715100_4532.1	101	1.41402	1	0.978155
Cre12.g548500_4532.1	246	3.48505	1	0.396875
Cre09.g415750_4532.1	223	3.15654	1	0.438178
Cre10.g454850_4532.1	1121	15.9827	12	1.03847
Cre10.g454734_4532.1	161	2.271	0	0
Cre05.g233050_4532.1	111	1.55685	0	0
Cre12.g527100_4532.1	367	5.21329	1	0.265308
Cre18.g748697_4532.1	64	0.885546	0	0
Cre12.g513150_4532.1	1071	15.2685	14	1.26822
Cre17.g703700_4532.1	115	1.61398	0	0
Cre05.g243950_4532.1	426	6.05599	10	2.2839
Cre01.g043200_4532.1	333	4.72767	4	1.17024
Cre07.g317550_4532.1	150	2.11388	3	1.96292
Cre15.g801671_4532.1	538	7.65569	7	1.26467
Cre04.g219787_4532.1	185	2.61379	0	0
Cre06.g275950_4532.1	138	1.94249	0	0
Cre09.g401022_4532.1	230	3.25652	2	0.849451
Cre17.g744697_4532.1	140	1.97105	3	2.10516
Cre09.g404500_4532.1	254	3.59932	3	1.15283
Cre09.g400441_4532.1	160	2.25671	0	0
Cre14.g801602_4532.1	129	1.81394	0	0
Cre12.g497500_4532.1	443	6.2988	7	1.5371
Cre02.g076987_4532.1	610	8.68406	8	1.27418
Cre02.g113300_4532.1	118	1.65683	2	1.66961
Cre03.g197700_4532.1	147	2.07103	0	0
Cre13.g568400_4532.1	109	1.52828	0	0
Cre10.g417950_4532.1	349	4.9562	2	0.558141
Cre11.g477950_4532.1	80	1.11407	0	0
Cre12.g531050_4532.1	52	0.71415	1	1.93675
Cre03.g145827_4532.1	295	4.18492	1	0.330503
Cre12.g520450_4532.1	204	2.88517	0	0
Cre12.g483750_4532.1	377	5.35612	0	0
Cre02.g107550_4532.1	808	11.5121	13	1.56189
Cre06.g266000_4532.1	298	4.22777	2	0.654307
Cre12.g547100_4532.1	77	1.07122	1	1.29117
Cre03.g156450_4532.1	94	1.31404	1	1.05258
Cre17.g731571_4532.1	181	2.55666	2	1.08198
Cre12.g497300_4532.1	221	3.12798	1	0.44218
Cre16.g669400_4532.1	219	3.09941	0	0
Cre03.g145947_4532.1	231	3.27081	0	0
Cre11.g467682_4532.1	208	2.9423	0	0
Cre01.g010864_4532.1	474	6.74158	6	1.23098
Cre12.g503850_4532.1	494	7.02724	2	0.393648
Cre09.g391282_4532.1	262	3.71358	3	1.11735
Cre12.g525150_4532.1	152	2.14245	1	0.645583
Cre16.g652850_4532.1	221	3.12798	1	0.44218
Cre03.g151450_4532.1	158	2.22815	1	0.620752
Cre14.g611250_4532.1	355	5.0419	1	0.274327
Cre06.g286250_4532.1	73	1.01409	0	0
Cre03.g166700_4532.1	181	2.55666	1	0.540991
Cre03.g199800_4532.1	222	3.14226	2	0.88034
Cre01.g051000_4532.1	153	2.15673	0	0
Cre02.g141766_4532.1	355	5.0419	2	0.548654
Cre06.g255650_4532.1	245	3.47077	0	0
Cre06.g311850_4532.1	175	2.47096	1	0.559754
Cre10.g449850_4532.1	242	3.42792	4	1.61396
Cre02.g143650_4532.1	186	2.62807	0	0
Cre09.g398051_4532.1	218	3.08513	2	0.896642
Cre16.g693500_4532.1	59	0.814131	0	0
Cre03.g188300_4532.1	357	5.07046	3	0.818344
Cre17.g746297_4532.1	45	0.614169	0	0
Cre06.g271650_4532.1	152	2.14245	1	0.645583
Cre07.g350700_4532.1	246	3.48505	2	0.793749
Cre06.g309900_4532.1	306	4.34203	0	0
Cre16.g694800_4532.1	608	8.6555	7	1.11858
Cre14.g633300_4532.1	264	3.74215	4	1.47843
Cre16.g685400_4532.1	199	2.81375	0	0
Cre06.g285300_4532.1	169	2.38526	1	0.579865
Cre17.g720450_4532.1	172	2.42811	0	0
Cre10.g439550_4532.1	207	2.92801	0	0
Cre11.g467537_4532.1	311	4.41345	2	0.626779
Cre02.g118801_4532.1	154	2.17102	0	0
Cre06.g283034_4532.1	182	2.57094	1	0.537985
Cre16.g694201_4532.1	120	1.68539	0	0
Cre16.g683600_4532.1	7	0.071415	0	0
Cre02.g144300_4532.1	316	4.48486	3	0.925198
Cre09.g395450_4532.1	195	2.75662	0	0
Cre09.g396624_4532.1	622	8.85546	4	0.624757
Cre04.g225000_4532.1	199	2.81375	1	0.49156
Cre04.g228750_4532.1	243	3.4422	0	0
Cre12.g532867_4532.1	435	6.18454	8	1.78914
Cre06.g276371_4532.1	223	3.15654	3	1.31453
Cre12.g557600_4532.1	121	1.69968	0	0
Cre09.g392766_4532.1	585	8.32699	6	0.996611
Cre08.g384200_4532.1	419	5.95601	5	1.16112
Cre01.g004750_4532.1	191	2.69949	0	0
Cre02.g078200_4532.1	164	2.31385	1	0.597762
Cre16.g649600_4532.1	565	8.04133	6	1.03201
Cre06.g251600_4532.1	199	2.81375	0	0
Cre09.g388351_4532.1	164	2.31385	0	0
Cre10.g462700_4532.1	155	2.1853	0	0
Cre06.g277650_4532.1	163	2.29956	0	0
Cre04.g229948_4532.1	144	2.02819	2	1.36391
Cre16.g655450_4532.1	158	2.22815	0	0
Cre16.g651350_4532.1	226	3.19939	1	0.43231
Cre07.g343850_4532.1	102	1.4283	1	0.968374
Cre06.g256350_4532.1	86	1.19977	0	0
Cre03.g800411_4532.1	431	6.12741	3	0.677185
Cre03.g195100_4532.1	187	2.64235	0	0
Cre09.g407300_4532.1	277	3.92782	1	0.352136
Cre02.g086076_4532.1	136	1.91392	1	0.722667
Cre17.g737650_4532.1	513	7.29861	4	0.758023
Cre02.g109650_4532.1	921	13.1261	16	1.68596
Cre16.g691050_4532.1	230	3.25652	1	0.424725
Cre12.g545850_4532.1	276	3.91354	1	0.353421
Cre06.g298850_4532.1	131	1.84251	0	0
Cre11.g475050_4532.1	111	1.55685	0	0
Cre04.g215850_4532.1	564	8.02705	8	1.37847
Cre14.g611200_4532.1	168	2.37098	0	0
Cre02.g076200_4532.1	425	6.04171	5	1.14465
Cre02.g800263_4532.1	173	2.44239	1	0.566301
Cre01.g042450_4532.1	116	1.62826	2	1.6989
Cre14.g630823_4532.1	139	1.95677	0	0
Cre06.g281400_4532.1	179	2.52809	3	1.64131
Cre09.g401150_4532.1	189	2.67092	2	1.03569
Cre16.g685500_4532.1	274	3.88498	0	0
Cre14.g621850_4532.1	256	3.62788	3	1.14375
Cre13.g590400_4532.1	278	3.94211	0	0
Cre04.g214150_4532.1	533	7.58427	11	2.00605
Cre01.g043000_4532.1	210	2.97086	3	1.39669
Cre14.g610050_4532.1	206	2.91373	0	0
Cre06.g268450_4532.1	84	1.17121	0	0
Cre08.g358525_4532.1	43	0.585603	0	0
Cre06.g306950_4532.1	273	3.87069	0	0
Cre04.g223600_4532.1	177	2.49952	1	0.553356
Cre06.g249750_4532.1	70	0.971244	0	0
Cre08.g368850_4532.1	41	0.557037	0	0
Cre17.g740900_4532.1	309	4.38488	0	0
Cre16.g801886_4532.1	78	1.08551	0	0
Cre06.g278162_4532.1	170	2.39954	0	0
Cre12.g556400_4532.1	174	2.45668	0	0
Cre01.g051350_4532.1	530	7.54142	5	0.917021
Cre07.g352750_4532.1	405	5.75605	4	0.961165
Cre07.g348750_4532.1	186	2.62807	1	0.52629
Cre03.g800423_4532.1	66	0.914112	0	0
Cre09.g388350_4532.1	148	2.08532	1	0.66327
Cre14.g629550_4532.1	86	1.19977	0	0
Cre06.g278092_4532.1	344	4.88479	2	0.566301
Cre12.g508550_4532.1	200	2.82803	0	0
Cre07.g349152_4532.1	566	8.05561	11	1.88867
Cre17.g710550_4532.1	29	0.385641	0	0
Cre07.g320000_4532.1	93	1.29975	1	1.06415
Cre09.g406600_4532.1	466	6.62731	4	0.834805
Cre07.g329750_4532.1	208	2.9423	0	0
Cre05.g235600_4532.1	3483	49.7191	55	1.53004
Cre07.g340550_4532.1	150	2.11388	2	1.30861
Cre08.g800951_4532.1	690	9.8267	1	0.140752
Cre14.g621751_4532.1	282	3.99924	4	1.38339
Cre07.g331700_4532.1	487	6.92725	4	0.798659
Cre13.g565400_4532.1	193	2.72805	0	0
Cre10.g458550_4532.1	80	1.11407	0	0
Cre10.g460250_4532.1	135	1.89964	1	0.728101
Cre09.g394800_4532.1	216	3.05656	0	0
Cre15.g801786_4532.1	63	0.871263	0	0
Cre07.g337300_4532.1	213	3.01371	0	0
Cre12.g522750_4532.1	27	0.357075	0	0
Cre13.g581400_4532.1	232	3.28509	0	0
Cre01.g006800_4532.1	242	3.42792	4	1.61396
Cre16.g652300_4532.1	38	0.514188	0	0
Cre06.g305000_4532.1	71	0.985527	1	1.40344
Cre03.g201332_4532.1	273	3.87069	3	1.072
Cre17.g726700_4532.1	179	2.52809	0	0
Cre13.g569850_4532.1	82	1.14264	0	0
Cre06.g276700_4532.1	321	4.55628	7	2.12496
Cre03.g210849_4532.1	159	2.24243	2	1.2336
Cre06.g275450_4532.1	252	3.57075	3	1.16205
Cre09.g402849_4532.1	1065	15.1828	13	1.18428
Cre13.g801547_4532.1	83	1.15692	1	1.19552
Cre05.g235450_4532.1	365	5.18473	4	1.06708
Cre06.g288908_4532.1	284	4.02781	0	0
Cre13.g578750_4532.1	169	2.38526	0	0
Cre03.g209281_4532.1	65	0.899829	0	0
Cre03.g159100_4532.1	79	1.09979	0	0
Cre09.g386113_4532.1	309	4.38488	3	0.946294
Cre14.g611100_4532.1	196	2.7709	0	0
Cre07.g320200_4532.1	415	5.89888	8	1.87578
Cre08.g385400_4532.1	350	4.97048	3	0.834805
Cre16.g664700_4532.1	141	1.98534	0	0
Cre17.g735900_4532.1	128	1.79966	1	0.768551
Cre14.g616850_4532.1	448	6.37022	7	1.51987
Cre03.g199050_4532.1	161	2.271	0	0
Cre07.g340350_4532.1	132	1.85679	0	0
Cre16.g672300_4532.1	487	6.92725	5	0.998324
Cre10.g430200_4532.1	227	3.21367	5	2.15194
Cre08.g360400_4532.1	128	1.79966	0	0
Cre09.g411450_4532.1	196	2.7709	0	0
Cre01.g041500_4532.1	580	8.25557	3	0.502616
Cre18.g749947_4532.1	142	1.99962	0	0
Cre06.g249250_4532.1	206	2.91373	2	0.949386
Cre14.g631750_4532.1	176	2.48524	0	0
Cre13.g562062_4532.1	178	2.51381	4	2.20085
Cre16.g801864_4532.1	162	2.28528	4	2.42093
Cre12.g550250_4532.1	450	6.39878	1	0.216155
Cre10.g447800_4532.1	210	2.97086	0	0
Cre01.g013300_4532.1	110	1.54256	1	0.896642
Cre17.g802060_4532.1	812	11.5692	0	0
Cre17.g728450_4532.1	203	2.87088	4	1.92711
Cre13.g564583_4532.1	364	5.17045	2	0.535013
Cre06.g271250_4532.1	28	0.371358	0	0
Cre06.g300650_4532.1	297	4.21348	5	1.64131
Cre07.g347400_4532.1	45	0.614169	0	0
Cre03.g169650_4532.1	64	0.885546	0	0
Cre16.g660000_4532.1	202	2.8566	0	0
Cre02.g115200_4532.1	27	0.357075	0	0
Cre06.g278300_4532.1	194	2.74234	2	1.00872
Cre16.g657450_4532.1	102	1.4283	1	0.968374
Cre06.g304950_4532.1	286	4.05637	0	0
Cre05.g237950_4532.1	173	2.44239	1	0.566301
Cre06.g273650_4532.1	449	6.3845	14	3.03294
Cre04.g217914_4532.1	318	4.51343	2	0.612895
Cre16.g695050_4532.1	167	2.35669	0	0
Cre11.g482700_4532.1	72	0.99981	0	0
Cre10.g422050_4532.1	239	3.38507	4	1.63439
Cre07.g344500_4532.1	227	3.21367	0	0
Cre03.g179901_4532.1	144	2.02819	0	0
Cre16.g673281_4532.1	199	2.81375	0	0
Cre11.g801229_4532.1	373	5.29899	3	0.783052
Cre10.g461000_4532.1	220	3.11369	1	0.444208
Cre13.g603050_4532.1	799	11.3836	3	0.364507
Cre03.g148250_4532.1	410	5.82746	2	0.474693
Cre01.g047300_4532.1	89	1.24262	0	0
Cre10.g459050_4532.1	31	0.414207	0	0
Cre03.g146167_4532.1	86	1.19977	0	0
Cre09.g412803_4532.1	157	2.21386	0	0
Cre09.g389900_4532.1	122	1.71396	2	1.61396
Cre16.g689500_4532.1	454	6.45592	5	1.07121
Cre10.g440750_4532.1	309	4.38488	1	0.315431
Cre10.g430800_4532.1	244	3.45649	0	0
Cre01.g051174_4532.1	1020	14.5401	3	0.285375
Cre11.g475000_4532.1	467	6.64159	3	0.624757
Cre17.g740600_4532.1	619	8.81261	7	1.09864
Cre01.g023650_4532.1	274	3.88498	3	1.06806
Cre14.g615900_4532.1	183	2.58522	2	1.07003
Cre10.g464700_4532.1	151	2.12817	2	1.29983
Cre02.g140981_4532.1	499	7.09865	3	0.584532
Cre03.g204400_4532.1	457	6.49876	0	0
Cre17.g710200_4532.1	152	2.14245	0	0
Cre14.g623000_4532.1	79	1.09979	0	0
Cre07.g336950_4532.1	269	3.81356	4	1.45075
Cre06.g265602_4532.1	168	2.37098	0	0
Cre04.g213800_4532.1	395	5.61322	3	0.739217
Cre05.g236850_4532.1	535	7.61284	8	1.45347
Cre17.g721450_4532.1	244	3.45649	0	0
Cre09.g412100_4532.1	34	0.457056	0	0
Cre02.g142000_4532.1	216	3.05656	0	0
Cre02.g800223_4532.1	275	3.89926	7	2.48301
Cre06.g300500_4532.1	149	2.0996	0	0
Cre01.g003100_4532.1	492	6.99867	8	1.58102
Cre05.g235800_4532.1	252	3.57075	0	0
Cre06.g276850_4532.1	33	0.442773	0	0
Cre16.g682475_4532.1	381	5.41326	4	1.02203
Cre12.g549400_4532.1	314	4.4563	5	1.55188
Cre06.g263650_4532.1	269	3.81356	0	0
Cre11.g801276_4532.1	64	0.885546	0	0
Cre13.g575550_4532.1	133	1.87107	0	0
Cre04.g225400_4532.1	195	2.75662	0	0
Cre17.g721600_4532.1	288	4.08494	0	0
Cre03.g163150_4532.1	186	2.62807	2	1.05258
Cre16.g652900_4532.1	142	1.99962	1	0.691696
Cre06.g260050_4532.1	335	4.75624	3	0.872409
Cre16.g674938_4532.1	91	1.27119	0	0
Cre04.g212150_4532.1	374	5.31328	0	0
Cre01.g800051_4532.1	188	2.65664	0	0
Cre03.g165200_4532.1	212	2.99943	1	0.46113
Cre16.g692650_4532.1	156	2.19958	1	0.628814
Cre15.g801718_4532.1	63	0.871263	0	0
Cre16.g690431_4532.1	351	4.98477	2	0.554942
Cre03.g204600_4532.1	88	1.22834	2	2.25203
Cre07.g328800_4532.1	104	1.45687	0	0
Cre09.g400950_4532.1	2239	31.9511	30	1.29867
Cre02.g145500_4532.1	264	3.74215	0	0
Cre16.g661950_4532.1	225	3.18511	0	0
Cre10.g449950_4532.1	244	3.45649	2	0.800309
Cre01.g050000_4532.1	84	1.17121	0	0
Cre02.g095063_4532.1	77	1.07122	0	0
Cre06.g265250_4532.1	36	0.485622	0	0
Cre09.g387350_4532.1	265	3.75643	6	2.20922
Cre10.g446900_4532.1	224	3.17083	3	1.30861
Cre04.g222150_4532.1	176	2.48524	5	2.78268
Cre08.g365450_4532.1	201	2.84232	0	0
Cre02.g076300_4532.1	225	3.18511	0	0
Cre08.g379950_4532.1	249	3.5279	0	0
Cre13.g575950_4532.1	135	1.89964	3	2.1843
Cre12.g508000_4532.1	113	1.58541	0	0
Cre07.g321550_4532.1	368	5.22758	3	0.793749
Cre11.g467749_4532.1	171	2.41383	0	0
Cre16.g659400_4532.1	89	1.24262	0	0
Cre01.g015500_4532.1	375	5.32756	0	0
Cre12.g557350_4532.1	213	3.01371	2	0.91789
Cre13.g578400_4532.1	240	3.39935	1	0.40688
Cre06.g261550_4532.1	403	5.72748	4	0.965959
Cre09.g801035_4532.1	327	4.64197	7	2.08573
Cre06.g270900_4532.1	265	3.75643	5	1.84101
Cre16.g650200_4532.1	257	3.64216	0	0
Cre08.g800910_4532.1	199	2.81375	0	0
Cre11.g480800_4532.1	401	5.69892	7	1.6989
Cre13.g590350_4532.1	367	5.21329	2	0.530616
Cre16.g655800_4532.1	144	2.02819	1	0.681953
Cre10.g444250_4532.1	626	8.91259	11	1.70707
Cre02.g080300_4532.1	77	1.07122	1	1.29117
Cre12.g535100_4532.1	257	3.64216	3	1.13926
Cre02.g146500_4532.1	606	8.62693	2	0.320654
Cre06.g307800_4532.1	120	1.68539	1	0.820656
Cre12.g552550_4532.1	166	2.34241	2	1.18094
Cre09.g399550_4532.1	288	4.08494	0	0
Cre03.g201100_4532.1	323	4.58484	7	2.11172
Cre11.g801238_4532.1	165	2.32813	1	0.594094
Cre10.g464133_4532.1	289	4.09922	3	1.01224
Cre06.g279250_4532.1	188	2.65664	2	1.04126
Cre10.g436400_4532.1	54	0.742716	0	0
Cre05.g247450_4532.1	467	6.64159	3	0.624757
Cre12.g531651_4532.1	126	1.77109	1	0.780947
Cre07.g320600_4532.1	270	3.82784	0	0
Cre13.g604550_4532.1	232	3.28509	4	1.68413
Cre14.g627650_4532.1	264	3.74215	1	0.369608
Cre06.g288500_4532.1	271	3.84213	0	0
Cre01.g033300_4532.1	180	2.54237	0	0
Cre09.g416400_4532.1	205	2.89945	2	0.954063
Cre16.g695100_4532.1	168	2.37098	0	0
Cre16.g801907_4532.1	469	6.67016	4	0.829442
Cre11.g467663_4532.1	367	5.21329	5	1.32654
Cre16.g678750_4532.1	179	2.52809	3	1.64131
Cre01.g026150_4532.1	155	2.1853	1	0.632924
Cre01.g058886_4532.1	369	5.24186	3	0.791586
Cre06.g289550_4532.1	179	2.52809	2	1.09421
Cre11.g474850_4532.1	139	1.95677	3	2.12053
Cre10.g440100_4532.1	17	0.214245	0	0
Cre07.g351150_4532.1	338	4.79909	6	1.72924
Cre17.g734400_4532.1	278	3.94211	1	0.35086
Cre09.g801069_4532.1	152	2.14245	0	0
Cre15.g640250_4532.1	273	3.87069	5	1.78667
Cre06.g278111_4532.1	163	2.29956	1	0.601474
Cre16.g684800_4532.1	115	1.61398	2	1.71394
Cre16.g801920_4532.1	128	1.79966	0	0
Cre16.g678551_4532.1	26	0.342792	0	0
Cre06.g285650_4532.1	104	1.45687	2	1.89877
Cre16.g667701_4532.1	312	4.42773	8	2.49903
Cre01.g010650_4532.1	118	1.65683	1	0.834805
Cre14.g617700_4532.1	147	2.07103	2	1.33569
Cre03.g195500_4532.1	144	2.02819	0	0
Cre17.g697200_4532.1	209	2.95658	0	0
Cre06.g284900_4532.1	187	2.64235	0	0
Cre03.g154000_4532.1	77	1.07122	0	0
Cre16.g654850_4532.1	151	2.12817	6	3.89949
Cre07.g334200_4532.1	246	3.48505	0	0
Cre12.g498050_4532.1	228	3.22796	2	0.856968
Cre16.g656851_4532.1	791	11.2693	14	1.71828
Cre06.g265350_4532.1	46	0.628452	0	0
Cre10.g440200_4532.1	253	3.58503	2	0.771613
Cre04.g217915_4532.1	145	2.04247	0	0
Cre16.g658150_4532.1	83	1.15692	0	0
Cre06.g260700_4532.1	166	2.34241	0	0
Cre07.g333850_4532.1	305	4.32775	6	1.91757
Cre05.g239300_4532.1	564	8.02705	4	0.689234
Cre01.g022600_4532.1	167	2.35669	3	1.76068
Cre08.g373500_4532.1	715	10.1838	18	2.4447
Cre01.g024100_4532.1	226	3.19939	4	1.72924
Cre11.g469400_4532.1	186	2.62807	0	0
Cre12.g552400_4532.1	69	0.956961	0	0
Cre02.g089050_4532.1	316	4.48486	5	1.542
Cre02.g095138_4532.1	246	3.48505	3	1.19062
Cre11.g476500_4532.1	28	0.371358	0	0
Cre03.g144224_4532.1	93	1.29975	0	0
Cre14.g631950_4532.1	93	1.29975	0	0
Cre01.g055100_4532.1	237	3.3565	0	0
Cre09.g394139_4532.1	242	3.42792	1	0.403489
Cre03.g173450_4532.1	244	3.45649	3	1.20046
Cre04.g229650_4532.1	449	6.3845	9	1.94975
Cre13.g604700_4532.1	461	6.5559	2	0.421949
Cre10.g432350_4532.1	626	8.91259	7	1.08632
Cre17.g720750_4532.1	100	1.39973	1	0.988137
Cre08.g382750_4532.1	273	3.87069	3	1.072
Cre11.g467690_4532.1	153	2.15673	1	0.641307
Cre01.g043750_4532.1	242	3.42792	0	0
Cre09.g387171_4532.1	158	2.22815	1	0.620752
Cre07.g350100_4532.1	172	2.42811	1	0.569632
Cre07.g347050_4532.1	248	3.51362	0	0
Cre04.g212250_4532.1	312	4.42773	4	1.24951
Cre06.g800621_4532.1	81	1.12836	0	0
Cre06.g261800_4532.1	252	3.57075	0	0
Cre03.g163300_4532.1	51	0.699867	0	0
Cre03.g154500_4532.1	125	1.75681	0	0
Cre09.g388467_4532.1	400	5.68463	2	0.48662
Cre08.g359500_4532.1	235	3.32794	0	0
Cre10.g442450_4532.1	152	2.14245	4	2.58233
Cre16.g684250_4532.1	19	0.242811	0	0
Cre03.g149250_4532.1	254	3.59932	3	1.15283
Cre06.g301650_4532.1	261	3.6993	5	1.86945
Cre17.g733550_4532.1	389	5.52752	4	1.0009
Cre13.g566700_4532.1	137	1.9282	0	0
Cre12.g545150_4532.1	1310	18.6822	15	1.11052
Cre10.g423950_4532.1	184	2.59951	0	0
Cre15.g639700_4532.1	237	3.3565	1	0.412074
Cre03.g171461_4532.1	425	6.04171	5	1.14465
Cre13.g583600_4532.1	166	2.34241	0	0
Cre12.g516900_4532.1	175	2.47096	2	1.11951
Cre05.g248100_4532.1	360	5.11331	4	1.08198
Cre12.g528450_4532.1	338	4.79909	1	0.288207
Cre16.g691000_4532.1	10	0.114264	0	0
Cre12.g546350_4532.1	191	2.69949	1	0.512367
Cre02.g116450_4532.1	281	3.98496	1	0.347087
Cre05.g246800_4532.1	37	0.499905	0	0
Cre16.g666301_4532.1	24	0.314226	0	0
Cre01.g051900_4532.1	201	2.84232	5	2.4331
Cre03.g197550_4532.1	191	2.69949	1	0.512367
Cre03.g186200_4532.1	123	1.72824	0	0
Cre17.g723350_4532.1	369	5.24186	1	0.263862
Cre06.g289000_4532.1	237	3.3565	1	0.412074
Cre06.g303100_4532.1	508	7.2272	8	1.53103
Cre06.g293950_4532.1	253	3.58503	2	0.771613
Cre10.g428850_4532.1	182	2.57094	1	0.537985
Cre06.g257700_4532.1	627	8.92687	9	1.39446
Cre17.g802083_4532.1	82	1.14264	0	0
Cre02.g113752_4532.1	12	0.14283	0	0
Cre11.g479383_4532.1	6518	93.068	0	0
Cre06.g270200_4532.1	527	7.49857	5	0.922261
Cre06.g272800_4532.1	39	0.528471	0	0
Cre06.g296850_4532.1	319	4.52771	3	0.916442
Cre16.g680850_4532.1	187	2.64235	0	0
Cre02.g074000_4532.1	305	4.32775	5	1.59798
Cre01.g038950_4532.1	114	1.5997	0	0
Cre12.g552200_4532.1	93	1.29975	0	0
Cre10.g450200_4532.1	141	1.98534	0	0
Cre10.g438650_4532.1	84	1.17121	0	0
Cre03.g209841_4532.1	103	1.44258	0	0
Cre07.g314250_4532.1	450	6.39878	5	1.08077
Cre09.g388050_4532.1	158	2.22815	0	0
Cre16.g801943_4532.1	47	0.642735	0	0
Cre09.g389600_4532.1	323	4.58484	7	2.11172
Cre10.g424350_4532.1	257	3.64216	0	0
Cre06.g278213_4532.1	34	0.457056	0	0
Cre12.g527400_4532.1	546	7.76995	12	2.13612
Cre01.g051750_4532.1	377	5.35612	1	0.258233
Cre01.g008550_4532.1	250	3.54218	2	0.780947
Cre16.g659850_4532.1	94	1.31404	0	0
Cre08.g358579_4532.1	210	2.97086	1	0.465564
Cre01.g014900_4532.1	222	3.14226	1	0.44017
Cre03.g150900_4532.1	93	1.29975	0	0
Cre01.g012350_4532.1	77	1.07122	0	0
Cre12.g555378_4532.1	657	9.35536	4	0.591373
Cre04.g800494_4532.1	57	0.785565	1	1.76068
Cre10.g461750_4532.1	464	6.59875	4	0.838419
Cre18.g749447_4532.1	237	3.3565	0	0
Cre07.g319701_4532.1	425	6.04171	0	0
Cre01.g054000_4532.1	285	4.04209	0	0
Cre17.g734350_4532.1	124	1.74253	1	0.793749
Cre06.g278152_4532.1	276	3.91354	1	0.353421
Cre02.g086150_4532.1	48	0.657018	0	0
Cre17.g726200_4532.1	296	4.1992	1	0.329379
Cre17.g737350_4532.1	252	3.57075	0	0
Cre09.g392060_4532.1	231	3.27081	1	0.422871
Cre14.g609030_4532.1	513	7.29861	1	0.189506
Cre02.g075150_4532.1	276	3.91354	0	0
Cre08.g380300_4532.1	141	1.98534	0	0
Cre12.g534050_4532.1	178	2.51381	1	0.550212
Cre06.g306000_4532.1	27	0.357075	0	0
Cre02.g082950_4532.1	287	4.07065	7	2.37846
Cre16.g678700_4532.1	337	4.7848	3	0.8672
Cre16.g686800_4532.1	133	1.87107	0	0
Cre05.g243650_4532.1	287	4.07065	2	0.679561
Cre16.g678450_4532.1	194	2.74234	6	3.02617
Cre06.g259200_4532.1	236	3.34222	4	1.65534
Cre01.g021850_4532.1	407	5.78461	8	1.91284
Cre09.g395880_4532.1	140	1.97105	0	0
Cre10.g419050_4532.1	410	5.82746	0	0
Cre06.g260650_4532.1	232	3.28509	0	0
Cre12.g536425_4532.1	789	11.2407	9	1.10742
Cre17.g737850_4532.1	255	3.6136	0	0
Cre12.g504200_4532.1	184	2.59951	0	0
Cre03.g175500_4532.1	90	1.2569	6	6.60255
Cre06.g259150_4532.1	194	2.74234	0	0
Cre12.g509850_4532.1	194	2.74234	3	1.51308
Cre12.g496750_4532.1	154	2.17102	0	0
Cre17.g738751_4532.1	134	1.88536	1	0.733617
Cre12.g553550_4532.1	63	0.871263	0	0
Cre09.g394769_4532.1	138	1.94249	0	0
Cre03.g182400_4532.1	49	0.671301	0	0
Cre09.g410500_4532.1	305	4.32775	1	0.319595
Cre05.g239200_4532.1	161	2.271	0	0
Cre08.g358552_4532.1	201	2.84232	1	0.48662
Cre16.g648950_4532.1	205	2.89945	0	0
Cre01.g027050_4532.1	181	2.55666	0	0
Cre01.g004157_4532.1	1169	16.6683	19	1.57662
Cre08.g369500_4532.1	108	1.514	0	0
Cre01.g047100_4532.1	306	4.34203	4	1.27418
Cre03.g205025_4532.1	120	1.68539	0	0
Cre10.g451150_4532.1	217	3.07084	1	0.450406
Cre02.g143350_4532.1	142	1.99962	2	1.38339
Cre01.g018500_4532.1	842	11.9977	10	1.15283
Cre11.g479450_4532.1	268	3.79928	0	0
Cre16.g681914_4532.1	369	5.24186	3	0.791586
Cre07.g326010_4532.1	63	0.871263	0	0
Cre06.g294850_4532.1	309	4.38488	0	0
Cre04.g217850_4532.1	339	4.81337	0	0
Cre17.g802019_4532.1	95	1.32832	0	0
Cre05.g233450_4532.1	260	3.68501	3	1.12602
Cre04.g217934_4532.1	174	2.45668	0	0
Cre16.g663800_4532.1	118	1.65683	0	0
Cre02.g083500_4532.1	680	9.68387	14	1.99959
Cre02.g104750_4532.1	67	0.928395	0	0
Cre03.g165750_4532.1	225	3.18511	0	0
Cre05.g248500_4532.1	89	1.24262	0	0
Cre17.g743250_4532.1	98	1.37117	0	0
Cre17.g802079_4532.1	281	3.98496	0	0
Cre10.g467150_4532.1	61	0.842697	2	3.28262
Cre01.g035000_4532.1	111	1.55685	1	0.888416
Cre14.g627500_4532.1	110	1.54256	1	0.896642
Cre13.g585100_4532.1	152	2.14245	0	0
Cre06.g800686_4532.1	412	5.85603	3	0.708566
Cre03.g183200_4532.1	208	2.9423	0	0
Cre01.g040950_4532.1	86	1.19977	0	0
Cre12.g545750_4532.1	240	3.39935	2	0.81376
Cre06.g268100_4532.1	46	0.628452	0	0
Cre12.g549000_4532.1	384	5.45611	0	0
Cre02.g086850_4532.1	127	1.78537	0	0
Cre11.g468900_4532.1	303	4.29918	7	2.25203
Cre10.g456851_4532.1	294	4.17064	3	0.994905
Cre17.g740750_4532.1	116	1.62826	0	0
Cre16.g651500_4532.1	325	4.61341	2	0.599612
Cre14.g620350_4532.1	149	2.0996	0	0
Cre13.g565750_4532.1	312	4.42773	4	1.24951
Cre07.g353850_4532.1	75	1.04266	0	0
Cre16.g654950_4532.1	53	0.728433	0	0
Cre02.g144650_4532.1	195	2.75662	1	0.501748
Cre08.g374800_4532.1	240	3.39935	0	0
Cre08.g381100_4532.1	295	4.18492	2	0.661006
Cre16.g673550_4532.1	16	0.199962	0	0
Cre08.g372000_4532.1	65	0.899829	0	0
Cre03.g169300_4532.1	161	2.271	1	0.60904
Cre01.g010350_4532.1	127	1.78537	0	0
Cre16.g662600_4532.1	185	2.61379	4	2.11666
Cre04.g224883_4532.1	223	3.15654	6	2.62907
Cre09.g404201_4532.1	67	0.928395	0	0
Cre05.g247150_4532.1	215	3.04228	0	0
Cre06.g249600_4532.1	610	8.68406	12	1.91126
Cre06.g308950_4532.1	246	3.48505	2	0.793749
Cre18.g750047_4532.1	536	7.62712	8	1.45075
Cre02.g087000_4532.1	247	3.49933	4	1.58102
Cre06.g288850_4532.1	83	1.15692	0	0
Cre10.g463850_4532.1	141	1.98534	0	0
Cre07.g320350_4532.1	89	1.24262	0	0
Cre07.g356250_4532.1	271	3.84213	2	0.719981
Cre01.g032450_4532.1	161	2.271	1	0.60904
Cre06.g264850_4532.1	223	3.15654	7	3.06725
Cre16.g655600_4532.1	3054	43.5917	43	1.36435
Cre02.g073550_4532.1	132	1.85679	0	0
Cre02.g090900_4532.1	39	0.528471	0	0
Cre14.g611400_4532.1	129	1.81394	0	0
Cre02.g086456_4532.1	63	0.871263	0	0
Cre02.g091193_4532.1	53	0.728433	0	0
Cre17.g733208_4532.1	96	1.3426	0	0
Cre10.g427350_4532.1	111	1.55685	0	0
Cre12.g497652_4532.1	94	1.31404	0	0
Cre14.g622951_4532.1	991	14.1259	20	1.95829
Cre12.g516000_4532.1	62	0.85698	0	0
Cre03.g178200_4532.1	113	1.58541	3	2.61723
Cre07.g344350_4532.1	75	1.04266	0	0
Cre03.g167550_4532.1	576	8.19844	5	0.843531
Cre03.g179400_4532.1	325	4.61341	6	1.79884
Cre02.g800262_4532.1	148	2.08532	1	0.66327
Cre14.g801595_4532.1	7	0.071415	0	0
Cre06.g263450_4532.1	580	8.25557	4	0.670155
Cre12.g539900_4532.1	566	8.05561	6	1.03018
Cre03.g146287_4532.1	341	4.84194	6	1.71394
Cre13.g576350_4532.1	183	2.58522	0	0
Cre17.g728800_4532.1	151	2.12817	1	0.649915
Cre06.g269865_4532.1	200	2.82803	0	0
Cre02.g109850_4532.1	208	2.9423	6	2.82051
Cre17.g802105_4532.1	194	2.74234	5	2.52181
Cre10.g422550_4532.1	343	4.8705	2	0.567961
Cre07.g313100_4532.1	461	6.5559	6	1.26585
Cre16.g679500_4532.1	162	2.28528	0	0
Cre09.g388097_4532.1	116	1.62826	3	2.54835
Cre10.g443900_4532.1	245	3.47077	3	1.19552
Cre01.g058521_4532.1	133	1.87107	1	0.739217
Cre04.g219350_4532.1	278	3.94211	2	0.70172
Cre10.g453900_4532.1	1046	14.9115	14	1.29859
Cre03.g162100_4532.1	116	1.62826	1	0.849451
Cre06.g255050_4532.1	391	5.55609	2	0.497879
Cre09.g403150_4532.1	267	3.78499	4	1.4617
Cre09.g390678_4532.1	78	1.08551	0	0
Cre02.g100850_4532.1	131	1.84251	2	1.50135
Cre12.g494252_4532.1	375	5.32756	9	2.33656
Cre11.g467693_4532.1	159	2.24243	0	0
Cre13.g591300_4532.1	287	4.07065	4	1.35912
Cre03.g162550_4532.1	689	9.81242	14	1.9734
Cre09.g399476_4532.1	242	3.42792	0	0
Cre09.g415300_4532.1	580	8.25557	7	1.17277
Cre05.g233350_4532.1	230	3.25652	0	0
Cre11.g468383_4532.1	79	1.09979	0	0
Cre09.g390850_4532.1	158	2.22815	2	1.2415
Cre16.g687200_4532.1	89	1.24262	0	0
Cre06.g286450_4532.1	250	3.54218	1	0.390473
Cre10.g456554_4532.1	1358	19.3677	19	1.35687
Cre11.g481000_4532.1	117	1.64254	0	0
Cre08.g384864_4532.1	56	0.771282	0	0
Cre17.g747347_4532.1	146	2.05675	0	0
Cre17.g707600_4532.1	159	2.24243	1	0.616799
Cre15.g801695_4532.1	67	0.928395	0	0
Cre02.g099100_4532.1	412	5.85603	0	0
Cre03.g167150_4532.1	111	1.55685	0	0
Cre03.g188400_4532.1	26	0.342792	0	0
Cre14.g612750_4532.1	281	3.98496	0	0
Cre17.g701200_4532.1	42	0.57132	0	0
Cre12.g801374_4532.1	36	0.485622	0	0
Cre03.g202350_4532.1	233	3.29937	3	1.25763
Cre02.g144050_4532.1	249	3.5279	5	1.96027
Cre12.g801469_4532.1	94	1.31404	0	0
Cre17.g731800_4532.1	711	10.1266	6	0.819498
Cre06.g278750_4532.1	51	0.699867	0	0
Cre03.g153100_4532.1	287	4.07065	4	1.35912
Cre07.g316150_4532.1	138	1.94249	1	0.71204
Cre16.g672385_4532.1	63	0.871263	0	0
Cre11.g476200_4532.1	146	2.05675	0	0
Cre03.g162050_4532.1	260	3.68501	2	0.750677
Cre01.g010000_4532.1	315	4.47058	3	0.928154
Cre10.g428720_4532.1	55	0.756999	0	0
Cre15.g638950_4532.1	197	2.78518	3	1.48981
Cre15.g635650_4532.1	160	2.25671	0	0
Cre01.g041351_4532.1	472	6.71301	13	2.67848
Cre12.g523550_4532.1	25	0.328509	0	0
Cre13.g604450_4532.1	86	1.19977	0	0
Cre02.g087324_4532.1	84	1.17121	0	0
Cre06.g278264_4532.1	128	1.79966	0	0
Cre05.g234550_4532.1	157	2.21386	0	0
Cre15.g801677_4532.1	245	3.47077	3	1.19552
Cre13.g605050_4532.1	59	0.814131	0	0
Cre07.g352300_4532.1	139	1.95677	0	0
Cre10.g437700_4532.1	359	5.09903	0	0
Cre06.g800636_4532.1	387	5.49895	1	0.251526
Cre01.g038900_4532.1	121	1.69968	0	0
Cre04.g217929_4532.1	65	0.899829	0	0
Cre05.g237150_4532.1	53	0.728433	0	0
Cre12.g519050_4532.1	312	4.42773	1	0.312379
Cre04.g213150_4532.1	287	4.07065	0	0
Cre17.g711950_4532.1	119	1.67111	0	0
Cre16.g666334_4532.1	345	4.89907	5	1.41162
Cre05.g246550_4532.1	241	3.41364	3	1.21553
Cre01.g009300_4532.1	290	4.1135	2	0.672482
Cre11.g483351_4532.1	123	1.72824	2	1.60062
Cre03.g190100_4532.1	296	4.1992	2	0.658758
Cre10.g426350_4532.1	75	1.04266	0	0
Cre12.g549600_4532.1	285	4.04209	3	1.02654
Cre01.g039900_4532.1	109	1.52828	0	0
Cre12.g533650_4532.1	210	2.97086	1	0.465564
Cre03.g151650_4532.1	106	1.48543	0	0
Cre11.g477350_4532.1	861	12.2691	10	1.12733
Cre17.g721250_4532.1	384	5.45611	5	1.26751
Cre06.g295500_4532.1	128	1.79966	0	0
Cre07.g357950_4532.1	654	9.31252	10	1.48524
Cre07.g356750_4532.1	81	1.12836	0	0
Cre03.g800413_4532.1	435	6.18454	2	0.447286
Cre13.g567400_4532.1	140	1.97105	1	0.70172
Cre06.g252892_4532.1	146	2.05675	0	0
Cre12.g497650_4532.1	269	3.81356	0	0
Cre01.g005150_4532.1	271	3.84213	6	2.15994
Cre07.g340100_4532.1	259	3.67073	3	1.1304
Cre04.g232502_4532.1	433	6.15597	8	1.79745
Cre14.g623300_4532.1	101	1.41402	2	1.95631
Cre02.g094850_4532.1	1301	18.5536	16	1.19276
Cre01.g011400_4532.1	154	2.17102	0	0
Cre15.g640850_4532.1	168	2.37098	0	0
Cre07.g328150_4532.1	121	1.69968	0	0
Cre13.g801586_4532.1	455	6.4702	2	0.427538
Cre01.g043500_4532.1	152	2.14245	0	0
Cre09.g402219_4532.1	289	4.09922	1	0.337413
Cre01.g038400_4532.1	96	1.3426	0	0
Cre16.g648850_4532.1	82	1.14264	0	0
Cre02.g083065_4532.1	162	2.28528	0	0
Cre10.g445700_4532.1	257	3.64216	2	0.759509
Cre03.g173000_4532.1	179	2.52809	0	0
Cre09.g400516_4532.1	222	3.14226	0	0
Cre07.g313302_4532.1	233	3.29937	0	0
Cre09.g414300_4532.1	216	3.05656	4	1.81004
Cre13.g567200_4532.1	298	4.22777	10	3.27153
Cre07.g333450_4532.1	627	8.92687	9	1.39446
Cre08.g377050_4532.1	173	2.44239	2	1.1326
Cre17.g718800_4532.1	170	2.39954	2	1.15283
Cre07.g334450_4532.1	458	6.51305	8	1.6989
Cre03.g195700_4532.1	604	8.59837	10	1.60859
Cre12.g517300_4532.1	115	1.61398	0	0
Cre02.g102050_4532.1	239	3.38507	1	0.408597
Cre17.g742050_4532.1	58	0.799848	0	0
Cre14.g801641_4532.1	18	0.228528	0	0
Cre12.g495600_4532.1	160	2.25671	2	1.22579
Cre11.g467576_4532.1	140	1.97105	0	0
Cre01.g021100_4532.1	95	1.32832	0	0
Cre01.g023950_4532.1	518	7.37003	3	0.563008
Cre04.g223200_4532.1	238	3.37079	2	0.820656
Cre16.g801863_4532.1	197	2.78518	0	0
Cre08.g382800_4532.1	298	4.22777	1	0.327153
Cre06.g258800_4532.1	299	4.24205	0	0
Cre02.g800264_4532.1	122	1.71396	0	0
Cre14.g621600_4532.1	185	2.61379	0	0
Cre13.g590850_4532.1	224	3.17083	1	0.436204
Cre15.g640750_4532.1	12	0.14283	0	0
Cre16.g688450_4532.1	147	2.07103	0	0
Cre13.g589250_4532.1	278	3.94211	0	0
Cre06.g276550_4532.1	49	0.671301	0	0
Cre03.g178300_4532.1	286	4.05637	0	0
Cre17.g745747_4532.1	31	0.414207	0	0
Cre17.g709150_4532.1	58	0.799848	0	0
Cre16.g654300_4532.1	134	1.88536	0	0
Cre03.g149050_4532.1	214	3.028	0	0
Cre09.g388900_4532.1	244	3.45649	3	1.20046
Cre06.g263950_4532.1	348	4.94192	4	1.11951
Cre09.g397142_4532.1	271	3.84213	0	0
Cre52.g802240_4532.1	530	7.54142	16	2.93447
Cre16.g687450_4532.1	215	3.04228	0	0
Cre02.g087100_4532.1	135	1.89964	1	0.728101
Cre12.g531900_4532.1	243	3.4422	0	0
Cre05.g242178_4532.1	191	2.69949	2	1.02473
Cre17.g730300_4532.1	509	7.24148	12	2.29201
Cre06.g278150_4532.1	71	0.985527	0	0
Cre17.g717100_4532.1	242	3.42792	0	0
Cre04.g223750_4532.1	163	2.29956	2	1.20295
Cre17.g746747_4532.1	142	1.99962	2	1.38339
Cre07.g329550_4532.1	329	4.67054	5	1.48069
Cre10.g445150_4532.1	207	2.92801	0	0
Cre07.g335400_4532.1	109	1.52828	0	0
Cre06.g250350_4532.1	257	3.64216	1	0.379754
Cre14.g621351_4532.1	266	3.77071	3	1.10042
Cre09.g405900_4532.1	388	5.51324	1	0.250874
Cre07.g800786_4532.1	33	0.442773	0	0
Cre12.g515900_4532.1	73	1.01409	2	2.72781
Cre07.g318950_4532.1	31	0.414207	0	0
Cre02.g099950_4532.1	273	3.87069	3	1.072
Cre12.g536450_4532.1	610	8.68406	1	0.159272
Cre03.g210513_4532.1	141	1.98534	0	0
Cre10.g428100_4532.1	64	0.885546	0	0
Cre02.g102700_4532.1	243	3.4422	2	0.80363
Cre14.g608400_4532.1	830	11.8263	18	2.10516
Cre01.g013800_4532.1	468	6.65588	6	1.24683
Cre06.g280450_4532.1	237	3.3565	4	1.6483
Cre03.g191600_4532.1	171	2.41383	2	1.146
Cre08.g358559_4532.1	271	3.84213	0	0
Cre12.g533100_4532.1	71	0.985527	1	1.40344
Cre15.g641650_4532.1	96	1.3426	0	0
Cre12.g501703_4532.1	236	3.34222	1	0.413835
Cre02.g079300_4532.1	384	5.45611	4	1.014
Cre13.g580850_4532.1	52	0.71415	0	0
Cre01.g038550_4532.1	226	3.19939	1	0.43231
Cre16.g666050_4532.1	205	2.89945	0	0
Cre11.g801239_4532.1	430	6.11312	11	2.48881
Cre06.g306150_4532.1	242	3.42792	1	0.403489
Cre10.g460050_4532.1	155	2.1853	0	0
Cre09.g402034_4532.1	7	0.071415	0	0
Cre10.g426200_4532.1	179	2.52809	1	0.547104
Cre01.g009650_4532.1	350	4.97048	0	0
Cre03.g186300_4532.1	290	4.1135	2	0.672482
Cre07.g347550_4532.1	241	3.41364	2	0.810355
Cre12.g509700_4532.1	313	4.44201	2	0.622748
Cre17.g709700_4532.1	282	3.99924	1	0.345848
Cre12.g513300_4532.1	170	2.39954	2	1.15283
Cre12.g513600_4532.1	86	1.19977	0	0
Cre02.g118050_4532.1	297	4.21348	2	0.656525
Cre15.g638500_4532.1	231	3.27081	3	1.26861
Cre09.g404450_4532.1	319	4.52771	4	1.22192
Cre10.g448650_4532.1	213	3.01371	0	0
Cre13.g607750_4532.1	418	5.94173	0	0
Cre12.g498150_4532.1	421	5.98458	4	0.924462
Cre10.g453600_4532.1	221	3.12798	0	0
Cre11.g483400_4532.1	379	5.38469	5	1.28432
Cre13.g605850_4532.1	595	8.46982	8	1.30641
Cre02.g103850_4532.1	131	1.84251	0	0
Cre12.g537250_4532.1	415	5.89888	2	0.468946
Cre09.g395550_4532.1	231	3.27081	3	1.26861
Cre10.g442800_4532.1	121	1.69968	0	0
Cre16.g681578_4532.1	311	4.41345	4	1.25356
Cre10.g448350_4532.1	62	0.85698	1	1.61396
Cre03.g157600_4532.1	252	3.57075	4	1.5494
Cre03.g145447_4532.1	113	1.58541	2	1.74482
Cre02.g074600_4532.1	1044	14.8829	17	1.57988
Cre10.g451400_4532.1	108	1.514	0	0
Cre01.g039300_4532.1	211	2.98515	0	0
Cre08.g358553_4532.1	198	2.79947	0	0
Cre10.g451500_4532.1	135	1.89964	0	0
Cre08.g384150_4532.1	20	0.257094	0	0
Cre06.g304050_4532.1	179	2.52809	5	2.73552
Cre06.g800600_4532.1	43	0.585603	0	0
Cre12.g542250_4532.1	282	3.99924	3	1.03754
Cre09.g390100_4532.1	48	0.657018	0	0
Cre03.g196750_4532.1	319	4.52771	1	0.305481
Cre01.g043050_4532.1	229	3.24224	0	0
Cre05.g246377_4532.1	178	2.51381	2	1.10042
Cre14.g627100_4532.1	553	7.86993	2	0.351497
Cre09.g402150_4532.1	363	5.15616	6	1.60949
Cre08.g358554_4532.1	426	6.05599	2	0.45678
Cre08.g376850_4532.1	202	2.8566	0	0
Cre16.g692751_4532.1	195	2.75662	0	0
Cre02.g076466_4532.1	117	1.64254	0	0
Cre03.g205473_4532.1	145	2.04247	1	0.677185
Cre16.g654350_4532.1	552	7.85565	9	1.58461
Cre02.g076800_4532.1	547	7.78423	4	0.710733
Cre14.g626200_4532.1	192	2.71377	0	0
Cre01.g027400_4532.1	392	5.57037	7	1.73811
Cre11.g477100_4532.1	162	2.28528	1	0.605234
Cre10.g439800_4532.1	255	3.6136	3	1.14827
Cre10.g443350_4532.1	202	2.8566	3	1.45256
Cre08.g361400_4532.1	255	3.6136	0	0
Cre08.g362900_4532.1	247	3.49933	0	0
Cre16.g686510_4532.1	41	0.557037	0	0
Cre03.g186500_4532.1	346	4.91335	1	0.281504
Cre10.g457900_4532.1	237	3.3565	0	0
Cre08.g358538_4532.1	190	2.6852	0	0
Cre07.g342750_4532.1	123	1.72824	2	1.60062
Cre16.g685277_4532.1	218	3.08513	1	0.448321
Cre12.g555803_4532.1	411	5.84175	0	0
Cre12.g542100_4532.1	188	2.65664	1	0.520631
Cre10.g451100_4532.1	320	4.54199	1	0.30452
Cre12.g504000_4532.1	191	2.69949	3	1.5371
Cre08.g374650_4532.1	192	2.71377	1	0.50967
Cre16.g674179_4532.1	240	3.39935	2	0.81376
Cre03.g171300_4532.1	296	4.1992	2	0.658758
Cre17.g696800_4532.1	248	3.51362	1	0.393648
Cre01.g003487_4532.1	91	1.27119	0	0
Cre14.g611700_4532.1	229	3.24224	0	0
Cre16.g655100_4532.1	277	3.92782	0	0
Cre14.g609850_4532.1	216	3.05656	0	0
Cre08.g377450_4532.1	171	2.41383	0	0
Cre03.g194250_4532.1	70	0.971244	0	0
Cre10.g453650_4532.1	337	4.7848	7	2.02347
Cre03.g161100_4532.1	462	6.57018	5	1.05258
Cre13.g562450_4532.1	102	1.4283	2	1.93675
Cre06.g251450_4532.1	562	7.99848	6	1.03754
Cre08.g375200_4532.1	230	3.25652	0	0
Cre12.g489900_4532.1	349	4.9562	2	0.558141
Cre06.g268650_4532.1	85	1.18549	0	0
Cre16.g665550_4532.1	255	3.6136	0	0
Cre01.g036000_4532.1	195	2.75662	0	0
Cre09.g390400_4532.1	204	2.88517	2	0.958786
Cre18.g748897_4532.1	118	1.65683	1	0.834805
Cre01.g010750_4532.1	31	0.414207	0	0
Cre16.g666200_4532.1	491	6.98439	0	0
Cre02.g109550_4532.1	215	3.04228	1	0.454636
Cre12.g511850_4532.1	392	5.57037	1	0.248301
Cre13.g572650_4532.1	233	3.29937	2	0.838419
Cre12.g512250_4532.1	551	7.84137	7	1.23472
Cre07.g335350_4532.1	37	0.499905	0	0
Cre13.g606800_4532.1	670	9.54104	10	1.44966
Cre17.g747547_4532.1	867	12.3548	15	1.67926
Cre12.g486100_4532.1	139	1.95677	0	0
Cre03.g168450_4532.1	167	2.35669	0	0
Cre07.g319100_4532.1	39	0.528471	0	0
Cre12.g543300_4532.1	259	3.67073	2	0.753598
Cre01.g034800_4532.1	253	3.58503	2	0.771613
Cre03.g191050_4532.1	134	1.88536	0	0
Cre13.g583350_4532.1	362	5.14188	5	1.34496
Cre08.g378250_4532.1	175	2.47096	2	1.11951
Cre01.g012400_4532.1	47	0.642735	0	0
Cre05.g247950_4532.1	111	1.55685	0	0
Cre08.g367100_4532.1	300	4.25633	3	0.974873
Cre05.g233650_4532.1	201	2.84232	0	0
Cre17.g696900_4532.1	525	7.47001	5	0.925788
Cre03.g157900_4532.1	172	2.42811	1	0.569632
Cre13.g570600_4532.1	718	10.2266	6	0.811486
Cre10.g436500_4532.1	388	5.51324	2	0.501748
Cre06.g311600_4532.1	91	1.27119	0	0
Cre06.g278265_4532.1	165	2.32813	0	0
Cre02.g075050_4532.1	345	4.89907	3	0.846974
Cre09.g401997_4532.1	61	0.842697	0	0
Cre13.g603100_4532.1	78	1.08551	1	1.27418
Cre10.g453750_4532.1	208	2.9423	5	2.35042
Cre02.g094600_4532.1	406	5.77033	3	0.71909
Cre12.g510850_4532.1	295	4.18492	4	1.32201
Cre16.g680944_4532.1	274	3.88498	3	1.06806
Cre14.g629880_4532.1	353	5.01333	5	1.37945
Cre02.g104400_4532.1	1632	23.2813	16	0.950551
Cre09.g409500_4532.1	240	3.39935	0	0
Cre13.g579300_4532.1	44	0.599886	0	0
Cre07.g354301_4532.1	62	0.85698	0	0
Cre03.g212417_4532.1	149	2.0996	2	1.31752
Cre06.g261500_4532.1	60	0.828414	0	0
Cre10.g425900_4532.1	51	0.699867	0	0
Cre16.g649400_4532.1	424	6.02743	7	1.60631
Cre16.g678437_4532.1	259	3.67073	0	0
Cre06.g800673_4532.1	413	5.87031	3	0.706842
Cre13.g590450_4532.1	229	3.24224	2	0.853193
Cre16.g651200_4532.1	297	4.21348	4	1.31305
Cre16.g672400_4532.1	152	2.14245	0	0
Cre13.g583100_4532.1	150	2.11388	1	0.654307
Cre10.g439200_4532.1	827	11.7835	8	0.939029
Cre09.g398650_4532.1	211	2.98515	2	0.926674
Cre09.g398350_4532.1	328	4.65626	0	0
Cre03.g199700_4532.1	181	2.55666	1	0.540991
Cre16.g692100_4532.1	656	9.34108	3	0.444208
Cre09.g399626_4532.1	331	4.69911	7	2.06037
Cre05.g239050_4532.1	126	1.77109	2	1.56189
Cre01.g015550_4532.1	173	2.44239	0	0
Cre06.g266150_4532.1	326	4.62769	1	0.298881
Cre11.g468380_4532.1	2464	35.1647	26	1.02265
Cre12.g523050_4532.1	155	2.1853	1	0.632924
Cre10.g418750_4532.1	211	2.98515	5	2.31668
Cre06.g278258_4532.1	173	2.44239	0	0
Cre15.g801711_4532.1	967	13.7831	11	1.10385
Cre01.g034650_4532.1	169	2.38526	2	1.15973
Cre13.g589300_4532.1	275	3.89926	0	0
Cre01.g041800_4532.1	839	11.9549	14	1.61974
Cre12.g534300_4532.1	294	4.17064	2	0.66327
Cre09.g402589_4532.1	260	3.68501	4	1.50135
Cre01.g014100_4532.1	125	1.75681	0	0
Cre06.g279150_4532.1	439	6.24167	6	1.32958
Cre06.g291650_4532.1	88	1.22834	0	0
Cre03.g169900_4532.1	152	2.14245	0	0
Cre07.g321900_4532.1	43	0.585603	0	0
Cre17.g739650_4532.1	61	0.842697	2	3.28262
Cre03.g163450_4532.1	689	9.81242	12	1.69148
Cre16.g663876_4532.1	340	4.82765	2	0.573002
Cre09.g396139_4532.1	415	5.89888	4	0.937892
Cre03.g146227_4532.1	51	0.699867	0	0
Cre12.g504050_4532.1	533	7.58427	5	0.91184
Cre10.g448750_4532.1	405	5.75605	5	1.20146
Cre04.g213905_4532.1	395	5.61322	14	3.44968
Cre09.g400812_4532.1	328	4.65626	6	1.78228
Cre08.g368450_4532.1	283	4.01352	1	0.344617
Cre09.g391100_4532.1	50	0.685584	0	0
Cre03.g144204_4532.1	252	3.57075	1	0.38735
Cre17.g713700_4532.1	408	5.7989	1	0.238516
Cre04.g217953_4532.1	335	4.75624	4	1.16321
Cre09.g411500_4532.1	341	4.84194	4	1.14262
Cre32.g802203_4532.1	173	2.44239	1	0.566301
Cre13.g571400_4532.1	4137	59.0602	113	2.64634
Cre13.g581550_4532.1	462	6.57018	1	0.210516
Cre02.g081350_4532.1	444	6.31309	0	0
Cre09.g409426_4532.1	522	7.42716	1	0.186226
Cre02.g092284_4532.1	326	4.62769	2	0.597762
Cre01.g037200_4532.1	197	2.78518	0	0
Cre12.g506300_4532.1	60	0.828414	0	0
Cre12.g502000_4532.1	131	1.84251	0	0
Cre10.g467100_4532.1	348	4.94192	5	1.39938
Cre01.g008891_4532.1	493	7.01295	5	0.986124
Cre10.g445650_4532.1	508	7.2272	5	0.956891
Cre12.g546550_4532.1	695	9.89812	12	1.67684
Cre06.g800725_4532.1	356	5.05618	5	1.36776
Cre16.g695650_4532.1	204	2.88517	2	0.958786
Cre10.g447350_4532.1	233	3.29937	1	0.419209
Cre09.g415700_4532.1	401	5.69892	6	1.4562
Cre03.g179550_4532.1	286	4.05637	1	0.340977
Cre09.g399252_4532.1	593	8.44125	10	1.63853
Cre11.g467564_4532.1	189	2.67092	1	0.517847
Cre12.g801392_4532.1	64	0.885546	0	0
Cre01.g054150_4532.1	580	8.25557	8	1.34031
Cre03.g192950_4532.1	811	11.5549	11	1.3167
Cre11.g479550_4532.1	337	4.7848	7	2.02347
Cre16.g675400_4532.1	1160	16.5397	11	0.919872
Cre05.g248150_4532.1	627	8.92687	7	1.08458
Cre12.g558400_4532.1	147	2.07103	4	2.67138
Cre01.g001350_4532.1	832	11.8549	9	1.05004
Cre06.g282000_4532.1	162	2.28528	0	0
Cre12.g546650_4532.1	88	1.22834	0	0
Cre04.g231418_4532.1	353	5.01333	3	0.82767
Cre06.g273700_4532.1	35	0.471339	0	0
Cre12.g495500_4532.1	111	1.55685	0	0
Cre01.g014850_4532.1	332	4.71339	0	0
Cre17.g703250_4532.1	110	1.54256	0	0
Cre12.g502500_4532.1	260	3.68501	1	0.375339
Cre12.g486400_4532.1	336	4.77052	3	0.869797
Cre08.g358400_4532.1	434	6.17026	2	0.448321
Cre09.g406200_4532.1	53	0.728433	0	0
Cre09.g389400_4532.1	168	2.37098	0	0
Cre06.g800601_4532.1	25	0.328509	1	4.21032
Cre03.g146867_4532.1	289	4.09922	4	1.34965
Cre06.g278230_4532.1	96	1.3426	0	0
Cre16.g656150_4532.1	236	3.34222	2	0.82767
Cre13.g573950_4532.1	553	7.86993	8	1.40599
Cre06.g264450_4532.1	50	0.685584	0	0
Cre09.g387504_4532.1	79	1.09979	0	0
Cre06.g281900_4532.1	253	3.58503	3	1.15742
Cre05.g234150_4532.1	266	3.77071	0	0
Cre06.g304500_4532.1	1847	26.3521	18	0.944755
Cre17.g732900_4532.1	80	1.11407	0	0
Cre12.g488600_4532.1	284	4.02781	3	1.03018
Cre01.g049450_4532.1	143	2.0139	1	0.68679
Cre07.g317850_4532.1	269	3.81356	2	0.725374
Cre17.g714150_4532.1	272	3.85641	3	1.07597
Cre02.g101050_4532.1	60	0.828414	1	1.66961
Cre12.g554450_4532.1	188	2.65664	0	0
Cre07.g325250_4532.1	702	9.9981	4	0.553356
Cre05.g239250_4532.1	206	2.91373	0	0
Cre17.g741800_4532.1	537	7.6414	10	1.81004
Cre10.g435350_4532.1	120	1.68539	0	0
Cre17.g724600_4532.1	328	4.65626	5	1.48524
Cre03.g201600_4532.1	919	13.0975	21	2.21765
Cre02.g095055_4532.1	50	0.685584	0	0
Cre13.g561850_4532.1	252	3.57075	0	0
Cre03.g175400_4532.1	97	1.35688	0	0
Cre16.g689423_4532.1	125	1.75681	0	0
Cre03.g200350_4532.1	247	3.49933	2	0.790509
Cre01.g053900_4532.1	301	4.27062	4	1.29548
Cre09.g392750_4532.1	209	2.95658	0	0
Cre04.g225600_4532.1	147	2.07103	0	0
Cre06.g278950_4532.1	95	1.32832	1	1.04126
Cre07.g352251_4532.1	135	1.89964	2	1.4562
Cre02.g110050_4532.1	196	2.7709	5	2.49581
Cre05.g232150_4532.1	279	3.95639	3	1.04878
Cre04.g217400_4532.1	133	1.87107	2	1.47843
Cre09.g400450_4532.1	206	2.91373	8	3.79754
Cre04.g217922_4532.1	142	1.99962	0	0
Cre12.g554953_4532.1	616	8.76976	0	0
Cre12.g550500_4532.1	29	0.385641	0	0
Cre05.g230850_4532.1	139	1.95677	0	0
Cre02.g103800_4532.1	594	8.45554	3	0.49073
Cre11.g467640_4532.1	52	0.71415	0	0
Cre16.g677450_4532.1	417	5.92744	4	0.933372
Cre06.g306501_4532.1	188	2.65664	7	3.64442
Cre12.g532250_4532.1	98	1.37117	2	2.01745
Cre06.g255500_4532.1	166	2.34241	0	0
Cre10.g446050_4532.1	219	3.09941	3	1.33877
Cre26.g756897_4532.1	106	1.48543	0	0
Cre17.g721200_4532.1	277	3.92782	2	0.704272
Cre15.g801694_4532.1	1241	17.6966	0	0
Cre09.g401900_4532.1	292	4.14207	0	0
Cre09.g388393_4532.1	277	3.92782	2	0.704272
Cre17.g728200_4532.1	100	1.39973	0	0
Cre06.g278228_4532.1	192	2.71377	0	0
Cre03.g144667_4532.1	109	1.52828	0	0
Cre01.g032150_4532.1	223	3.15654	4	1.75271
Cre11.g467668_4532.1	94	1.31404	0	0
Cre16.g683850_4532.1	874	12.4548	5	0.55526
Cre12.g537400_4532.1	178	2.51381	0	0
Cre10.g439050_4532.1	372	5.28471	1	0.261723
Cre03.g174300_4532.1	259	3.67073	5	1.884
Cre09.g394621_4532.1	360	5.11331	7	1.89347
Cre03.g211969_4532.1	471	6.69873	5	1.03238
Cre01.g007350_4532.1	269	3.81356	0	0
Cre03.g184500_4532.1	46	0.628452	0	0
Cre12.g524150_4532.1	71	0.985527	0	0
Cre05.g800522_4532.1	253	3.58503	2	0.771613
Cre06.g296350_4532.1	556	7.91278	10	1.74797
Cre02.g086000_4532.1	354	5.02762	3	0.825319
Cre06.g276150_4532.1	348	4.94192	3	0.839631
Cre16.g659700_4532.1	183	2.58522	0	0
Cre14.g616450_4532.1	381	5.41326	4	1.02203
Cre06.g262450_4532.1	38	0.514188	0	0
Cre09.g401071_4532.1	172	2.42811	0	0
Cre05.g234637_4532.1	47	0.642735	0	0
Cre06.g256100_4532.1	539	7.66997	3	0.540991
Cre12.g507200_4532.1	47	0.642735	0	0
Cre17.g702200_4532.1	64	0.885546	0	0
Cre01.g051300_4532.1	211	2.98515	3	1.39001
Cre16.g670754_4532.1	561	7.9842	8	1.38587
Cre04.g227251_4532.1	101	1.41402	2	1.95631
Cre09.g396950_4532.1	419	5.95601	1	0.232224
Cre10.g439300_4532.1	321	4.55628	5	1.51783
Cre17.g704650_4532.1	203	2.87088	3	1.44533
Cre14.g610900_4532.1	177	2.49952	1	0.553356
Cre19.g750997_4532.1	178	2.51381	1	0.550212
Cre06.g267500_4532.1	189	2.67092	0	0
Cre02.g086500_4532.1	137	1.9282	2	1.43463
Cre01.g062902_4532.1	303	4.29918	0	0
Cre10.g431150_4532.1	118	1.65683	0	0
Cre03.g165350_4532.1	244	3.45649	0	0
Cre14.g614300_4532.1	198	2.79947	0	0
Cre10.g464850_4532.1	162	2.28528	0	0
Cre10.g424400_4532.1	113	1.58541	0	0
Cre09.g394288_4532.1	197	2.78518	0	0
Cre09.g401701_4532.1	125	1.75681	0	0
Cre03.g156500_4532.1	147	2.07103	0	0
Cre06.g262650_4532.1	148	2.08532	0	0
Cre15.g801702_4532.1	958	13.6545	6	0.607766
Cre04.g212401_4532.1	325	4.61341	2	0.599612
Cre07.g800796_4532.1	120	1.68539	0	0
Cre11.g467737_4532.1	131	1.84251	2	1.50135
Cre13.g564250_4532.1	41	0.557037	0	0
Cre08.g373346_4532.1	252	3.57075	2	0.774699
Cre10.g457400_4532.1	266	3.77071	3	1.10042
Cre03.g208497_4532.1	213	3.01371	1	0.458945
Cre05.g248300_4532.1	297	4.21348	3	0.984787
Cre03.g172750_4532.1	214	3.028	3	1.37034
Cre06.g251800_4532.1	301	4.27062	0	0
Cre02.g084550_4532.1	157	2.21386	0	0
Cre06.g284950_4532.1	373	5.29899	4	1.04407
Cre01.g049900_4532.1	86	1.19977	0	0
Cre16.g673821_4532.1	264	3.74215	3	1.10883
Cre10.g449700_4532.1	161	2.271	2	1.21808
Cre11.g475800_4532.1	204	2.88517	2	0.958786
Cre08.g359350_4532.1	500	7.11293	8	1.55562
Cre06.g260350_4532.1	338	4.79909	6	1.72924
Cre01.g001950_4532.1	179	2.52809	0	0
Cre10.g449250_4532.1	329	4.67054	0	0
Cre13.g801514_4532.1	30	0.399924	1	3.45848
Cre06.g274150_4532.1	32	0.42849	0	0
Cre12.g499451_4532.1	823	11.7263	12	1.41541
Cre16.g661850_4532.1	873	12.4405	12	1.33415
Cre12.g498800_4532.1	291	4.12779	0	0
Cre02.g108100_4532.1	129	1.81394	1	0.762499
Cre16.g675900_4532.1	61	0.842697	0	0
Cre17.g740950_4532.1	153	2.15673	0	0
Cre10.g459600_4532.1	76	1.05694	0	0
Cre01.g042550_4532.1	382	5.42754	4	1.01934
Cre09.g395200_4532.1	203	2.87088	2	0.963556
Cre09.g392250_4532.1	642	9.14112	2	0.302617
Cre12.g528950_4532.1	210	2.97086	2	0.931129
Cre06.g281766_4532.1	146	2.05675	0	0
Cre02.g096500_4532.1	71	0.985527	0	0
Cre03.g200250_4532.1	170	2.39954	0	0
Cre02.g115650_4532.1	17	0.214245	0	0
Cre16.g681900_4532.1	196	2.7709	0	0
Cre07.g800764_4532.1	1522	21.7102	35	2.22981
Cre09.g400293_4532.1	382	5.42754	1	0.254835
Cre01.g037850_4532.1	149	2.0996	1	0.658758
Cre02.g100250_4532.1	511	7.27005	0	0
Cre03.g146807_4532.1	2066	29.4801	30	1.40752
Cre03.g196651_4532.1	361	5.1276	8	2.15794
Cre10.g462250_4532.1	372	5.28471	5	1.30861
Cre12.g498650_4532.1	375	5.32756	0	0
Cre06.g305250_4532.1	233	3.29937	1	0.419209
Cre12.g530400_4532.1	178	2.51381	0	0
Cre10.g421800_4532.1	608	8.6555	3	0.479393
Cre06.g304876_4532.1	320	4.54199	3	0.91356
Cre01.g800105_4532.1	1900	27.1091	2	0.102041
Cre09.g386753_4532.1	112	1.57113	0	0
Cre02.g096950_4532.1	290	4.1135	4	1.34496
Cre02.g091900_4532.1	246	3.48505	2	0.793749
Cre06.g261400_4532.1	612	8.71263	12	1.905
Cre16.g685700_4532.1	253	3.58503	0	0
Cre14.g619613_4532.1	40	0.542754	1	2.54835
Cre02.g098850_4532.1	248	3.51362	0	0
Cre12.g492550_4532.1	204	2.88517	0	0
Cre04.g220300_4532.1	204	2.88517	1	0.479393
Cre02.g083800_4532.1	78	1.08551	0	0
Cre03.g185800_4532.1	474	6.74158	3	0.615492
Cre12.g507250_4532.1	131	1.84251	0	0
Cre12.g498850_4532.1	56	0.771282	0	0
Cre02.g103550_4532.1	233	3.29937	0	0
Cre04.g225200_4532.1	624	8.88403	7	1.08981
Cre17.g697500_4532.1	264	3.74215	0	0
Cre12.g801427_4532.1	98	1.37117	0	0
Cre02.g085750_4532.1	425	6.04171	5	1.14465
Cre02.g096200_4532.1	300	4.25633	0	0
Cre10.g439000_4532.1	128	1.79966	0	0
Cre09.g396102_4532.1	290	4.1135	2	0.672482
Cre16.g693950_4532.1	145	2.04247	2	1.35437
Cre16.g801996_4532.1	283	4.01352	3	1.03385
Cre16.g684939_4532.1	96	1.3426	0	0
Cre17.g732650_4532.1	267	3.78499	2	0.730848
Cre13.g801550_4532.1	56	0.771282	0	0
Cre17.g719450_4532.1	284	4.02781	0	0
Cre14.g626950_4532.1	157	2.21386	3	1.87427
Cre07.g321200_4532.1	291	4.12779	1	0.335077
Cre07.g345200_4532.1	596	8.4841	9	1.46723
Cre10.g429017_4532.1	233	3.29937	5	2.09605
Cre09.g402997_4532.1	261	3.6993	4	1.49556
Cre10.g448000_4532.1	364	5.17045	9	2.40756
Cre03.g192850_4532.1	274	3.88498	0	0
Cre16.g656700_4532.1	390	5.5418	2	0.499162
Cre11.g479600_4532.1	399	5.67035	3	0.731769
Cre06.g278093_4532.1	223	3.15654	3	1.31453
Cre16.g688638_4532.1	152	2.14245	3	1.93675
Cre10.g801107_4532.1	101	1.41402	0	0
Cre12.g801352_4532.1	195	2.75662	0	0
Cre09.g403800_4532.1	151	2.12817	0	0
Cre19.g750247_4532.1	64	0.885546	0	0
Cre06.g308400_4532.1	233	3.29937	4	1.67684
Cre16.g682026_4532.1	397	5.64178	2	0.490316
Cre01.g056331_4532.1	123	1.72824	0	0
Cre02.g800153_4532.1	240	3.39935	3	1.22064
Cre02.g800255_4532.1	236	3.34222	3	1.2415
Cre06.g283400_4532.1	268	3.79928	2	0.728101
Cre12.g559100_4532.1	152	2.14245	4	2.58233
Cre16.g680566_4532.1	165	2.32813	0	0
Cre03.g800422_4532.1	614	8.7412	2	0.316462
Cre09.g412500_4532.1	599	8.52695	6	0.97324
Cre14.g623125_4532.1	160	2.25671	0	0
Cre01.g046150_4532.1	159	2.24243	0	0
Cre02.g800194_4532.1	67	0.928395	0	0
Cre17.g720550_4532.1	110	1.54256	2	1.79328
Cre17.g720900_4532.1	418	5.94173	5	1.16391
Cre12.g529100_4532.1	134	1.88536	1	0.733617
Cre11.g478240_4532.1	152	2.14245	0	0
Cre15.g640800_4532.1	488	6.94154	0	0
Cre01.g049350_4532.1	181	2.55666	0	0
Cre02.g102600_4532.1	329	4.67054	1	0.296139
Cre16.g670501_4532.1	700	9.96953	10	1.38736
Cre17.g718900_4532.1	283	4.01352	0	0
Cre07.g347150_4532.1	266	3.77071	3	1.10042
Cre15.g641750_4532.1	257	3.64216	0	0
Cre16.g650900_4532.1	305	4.32775	1	0.319595
Cre06.g285800_4532.1	59	0.814131	0	0
Cre02.g112500_4532.1	173	2.44239	0	0
Cre04.g225250_4532.1	494	7.02724	4	0.787296
Cre15.g801723_4532.1	191	2.69949	1	0.512367
Cre08.g382515_4532.1	270	3.82784	0	0
Cre06.g278118_4532.1	506	7.19863	11	2.11351
Cre09.g401108_4532.1	89	1.24262	3	3.33922
Cre17.g802070_4532.1	45	0.614169	2	4.50406
Cre14.g626250_4532.1	20	0.257094	0	0
Cre02.g091250_4532.1	58	0.799848	0	0
Cre10.g451752_4532.1	293	4.15635	0	0
Cre03.g145207_4532.1	113	1.58541	0	0
Cre10.g450900_4532.1	389	5.52752	3	0.750677
Cre03.g178650_4532.1	381	5.41326	6	1.53305
Cre16.g676421_4532.1	142	1.99962	1	0.691696
Cre12.g518550_4532.1	141	1.98534	3	2.09002
Cre08.g366850_4532.1	105	1.47115	2	1.88034
Cre17.g734548_4532.1	135	1.89964	0	0
Cre08.g372950_4532.1	178	2.51381	0	0
Cre06.g306650_4532.1	906	12.9118	9	0.964089
Cre03.g188800_4532.1	159	2.24243	1	0.616799
Cre16.g677550_4532.1	187	2.64235	4	2.09378
Cre02.g105200_4532.1	259	3.67073	2	0.753598
Cre03.g176500_4532.1	144	2.02819	0	0
Cre06.g259050_4532.1	78	1.08551	0	0
Cre09.g397438_4532.1	52	0.71415	0	0
Cre02.g091150_4532.1	209	2.95658	0	0
Cre01.g004350_4532.1	68	0.942678	0	0
Cre08.g377200_4532.1	306	4.34203	0	0
Cre14.g624450_4532.1	383	5.44182	9	2.2875
Cre12.g549100_4532.1	141	1.98534	0	0
Cre17.g722851_4532.1	67	0.928395	0	0
Cre12.g509900_4532.1	143	2.0139	0	0
Cre12.g522450_4532.1	139	1.95677	1	0.706842
Cre08.g378850_4532.1	174	2.45668	0	0
Cre14.g629600_4532.1	280	3.97067	3	1.04501
Cre04.g228400_4532.1	458	6.51305	4	0.849451
Cre12.g503950_4532.1	204	2.88517	0	0
Cre10.g432050_4532.1	268	3.79928	0	0
Cre13.g575200_4532.1	726	10.3409	10	1.33753
Cre12.g533550_4532.1	371	5.27043	8	2.09946
Cre02.g108150_4532.1	126	1.77109	0	0
Cre12.g488500_4532.1	291	4.12779	1	0.335077
Cre10.g446000_4532.1	228	3.22796	1	0.428484
Cre12.g489250_4532.1	302	4.2849	5	1.61396
Cre17.g734564_4532.1	423	6.01314	5	1.15009
Cre17.g702750_4532.1	288	4.08494	3	1.01578
Cre16.g660601_4532.1	96	1.3426	1	1.03018
Cre11.g468750_4532.1	46	0.628452	0	0
Cre06.g278161_4532.1	245	3.47077	0	0
Cre13.g581801_4532.1	362	5.14188	4	1.07597
Cre12.g541000_4532.1	313	4.44201	4	1.2455
Cre11.g467547_4532.1	33	0.442773	0	0
Cre07.g329277_4532.1	460	6.54161	6	1.26861
Cre13.g567650_4532.1	93	1.29975	1	1.06415
Cre07.g351850_4532.1	157	2.21386	3	1.87427
Cre07.g316900_4532.1	871	12.4119	25	2.78589
Cre02.g116700_4532.1	283	4.01352	0	0
Cre16.g648451_4532.1	849	12.0977	12	1.37196
Cre06.g289350_4532.1	447	6.35593	4	0.870448
Cre09.g388355_4532.1	751	10.698	10	1.29289
Cre06.g267000_4532.1	182	2.57094	0	0
Cre04.g215150_4532.1	222	3.14226	0	0
Cre17.g708550_4532.1	99	1.38545	0	0
Cre08.g361450_4532.1	203	2.87088	4	1.92711
Cre10.g449901_4532.1	109	1.52828	0	0
Cre09.g401050_4532.1	571	8.12703	8	1.36151
Cre16.g676600_4532.1	277	3.92782	4	1.40854
Cre12.g545101_4532.1	67	0.928395	0	0
Cre17.g708400_4532.1	318	4.51343	3	0.919342
Cre13.g801581_4532.1	129	1.81394	0	0
Cre02.g142226_4532.1	809	11.5264	10	1.19997
Cre06.g278263_4532.1	347	4.92763	4	1.12275
Cre13.g607150_4532.1	259	3.67073	1	0.376799
Cre13.g572100_4532.1	385	5.47039	5	1.2642
Cre11.g467595_4532.1	58	0.799848	0	0
Cre02.g141550_4532.1	148	2.08532	1	0.66327
Cre09.g408550_4532.1	215	3.04228	0	0
Cre15.g636700_4532.1	36	0.485622	0	0
Cre12.g506250_4532.1	88	1.22834	0	0
Cre01.g001983_4532.1	150	2.11388	0	0
Cre07.g333950_4532.1	380	5.39897	1	0.256184
Cre16.g677877_4532.1	252	3.57075	1	0.38735
Cre10.g450450_4532.1	153	2.15673	0	0
Cre11.g467531_4532.1	652	9.28395	4	0.595922
Cre01.g029100_4532.1	285	4.04209	0	0
Cre12.g555750_4532.1	408	5.7989	10	2.38516
Cre03.g197400_4532.1	305	4.32775	2	0.639191
Cre06.g278144_4532.1	560	7.96991	8	1.38835
Cre04.g211850_4532.1	87	1.21405	0	0
Cre09.g398882_4532.1	474	6.74158	4	0.820656
Cre03.g189150_4532.1	102	1.4283	0	0
Cre13.g592200_4532.1	177	2.49952	0	0
Cre12.g524850_4532.1	880	12.5405	11	1.21322
Cre10.g423600_4532.1	457	6.49876	2	0.425659
Cre12.g512400_4532.1	419	5.95601	4	0.928896
Cre16.g688700_4532.1	391	5.55609	5	1.2447
Cre08.g362800_4532.1	313	4.44201	2	0.622748
Cre12.g551250_4532.1	404	5.74177	1	0.240889
Cre02.g105450_4532.1	896	12.769	10	1.08319
Cre10.g460000_4532.1	507	7.21291	3	0.575272
Cre08.g370350_4532.1	264	3.74215	3	1.10883
Cre10.g444900_4532.1	275	3.89926	2	0.709431
Cre16.g690150_4532.1	119	1.67111	2	1.65534
Cre03.g186100_4532.1	110	1.54256	0	0
Cre02.g088651_4532.1	117	1.64254	0	0
Cre05.g234801_4532.1	637	9.0697	9	1.3725
Cre12.g519180_4532.1	35	0.471339	0	0
Cre02.g108200_4532.1	367	5.21329	2	0.530616
Cre12.g558950_4532.1	1112	15.8541	13	1.13413
Cre13.g606150_4532.1	111	1.55685	0	0
Cre03.g181050_4532.1	57	0.785565	0	0
Cre06.g278183_4532.1	188	2.65664	0	0
Cre01.g015250_4532.1	342	4.85622	0	0
Cre02.g086650_4532.1	1003	14.2973	8	0.773925
Cre12.g530900_4532.1	220	3.11369	0	0
Cre12.g508750_4532.1	27	0.357075	0	0
Cre16.g675550_4532.1	55	0.756999	0	0
Cre07.g332800_4532.1	194	2.74234	0	0
Cre13.g607800_4532.1	422	5.99886	3	0.691696
Cre14.g609750_4532.1	1246	17.7681	19	1.47903
Cre07.g337900_4532.1	434	6.17026	2	0.448321
Cre12.g561350_4532.1	87	1.21405	0	0
Cre09.g386732_4532.1	276	3.91354	5	1.76711
Cre10.g428650_4532.1	225	3.18511	0	0
Cre12.g518950_4532.1	133	1.87107	0	0
Cre12.g548651_4532.1	61	0.842697	0	0
Cre13.g582800_4532.1	105	1.47115	1	0.940169
Cre03.g153850_4532.1	341	4.84194	0	0
Cre07.g315450_4532.1	122	1.71396	2	1.61396
Cre01.g036451_4532.1	88	1.22834	0	0
Cre07.g320900_4532.1	151	2.12817	0	0
Cre02.g077750_4532.1	164	2.31385	0	0
Cre12.g514300_4532.1	64	0.885546	0	0
Cre02.g117350_4532.1	258	3.65645	4	1.51308
Cre03.g155900_4532.1	64	0.885546	0	0
Cre09.g389541_4532.1	146	2.05675	1	0.672482
Cre03.g212865_4532.1	124	1.74253	0	0
Cre09.g386747_4532.1	45	0.614169	0	0
Cre17.g728750_4532.1	572	8.14131	7	1.18923
Cre09.g390949_4532.1	173	2.44239	0	0
Cre06.g287500_4532.1	228	3.22796	4	1.71394
Cre04.g223000_4532.1	264	3.74215	2	0.739217
Cre12.g501150_4532.1	470	6.68444	4	0.82767
Cre07.g324800_4532.1	339	4.81337	7	2.01146
Cre13.g591501_4532.1	209	2.95658	2	0.935627
Cre02.g800184_4532.1	1208	17.2253	18	1.44533
Cre16.g673100_4532.1	242	3.42792	1	0.403489
Cre10.g449600_4532.1	92	1.28547	2	2.15194
Cre02.g074100_4532.1	47	0.642735	0	0
Cre07.g322500_4532.1	156	2.19958	0	0
Cre01.g030300_4532.1	70	0.971244	0	0
Cre06.g279550_4532.1	270	3.82784	5	1.80667
Cre06.g308300_4532.1	642	9.14112	0	0
Cre06.g297016_4532.1	318	4.51343	2	0.612895
Cre12.g525550_4532.1	154	2.17102	0	0
Cre12.g536200_4532.1	767	10.9265	7	0.886094
Cre06.g255200_4532.1	320	4.54199	2	0.60904
Cre13.g602450_4532.1	105	1.47115	0	0
Cre03.g166600_4532.1	126	1.77109	2	1.56189
Cre13.g574850_4532.1	160	2.25671	1	0.612895
Cre10.g451900_4532.1	93	1.29975	0	0
Cre01.g037550_4532.1	534	7.59856	6	1.09215
Cre07.g334900_4532.1	271	3.84213	0	0
Cre06.g278117_4532.1	302	4.2849	7	2.25954
Cre03.g157751_4532.1	25	0.328509	0	0
Cre12.g507050_4532.1	249	3.5279	1	0.392054
Cre01.g024050_4532.1	209	2.95658	0	0
Cre12.g488850_4532.1	165	2.32813	0	0
Cre14.g608300_4532.1	74	1.02838	0	0
Cre10.g464100_4532.1	636	9.05542	13	1.98562
Cre06.g306800_4532.1	29	0.385641	0	0
Cre02.g119500_4532.1	261	3.6993	1	0.37389
Cre07.g326450_4532.1	129	1.81394	0	0
Cre12.g529651_4532.1	30	0.399924	0	0
Cre04.g219100_4532.1	281	3.98496	5	1.73544
Cre10.g422201_4532.1	202	2.8566	0	0
Cre16.g670400_4532.1	1150	16.3969	18	1.51836
Cre02.g082550_4532.1	453	6.44163	4	0.858868
Cre12.g552450_4532.1	141	1.98534	0	0
Cre02.g118200_4532.1	168	2.37098	4	2.33343
Cre13.g571500_4532.1	145	2.04247	0	0
Cre03.g174750_4532.1	141	1.98534	0	0
Cre03.g182450_4532.1	92	1.28547	0	0
Cre12.g557078_4532.1	371	5.27043	5	1.31216
Cre02.g092000_4532.1	520	7.39859	5	0.934724
Cre02.g107900_4532.1	442	6.28452	5	1.10042
Cre14.g625000_4532.1	276	3.91354	4	1.41368
Cre01.g040100_4532.1	151	2.12817	0	0
Cre09.g398252_4532.1	84	1.17121	0	0
Cre12.g512450_4532.1	274	3.88498	1	0.35602
Cre04.g215400_4532.1	377	5.35612	0	0
Cre12.g801441_4532.1	8	0.085698	0	0
Cre08.g365100_4532.1	197	2.78518	0	0
Cre01.g800135_4532.1	517	7.35574	9	1.6923
Cre11.g467544_4532.1	187	2.64235	3	1.57034
Cre02.g111850_4532.1	281	3.98496	5	1.73544
Cre10.g460150_4532.1	399	5.67035	6	1.46354
Cre04.g224700_4532.1	197	2.78518	0	0
Cre03.g194500_4532.1	182	2.57094	0	0
Cre03.g145587_4532.1	194	2.74234	1	0.504361
Cre16.g688633_4532.1	222	3.14226	3	1.32051
Cre11.g467554_4532.1	211	2.98515	2	0.926674
Cre12.g551700_4532.1	126	1.77109	1	0.780947
Cre03.g204017_4532.1	153	2.15673	2	1.28261
Cre11.g467654_4532.1	223	3.15654	0	0
Cre09.g400000_4532.1	225	3.18511	1	0.434248
Cre12.g536000_4532.1	155	2.1853	2	1.26585
Cre02.g080800_4532.1	359	5.09903	5	1.35627
Cre14.g617450_4532.1	300	4.25633	2	0.649915
Cre07.g800876_4532.1	19	0.242811	0	0
Cre06.g289850_4532.1	342	4.85622	5	1.42408
Cre12.g539750_4532.1	136	1.91392	0	0
Cre07.g356700_4532.1	477	6.78442	3	0.611605
Cre16.g652250_4532.1	104	1.45687	0	0
Cre08.g373878_4532.1	1644	23.4527	22	1.29746
Cre14.g625901_4532.1	162	2.28528	3	1.8157
Cre08.g369250_4532.1	281	3.98496	3	1.04126
Cre07.g321150_4532.1	508	7.2272	9	1.7224
Cre04.g212300_4532.1	1886	26.9092	37	1.9018
Cre02.g107050_4532.1	383	5.44182	9	2.2875
Cre12.g553050_4532.1	397	5.64178	8	1.96126
Cre04.g230144_4532.1	413	5.87031	2	0.471228
Cre10.g417600_4532.1	257	3.64216	0	0
Cre03.g155051_4532.1	29	0.385641	0	0
Cre12.g516600_4532.1	656	9.34108	11	1.62876
Cre03.g207600_4532.1	179	2.52809	1	0.547104
Cre10.g444600_4532.1	199	2.81375	6	2.94936
Cre19.g750197_4532.1	392	5.57037	3	0.744903
Cre05.g230900_4532.1	184	2.59951	3	1.59622
Cre06.g294100_4532.1	133	1.87107	0	0
Cre03.g143867_4532.1	195	2.75662	2	1.0035
Cre02.g111800_4532.1	256	3.62788	7	2.66875
Cre09.g388282_4532.1	164	2.31385	0	0
Cre14.g631850_4532.1	595	8.46982	5	0.816504
Cre03.g800399_4532.1	220	3.11369	0	0
Cre12.g495401_4532.1	405	5.75605	0	0
Cre15.g636600_4532.1	401	5.69892	3	0.728101
Cre10.g427850_4532.1	499	7.09865	9	1.75359
Cre13.g591851_4532.1	210	2.97086	0	0
Cre06.g268600_4532.1	104	1.45687	0	0
Cre16.g669127_4532.1	211	2.98515	2	0.926674
Cre06.g293000_4532.1	564	8.02705	5	0.861543
Cre12.g525000_4532.1	1159	16.5254	10	0.83697
Cre16.g687900_4532.1	173	2.44239	1	0.566301
Cre07.g312350_4532.1	219	3.09941	0	0
Cre10.g431400_4532.1	159	2.24243	1	0.616799
Cre12.g507051_4532.1	1044	14.8829	8	0.743473
Cre06.g278251_4532.1	343	4.8705	0	0
Cre01.g800096_4532.1	37	0.499905	0	0
Cre06.g255400_4532.1	159	2.24243	1	0.616799
Cre02.g117600_4532.1	378	5.37041	2	0.515092
Cre03.g800414_4532.1	741	10.5551	10	1.31038
Cre17.g721700_4532.1	99	1.38545	0	0
Cre01.g002100_4532.1	158	2.22815	0	0
Cre01.g025200_4532.1	527	7.49857	6	1.10671
Cre06.g310950_4532.1	254	3.59932	0	0
Cre17.g802061_4532.1	94	1.31404	0	0
Cre15.g801777_4532.1	137	1.9282	0	0
Cre05.g242400_4532.1	416	5.91316	2	0.467813
Cre02.g080700_4532.1	432	6.14169	8	1.80163
Cre01.g014000_4532.1	110	1.54256	0	0
Cre03.g194350_4532.1	357	5.07046	3	0.818344
Cre17.g720800_4532.1	300	4.25633	5	1.62479
Cre07.g329900_4532.1	201	2.84232	3	1.45986
Cre11.g482300_4532.1	192	2.71377	1	0.50967
Cre16.g675958_4532.1	134	1.88536	0	0
Cre12.g519550_4532.1	256	3.62788	2	0.762499
Cre02.g105700_4532.1	169	2.38526	0	0
Cre03.g187650_4532.1	259	3.67073	1	0.376799
Cre07.g319500_4532.1	396	5.6275	8	1.96624
Cre02.g101000_4532.1	152	2.14245	1	0.645583
Cre14.g801598_4532.1	507	7.21291	1	0.191757
Cre01.g036700_4532.1	748	10.6551	12	1.55771
Cre13.g562501_4532.1	82	1.14264	0	0
Cre08.g385000_4532.1	322	4.57056	4	1.21047
Cre03.g195600_4532.1	94	1.31404	2	2.10516
Cre08.g366200_4532.1	244	3.45649	1	0.400154
Cre16.g681238_4532.1	694	9.88384	11	1.53932
Cre03.g174200_4532.1	46	0.628452	1	2.20085
Cre03.g800410_4532.1	243	3.4422	0	0
Cre17.g716350_4532.1	212	2.99943	7	3.22791
Cre06.g306726_4532.1	4	0.028566	0	0
Cre16.g670500_4532.1	67	0.928395	0	0
Cre09.g394843_4532.1	287	4.07065	0	0
Cre07.g347600_4532.1	366	5.19901	1	0.266037
Cre04.g800438_4532.1	345	4.89907	10	2.82325
Cre13.g587500_4532.1	217	3.07084	0	0
Cre12.g499500_4532.1	218	3.08513	0	0
Cre17.g712400_4532.1	239	3.38507	1	0.408597
Cre12.g533750_4532.1	250	3.54218	2	0.780947
Cre16.g690207_4532.1	554	7.88422	5	0.87715
Cre17.g698000_4532.1	364	5.17045	9	2.40756
Cre16.g661750_4532.1	113	1.58541	0	0
Cre05.g241450_4532.1	216	3.05656	0	0
Cre02.g142687_4532.1	44	0.599886	0	0
Cre08.g358556_4532.1	142	1.99962	0	0
Cre07.g338400_4532.1	512	7.28433	7	1.32914
Cre06.g309951_4532.1	319	4.52771	0	0
Cre01.g031650_4532.1	282	3.99924	0	0
Cre01.g002500_4532.1	61	0.842697	0	0
Cre24.g755647_4532.1	1272	18.1394	16	1.22
Cre10.g422150_4532.1	170	2.39954	3	1.72924
Cre07.g337450_4532.1	207	2.92801	8	3.77902
Cre16.g687182_4532.1	206	2.91373	0	0
Cre13.g589100_4532.1	81	1.12836	1	1.22579
Cre09.g415900_4532.1	135	1.89964	0	0
Cre12.g497850_4532.1	107	1.49971	0	0
Cre05.g247650_4532.1	521	7.41288	7	1.30609
Cre01.g010050_4532.1	253	3.58503	5	1.92903
Cre08.g385550_4532.1	366	5.19901	2	0.532074
Cre16.g677050_4532.1	151	2.12817	2	1.29983
Cre07.g330500_4532.1	248	3.51362	2	0.787296
Cre16.g656400_4532.1	220	3.11369	1	0.444208
Cre07.g324550_4532.1	47	0.642735	0	0
Cre10.g420100_4532.1	265	3.75643	0	0
Cre12.g497400_4532.1	293	4.15635	0	0
Cre05.g246552_4532.1	29	0.385641	0	0
Cre07.g339000_4532.1	143	2.0139	0	0
Cre13.g584950_4532.1	138	1.94249	1	0.71204
Cre16.g670000_4532.1	319	4.52771	6	1.83288
Cre07.g355350_4532.1	153	2.15673	0	0
Cre06.g296700_4532.1	456	6.48448	0	0
Cre04.g228925_4532.1	454	6.45592	0	0
Cre14.g623439_4532.1	240	3.39935	2	0.81376
Cre01.g024750_4532.1	18	0.228528	0	0
Cre10.g454650_4532.1	17	0.214245	0	0
Cre08.g369900_4532.1	297	4.21348	0	0
Cre03.g207800_4532.1	378	5.37041	7	1.80282
Cre05.g800582_4532.1	1155	16.4683	9	0.755886
Cre06.g274500_4532.1	142	1.99962	0	0
Cre16.g665950_4532.1	233	3.29937	3	1.25763
Cre12.g490891_4532.1	350	4.97048	5	1.39134
Cre17.g701000_4532.1	225	3.18511	2	0.868497
Cre02.g079700_4532.1	632	8.99829	5	0.768551
Cre06.g298650_4532.1	168	2.37098	0	0
Cre03.g203600_4532.1	40	0.542754	0	0
Cre04.g218850_4532.1	177	2.49952	0	0
Cre02.g116250_4532.1	163	2.29956	1	0.601474
Cre16.g694950_4532.1	201	2.84232	3	1.45986
Cre12.g509150_4532.1	134	1.88536	3	2.20085
Cre02.g084650_4532.1	522	7.42716	3	0.558677
Cre12.g538450_4532.1	250	3.54218	1	0.390473
Cre12.g492600_4532.1	221	3.12798	0	0
Cre03.g148500_4532.1	104	1.45687	0	0
Cre03.g206000_4532.1	369	5.24186	4	1.05545
Cre12.g547150_4532.1	186	2.62807	0	0
Cre13.g567500_4532.1	325	4.61341	1	0.299806
Cre13.g801553_4532.1	362	5.14188	0	0
Cre05.g234642_4532.1	415	5.89888	6	1.40684
Cre03.g160450_4532.1	182	2.57094	2	1.07597
Cre16.g684650_4532.1	237	3.3565	7	2.88452
Cre06.g297850_4532.1	228	3.22796	3	1.28545
Cre07.g314000_4532.1	240	3.39935	1	0.40688
Cre03.g199150_4532.1	204	2.88517	0	0
Cre08.g359400_4532.1	749	10.6694	13	1.68526
Cre06.g263357_4532.1	682	9.71244	10	1.42408
Cre13.g575450_4532.1	32	0.42849	0	0
Cre01.g800046_4532.1	309	4.38488	3	0.946294
Cre08.g381900_4532.1	259	3.67073	6	2.2608
Cre03.g183400_4532.1	201	2.84232	1	0.48662
Cre04.g215250_4532.1	303	4.29918	2	0.643438
Cre16.g673400_4532.1	692	9.85527	4	0.561376
Cre10.g449550_4532.1	7	0.071415	0	0
Cre03.g152950_4532.1	349	4.9562	5	1.39535
Cre02.g094100_4532.1	176	2.48524	0	0
Cre01.g040801_4532.1	445	6.32737	0	0
Cre03.g207900_4532.1	639	9.09827	4	0.608084
Cre34.g802205_4532.1	300	4.25633	1	0.324958
Cre10.g451000_4532.1	117	1.64254	0	0
Cre12.g489950_4532.1	326	4.62769	0	0
Cre16.g692116_4532.1	828	11.7978	11	1.2896
Cre08.g385350_4532.1	132	1.85679	0	0
Cre03.g151100_4532.1	262	3.71358	2	0.744903
Cre02.g075650_4532.1	1312	18.7107	26	1.92196
Cre02.g119450_4532.1	276	3.91354	0	0
Cre07.g312495_4532.1	162	2.28528	0	0
Cre02.g143400_4532.1	234	3.31366	1	0.417403
Cre03.g183700_4532.1	128	1.79966	0	0
Cre12.g551500_4532.1	189	2.67092	0	0
Cre17.g745947_4532.1	163	2.29956	2	1.20295
Cre05.g232004_4532.1	202	2.8566	2	0.968374
Cre06.g280650_4532.1	220	3.11369	2	0.888416
Cre07.g336300_4532.1	245	3.47077	3	1.19552
Cre16.g692500_4532.1	381	5.41326	0	0
Cre16.g680250_4532.1	130	1.82822	0	0
Cre17.g698950_4532.1	541	7.69854	9	1.61695
Cre01.g048900_4532.1	99	1.38545	0	0
Cre13.g578700_4532.1	95	1.32832	0	0
Cre07.g338900_4532.1	138	1.94249	0	0
Cre09.g387600_4532.1	153	2.15673	0	0
Cre17.g715500_4532.1	182	2.57094	2	1.07597
Cre13.g565260_4532.1	255	3.6136	0	0
Cre02.g145700_4532.1	608	8.6555	13	2.07737
Cre03.g194600_4532.1	1026	14.6258	9	0.85111
Cre08.g367350_4532.1	12	0.14283	0	0
Cre14.g623650_4532.1	513	7.29861	8	1.51605
Cre03.g144544_4532.1	276	3.91354	2	0.706842
Cre09.g801091_4532.1	263	3.72786	3	1.11307
Cre12.g544050_4532.1	131	1.84251	0	0
Cre08.g362100_4532.1	202	2.8566	0	0
Cre17.g705000_4532.1	482	6.85584	9	1.8157
Cre12.g493350_4532.1	228	3.22796	1	0.428484
Cre13.g577700_4532.1	149	2.0996	5	3.29379
Cre12.g505600_4532.1	75	1.04266	0	0
Cre09.g801006_4532.1	43	0.585603	0	0
Cre10.g457100_4532.1	60	0.828414	0	0
Cre07.g355466_4532.1	418	5.94173	2	0.465564
Cre12.g498950_4532.1	109	1.52828	0	0
Cre15.g636176_4532.1	223	3.15654	4	1.75271
Cre17.g730950_4532.1	417	5.92744	1	0.233343
Cre07.g352850_4532.1	127	1.78537	0	0
Cre13.g565600_4532.1	162	2.28528	0	0
Cre17.g712350_4532.1	127	1.78537	0	0
Cre36.g759747_4532.1	756	10.7694	8	1.02745
Cre12.g530250_4532.1	210	2.97086	2	0.931129
Cre02.g086250_4532.1	85	1.18549	1	1.16672
Cre10.g462100_4532.1	221	3.12798	3	1.32654
Cre10.g456150_4532.1	430	6.11312	5	1.13128
Cre01.g021150_4532.1	73	1.01409	1	1.36391
Cre12.g541352_4532.1	235	3.32794	0	0
Cre13.g581200_4532.1	115	1.61398	2	1.71394
Cre02.g074200_4532.1	156	2.19958	0	0
Cre03.g170300_4532.1	256	3.62788	3	1.14375
Cre09.g801067_4532.1	169	2.38526	0	0
Cre09.g407801_4532.1	201	2.84232	0	0
Cre12.g533450_4532.1	207	2.92801	1	0.472378
Cre06.g283600_4532.1	183	2.58522	0	0
Cre01.g007050_4532.1	170	2.39954	0	0
Cre12.g495950_4532.1	288	4.08494	2	0.677185
Cre03.g173900_4532.1	388	5.51324	1	0.250874
Cre01.g021950_4532.1	228	3.22796	3	1.28545
Cre17.g740800_4532.1	79	1.09979	0	0
Cre01.g002201_4532.1	253	3.58503	4	1.54323
Cre03.g172200_4532.1	212	2.99943	0	0
Cre01.g002350_4532.1	71	0.985527	0	0
Cre03.g202850_4532.1	1069	15.24	14	1.27059
Cre16.g683931_4532.1	532	7.56999	0	0
Cre16.g668451_4532.1	738	10.5123	13	1.71044
Cre01.g030850_4532.1	160	2.25671	0	0
Cre01.g016300_4532.1	223	3.15654	0	0
Cre16.g656900_4532.1	386	5.48467	3	0.756542
Cre06.g308000_4532.1	348	4.94192	7	1.95914
Cre12.g524950_4532.1	163	2.29956	1	0.601474
Cre08.g360600_4532.1	355	5.0419	5	1.37163
Cre13.g602400_4532.1	214	3.028	2	0.91356
Cre07.g320700_4532.1	381	5.41326	4	1.02203
Cre02.g145350_4532.1	405	5.75605	1	0.240291
Cre17.g744847_4532.1	296	4.1992	2	0.658758
Cre06.g271800_4532.1	104	1.45687	0	0
Cre16.g692901_4532.1	151	2.12817	0	0
Cre07.g325745_4532.1	500	7.11293	2	0.388905
Cre05.g244050_4532.1	78	1.08551	0	0
Cre07.g338602_4532.1	150	2.11388	2	1.30861
Cre06.g249800_4532.1	157	2.21386	1	0.624757
Cre09.g416250_4532.1	132	1.85679	4	2.97961
Cre12.g530300_4532.1	392	5.57037	4	0.993204
Cre03.g184000_4532.1	211	2.98515	3	1.39001
Cre16.g686552_4532.1	85	1.18549	0	0
Cre12.g531750_4532.1	224	3.17083	4	1.74482
Cre09.g801076_4532.1	264	3.74215	0	0
Cre12.g484300_4532.1	81	1.12836	1	1.22579
Cre06.g287600_4532.1	233	3.29937	1	0.419209
Cre03.g157100_4532.1	363	5.15616	0	0
Cre17.g698550_4532.1	184	2.59951	0	0
Cre12.g502450_4532.1	347	4.92763	5	1.40344
Cre02.g095148_4532.1	516	7.34146	2	0.376799
Cre09.g390578_4532.1	422	5.99886	3	0.691696
Cre07.g349950_4532.1	3278	46.7911	56	1.65534
Cre13.g572600_4532.1	29	0.385641	0	0
Cre03.g164700_4532.1	182	2.57094	1	0.537985
Cre05.g248450_4532.1	134	1.88536	0	0
Cre03.g182650_4532.1	332	4.71339	1	0.293447
Cre11.g479800_4532.1	191	2.69949	2	1.02473
Cre01.g039800_4532.1	124	1.74253	1	0.793749
Cre11.g467735_4532.1	186	2.62807	1	0.52629
Cre02.g097900_4532.1	182	2.57094	3	1.61396
Cre16.g687750_4532.1	159	2.24243	3	1.8504
Cre08.g382590_4532.1	548	7.79852	7	1.2415
Cre11.g467647_4532.1	439	6.24167	6	1.32958
Cre16.g674515_4532.1	370	5.25614	5	1.31573
Cre12.g540750_4532.1	238	3.37079	2	0.820656
Cre09.g390060_4532.1	154	2.17102	3	1.91126
Cre03.g168800_4532.1	228	3.22796	1	0.428484
Cre05.g232900_4532.1	338	4.79909	5	1.44103
Cre11.g481750_4532.1	353	5.01333	0	0
Cre06.g266800_4532.1	446	6.34165	3	0.654307
Cre09.g388850_4532.1	55	0.756999	0	0
Cre12.g533700_4532.1	288	4.08494	6	2.03155
Cre12.g484700_4532.1	168	2.37098	1	0.583358
Cre02.g094650_4532.1	400	5.68463	2	0.48662
Cre10.g435650_4532.1	155	2.1853	0	0
Cre13.g575776_4532.1	437	6.2131	6	1.33569
Cre07.g332700_4532.1	145	2.04247	1	0.677185
Cre03.g178600_4532.1	161	2.271	0	0
Cre03.g174600_4532.1	550	7.82708	3	0.530132
Cre16.g654750_4532.1	76	1.05694	1	1.30861
Cre16.g684750_4532.1	184	2.59951	1	0.532074
Cre02.g095059_4532.1	1455	20.7532	20	1.33293
Cre08.g373650_4532.1	370	5.25614	4	1.05258
Cre02.g095121_4532.1	253	3.58503	1	0.385806
Cre02.g142050_4532.1	194	2.74234	1	0.504361
Cre17.g707800_4532.1	592	8.42697	3	0.492393
Cre16.g801918_4532.1	140	1.97105	0	0
Cre03.g172700_4532.1	86	1.19977	1	1.15283
Cre01.g800078_4532.1	456	6.48448	2	0.426596
Cre09.g392208_4532.1	631	8.98401	12	1.84745
Cre16.g662300_4532.1	167	2.35669	0	0
Cre12.g528300_4532.1	538	7.65569	4	0.722667
Cre01.g020305_4532.1	252	3.57075	2	0.774699
Cre10.g424900_4532.1	403	5.72748	8	1.93192
Cre12.g546300_4532.1	156	2.19958	0	0
Cre01.g042150_4532.1	236	3.34222	1	0.413835
Cre05.g244300_4532.1	353	5.01333	8	2.20712
Cre07.g356050_4532.1	312	4.42773	3	0.937136
Cre01.g030700_4532.1	290	4.1135	3	1.00872
Cre12.g520250_4532.1	400	5.68463	7	1.70317
Cre17.g715700_4532.1	158	2.22815	3	1.86226
Cre04.g224400_4532.1	665	9.46963	7	1.02242
Cre12.g559250_4532.1	114	1.5997	0	0
Cre17.g717900_4532.1	143	2.0139	1	0.68679
Cre02.g112250_4532.1	455	6.4702	4	0.855076
Cre04.g231222_4532.1	323	4.58484	8	2.41339
Cre10.g461350_4532.1	163	2.29956	1	0.601474
Cre16.g688350_4532.1	304	4.31347	2	0.641307
Cre07.g342650_4532.1	167	2.35669	2	1.17379
Cre11.g481500_4532.1	489	6.95582	1	0.198845
Cre16.g683900_4532.1	107	1.49971	0	0
Cre05.g800573_4532.1	746	10.6266	12	1.56189
Cre07.g318209_4532.1	224	3.17083	5	2.18102
Cre06.g296250_4532.1	38	0.514188	0	0
Cre14.g615000_4532.1	57	0.785565	0	0
Cre06.g272000_4532.1	276	3.91354	0	0
Cre12.g546452_4532.1	442	6.28452	6	1.32051
Cre06.g278174_4532.1	63	0.871263	1	1.5875
Cre06.g307650_4532.1	160	2.25671	2	1.22579
Cre12.g503500_4532.1	284	4.02781	0	0
Cre12.g541450_4532.1	123	1.72824	0	0
Cre16.g674900_4532.1	335	4.75624	5	1.45401
Cre04.g217921_4532.1	216	3.05656	0	0
Cre01.g025050_4532.1	831	11.8406	10	1.16812
Cre02.g110950_4532.1	321	4.55628	3	0.910696
Cre10.g439350_4532.1	54	0.742716	0	0
Cre09.g413500_4532.1	290	4.1135	2	0.672482
Cre09.g396450_4532.1	357	5.07046	5	1.36391
Cre09.g400851_4532.1	973	13.8688	14	1.39621
Cre06.g267400_4532.1	107	1.49971	0	0
Cre03.g199087_4532.1	180	2.54237	0	0
Cre01.g003000_4532.1	390	5.5418	3	0.748743
Cre03.g209729_4532.1	106	1.48543	2	1.86226
Cre16.g658650_4532.1	214	3.028	0	0
Cre09.g398200_4532.1	367	5.21329	2	0.530616
Cre17.g700700_4532.1	714	10.1695	8	1.08806
Cre07.g325737_4532.1	652	9.28395	11	1.63879
Cre05.g233305_4532.1	242	3.42792	4	1.61396
Cre17.g724700_4532.1	433	6.15597	5	1.1234
Cre04.g223050_4532.1	165	2.32813	3	1.78228
Cre03.g144011_4532.1	505	7.18435	2	0.385039
Cre09.g407700_4532.1	150	2.11388	0	0
Cre12.g505700_4532.1	365	5.18473	0	0
Cre02.g114900_4532.1	435	6.18454	0	0
Cre05.g800574_4532.1	491	6.98439	5	0.990157
Cre09.g389550_4532.1	287	4.07065	3	1.01934
Cre12.g490750_4532.1	990	14.1116	8	0.784108
Cre12.g526800_4532.1	708	10.0838	13	1.78312
Cre01.g049650_4532.1	192	2.71377	5	2.54835
Cre06.g278127_4532.1	167	2.35669	0	0
Cre09.g388450_4532.1	229	3.24224	2	0.853193
Cre10.g449750_4532.1	320	4.54199	2	0.60904
Cre13.g566300_4532.1	176	2.48524	1	0.556537
Cre13.g592100_4532.1	225	3.18511	1	0.434248
Cre01.g021800_4532.1	304	4.31347	0	0
Cre09.g389134_4532.1	360	5.11331	3	0.811486
Cre03.g170550_4532.1	134	1.88536	0	0
Cre09.g392579_4532.1	301	4.27062	2	0.647742
Cre11.g467578_4532.1	97	1.35688	0	0
Cre01.g041752_4532.1	119	1.67111	0	0
Cre03.g146267_4532.1	179	2.52809	2	1.09421
Cre03.g150700_4532.1	63	0.871263	0	0
Cre03.g172000_4532.1	620	8.82689	11	1.72364
Cre03.g193300_4532.1	256	3.62788	1	0.38125
Cre02.g094150_4532.1	241	3.41364	5	2.02589
Cre08.g385150_4532.1	239	3.38507	1	0.408597
Cre16.g677200_4532.1	150	2.11388	1	0.654307
Cre09.g407650_4532.1	270	3.82784	2	0.722667
Cre07.g325718_4532.1	351	4.98477	1	0.277471
Cre06.g266900_4532.1	768	10.9408	14	1.76987
Cre14.g631900_4532.1	191	2.69949	0	0
Cre16.g652750_4532.1	782	11.1407	11	1.36566
Cre17.g739300_4532.1	32	0.42849	0	0
Cre14.g615500_4532.1	330	4.68482	3	0.885708
Cre05.g237750_4532.1	365	5.18473	2	0.533539
Cre02.g100900_4532.1	193	2.72805	1	0.507002
Cre07.g353300_4532.1	128	1.79966	0	0
Cre17.g737200_4532.1	648	9.22682	4	0.599612
Cre07.g344400_4532.1	431	6.12741	8	1.80583
Cre16.g659650_4532.1	248	3.51362	3	1.18094
Cre13.g571050_4532.1	508	7.2272	10	1.91378
Cre01.g039250_4532.1	148	2.08532	1	0.66327
Cre02.g102350_4532.1	157	2.21386	1	0.624757
Cre10.g453700_4532.1	455	6.4702	8	1.71015
Cre12.g555500_4532.1	396	5.6275	0	0
Cre09.g396650_4532.1	448	6.37022	2	0.434248
Cre12.g546400_4532.1	136	1.91392	0	0
Cre10.g421200_4532.1	29	0.385641	0	0
Cre01.g008850_4532.1	359	5.09903	1	0.271253
Cre13.g582050_4532.1	318	4.51343	2	0.612895
Cre12.g525700_4532.1	359	5.09903	2	0.542506
Cre14.g609650_4532.1	142	1.99962	0	0
Cre06.g278193_4532.1	321	4.55628	1	0.303565
Cre03.g144887_4532.1	301	4.27062	3	0.971613
Cre13.g569600_4532.1	366	5.19901	3	0.79811
Cre11.g468800_4532.1	523	7.44144	1	0.185868
Cre09.g391319_4532.1	295	4.18492	0	0
Cre10.g461400_4532.1	310	4.39916	0	0
Cre11.g478156_4532.1	135	1.89964	0	0
Cre02.g116750_4532.1	440	6.25595	7	1.54763
Cre03.g197450_4532.1	642	9.14112	11	1.66439
Cre11.g467603_4532.1	144	2.02819	0	0
Cre12.g501702_4532.1	303	4.29918	0	0
Cre03.g159800_4532.1	787	11.2122	7	0.863518
Cre13.g569750_4532.1	173	2.44239	0	0
Cre02.g081800_4532.1	315	4.47058	5	1.54692
Cre02.g098500_4532.1	540	7.68425	5	0.899976
Cre12.g505950_4532.1	1030	14.6829	18	1.6956
Cre11.g474800_4532.1	330	4.68482	4	1.18094
Cre12.g550850_4532.1	31	0.414207	0	0
Cre07.g325716_4532.1	358	5.08475	3	0.816045
Cre09.g406050_4532.1	120	1.68539	0	0
Cre03.g182950_4532.1	219	3.09941	4	1.78502
Cre03.g157950_4532.1	522	7.42716	10	1.86226
Cre04.g211900_4532.1	189	2.67092	3	1.55354
Cre03.g180100_4532.1	66	0.914112	1	1.51308
Cre12.g507350_4532.1	226	3.19939	4	1.72924
Cre03.g145987_4532.1	253	3.58503	2	0.771613
Cre09.g393506_4532.1	286	4.05637	2	0.681953
Cre15.g639503_4532.1	274	3.88498	5	1.7801
Cre08.g358537_4532.1	398	5.65607	9	2.20085
Cre12.g501900_4532.1	339	4.81337	0	0
Cre07.g332100_4532.1	453	6.44163	4	0.858868
Cre12.g536350_4532.1	781	11.1265	7	0.870169
[truncated: 10,226 more rows]

## Sheet: 04B C.rein mono CDS
		C.reinhardtii
	GC bias	0.699
	A	0.1505
	C	0.3495
	G	0.3495
	U	0.1505
	target sequence:
	AUG
	target sequence length (k):	0.0103266
	3
	likelihood of ATG in 3 NTs	0.00791626
	sequence length (n):
	100	0.775794			Median	1.27131
Cre09.g398500_4532.1	1812	14.3284	25	1.74478	Mean	1.32505
Cre09.g398550_4532.1	3351	26.5116	29	1.09386
Cre24.g802179_4532.1	657	5.18515	7	1.35001
Cre09.g398450_4532.1	1068	8.43874	57	6.75457
Cre34.g802207_4532.1	1356	10.7186	11	1.02625
Cre34.g802205_4532.1	6900	54.6064	61	1.11709
Cre34.g802206_4532.1	4080	32.2825	43	1.33199
Cre34.g802208_4532.1	1944	15.3734	24	1.56114
Cre03.g144947_4532.1	2766	21.8805	43	1.96522
Cre03.g157564_4532.1	366	2.88152	8	2.77631
Cre03.g202561_4532.1	3225	25.5141	28	1.09743
Cre03.g148500_4532.1	636	5.01891	5	0.996232
Cre03.g170700_4532.1	1086	8.58123	10	1.16533
Cre03.g146347_4532.1	1758	13.901	12	0.86325
Cre03.g149100_4532.1	1491	11.7873	22	1.86641
Cre03.g208497_4532.1	1305	10.3149	14	1.35726
Cre03.g176300_4532.1	2649	20.9543	24	1.14535
Cre03.g192350_4532.1	1371	10.8374	15	1.3841
Cre03.g187950_4532.1	4542	35.9398	32	0.890377
Cre03.g161578_4532.1	891	7.03756	11	1.56304
Cre03.g203793_4532.1	2091	16.5371	9	0.544232
Cre03.g167050_4532.1	1122	8.86621	15	1.69182
Cre03.g201200_4532.1	1809	14.3047	28	1.9574
Cre03.g145107_4532.1	2757	21.8093	36	1.65067
Cre03.g162250_4532.1	1014	8.01126	9	1.12342
Cre03.g200900_4532.1	3780	29.9076	61	2.03961
Cre03.g201750_4532.1	774	6.11135	7	1.14541
Cre03.g145867_4532.1	2640	20.8831	17	0.814055
Cre03.g151700_4532.1	945	7.46504	20	2.67916
Cre03.g195950_4532.1	2292	18.1282	23	1.26874
Cre03.g166201_4532.1	945	7.46504	18	2.41124
Cre03.g193300_4532.1	1113	8.79497	18	2.04662
Cre03.g213201_4532.1	5160	40.8321	45	1.10207
Cre03.g144564_4532.1	2271	17.962	22	1.22481
Cre03.g195366_4532.1	3321	26.2741	22	0.837327
Cre03.g189150_4532.1	13158	104.146	117	1.12342
Cre03.g169700_4532.1	951	7.51253	12	1.59733
Cre03.g201350_4532.1	1266	10.0062	18	1.79889
Cre03.g205473_4532.1	1233	9.74492	17	1.7445
Cre03.g179860_4532.1	2757	21.8093	25	1.1463
Cre03.g174300_4532.1	801	6.32509	13	2.05531
Cre03.g194350_4532.1	1959	15.4921	27	1.74282
Cre03.g186950_4532.1	1065	8.41499	13	1.54486
Cre03.g190000_4532.1	2373	18.7695	16	0.852449
Cre03.g173165_4532.1	2013	15.9196	14	0.879419
Cre03.g173000_4532.1	660	5.2089	3	0.575937
Cre03.g163900_4532.1	1716	13.5685	15	1.1055
Cre03.g149400_4532.1	6372	50.4266	98	1.94342
Cre03.g190250_4532.1	4311	34.1112	50	1.4658
Cre03.g176450_4532.1	528	4.16395	2	0.480313
Cre03.g167924_4532.1	762	6.01636	8	1.32971
Cre03.g175500_4532.1	594	4.68643	6	1.28029
Cre03.g176651_4532.1	3459	27.3665	44	1.6078
Cre03.g188850_4532.1	1314	10.3861	15	1.44423
Cre03.g189650_4532.1	4536	35.8923	102	2.84183
Cre03.g205809_4532.1	2166	17.1308	17	0.992365
Cre03.g150050_4532.1	1971	15.5871	20	1.28311
Cre03.g178200_4532.1	1632	12.9035	10	0.774983
Cre03.g183900_4532.1	408	3.214	6	1.86683
Cre03.g155200_4532.1	1044	8.24875	7	0.848614
Cre03.g148450_4532.1	2076	16.4183	17	1.03543
Cre03.g169950_4532.1	8220	65.0558	75	1.15286
Cre03.g204600_4532.1	3939	31.1663	35	1.12301
Cre03.g144987_4532.1	5184	41.0221	42	1.02384
Cre03.g800353_4532.1	1470	11.6211	17	1.46286
Cre03.g800315_4532.1	1152	9.1037	18	1.97722
Cre03.g201900_4532.1	2445	19.3394	20	1.03416
Cre03.g146567_4532.1	6978	55.2238	73	1.32189
Cre03.g163500_4532.1	2865	22.6643	24	1.05894
Cre03.g191400_4532.1	1164	9.1987	12	1.30453
Cre03.g197000_4532.1	993	7.84502	14	1.78457
Cre03.g195150_4532.1	2673	21.1443	27	1.27694
Cre03.g207825_4532.1	1620	12.8085	14	1.09302
Cre03.g177800_4532.1	663	5.23265	6	1.14665
Cre03.g194150_4532.1	1215	9.60243	7	0.728982
Cre03.g162550_4532.1	963	7.60753	11	1.44594
Cre03.g201600_4532.1	1587	12.5473	17	1.35488
Cre03.g200879_4532.1	1377	10.8849	18	1.65367
Cre03.g204800_4532.1	1089	8.60498	16	1.85939
Cre03.g158900_4532.1	1485	11.7398	17	1.44806
Cre03.g151300_4532.1	2559	20.2419	24	1.18566
Cre03.g149950_4532.1	1542	12.191	21	1.72258
Cre03.g152250_4532.1	1560	12.3335	24	1.94591
Cre03.g170050_4532.1	432	3.40399	8	2.35018
Cre03.g160000_4532.1	5151	40.7608	61	1.49653
Cre03.g189450_4532.1	570	4.49644	4	0.889593
Cre03.g144584_4532.1	1044	8.24875	11	1.33354
Cre03.g171424_4532.1	6840	54.1314	61	1.12689
Cre03.g201300_4532.1	1908	15.0884	20	1.32552
Cre03.g203730_4532.1	2370	18.7457	18	0.96022
Cre03.g200651_4532.1	1170	9.24619	15	1.62229
Cre03.g164600_4532.1	3246	25.6804	46	1.79125
Cre03.g209393_4532.1	1068	8.43874	5	0.592506
Cre03.g145287_4532.1	2253	17.8195	28	1.57131
Cre03.g169800_4532.1	1122	8.86621	9	1.01509
Cre03.g203650_4532.1	990	7.82127	11	1.40642
Cre03.g178100_4532.1	11289	89.3509	96	1.07442
Cre03.g179800_4532.1	531	4.1877	8	1.91036
Cre03.g154150_4532.1	2736	21.6431	22	1.01649
Cre03.g179200_4532.1	1488	11.7636	15	1.27512
Cre03.g170600_4532.1	2178	17.2258	15	0.870788
Cre03.g176325_4532.1	2232	17.6533	22	1.24623
Cre03.g800354_4532.1	663	5.23265	5	0.955539
Cre03.g181350_4532.1	555	4.37769	6	1.37058
Cre03.g180650_4532.1	3327	26.3216	23	0.873808
Cre03.g156550_4532.1	3390	26.8203	37	1.37955
Cre03.g211297_4532.1	2385	18.8645	18	0.954176
Cre03.g178500_4532.1	1104	8.72372	20	2.2926
Cre03.g159800_4532.1	2208	17.4633	20	1.14526
Cre03.g176550_4532.1	2124	16.7983	15	0.892947
Cre03.g194100_4532.1	5139	40.6658	56	1.37708
Cre03.g174100_4532.1	13494	106.806	113	1.05799
Cre03.g208100_4532.1	3579	28.3165	27	0.953509
Cre03.g188550_4532.1	2742	21.6906	24	1.10647
Cre03.g205850_4532.1	2619	20.7169	35	1.68945
Cre03.g170200_4532.1	2136	16.8933	28	1.65746
Cre03.g207700_4532.1	1182	9.34119	14	1.49874
Cre03.g173900_4532.1	1179	9.31744	8	0.858605
Cre03.g184000_4532.1	1509	11.9298	21	1.7603
Cre03.g144144_4532.1	1680	13.2835	22	1.65619
Cre03.g144807_4532.1	2163	17.107	33	1.92903
Cre03.g188450_4532.1	699	5.51763	7	1.26866
Cre03.g192900_4532.1	5148	40.7371	42	1.031
Cre03.g190900_4532.1	3399	26.8915	32	1.18997
Cre03.g210849_4532.1	5427	42.9457	66	1.53682
Cre03.g178650_4532.1	2688	21.2631	31	1.45793
Cre03.g151800_4532.1	1377	10.8849	22	2.02116
Cre03.g207918_4532.1	885	6.99006	14	2.00284
Cre03.g185700_4532.1	1530	12.096	21	1.7361
Cre03.g201400_4532.1	3714	29.3852	27	0.918831
Cre03.g184100_4532.1	1080	8.53373	12	1.40618
Cre03.g800356_4532.1	1797	14.2097	16	1.12599
Cre03.g185800_4532.1	1398	11.0511	13	1.17635
Cre03.g206750_4532.1	912	7.2038	14	1.94342
Cre03.g158050_4532.1	4992	39.5021	33	0.835398
Cre03.g160550_4532.1	1617	12.7848	26	2.03367
Cre03.g176100_4532.1	765	6.04011	6	0.99336
Cre03.g196651_4532.1	1911	15.1121	26	1.72047
Cre03.g196350_4532.1	651	5.13765	6	1.16785
Cre03.g162950_4532.1	2403	19.0069	15	0.789185
Cre03.g186700_4532.1	2901	22.9492	32	1.39438
Cre03.g146667_4532.1	876	6.91881	13	1.87893
Cre03.g800327_4532.1	612	4.82892	6	1.24251
Cre03.g166650_4532.1	2052	16.2283	14	0.862688
Cre03.g157950_4532.1	1668	13.1885	17	1.289
Cre03.g154950_4532.1	1101	8.69997	11	1.26437
Cre03.g158450_4532.1	711	5.61263	8	1.42536
Cre03.g144847_4532.1	7572	59.9261	85	1.41841
Cre03.g194050_4532.1	1827	14.4472	32	2.21497
Cre03.g149600_4532.1	6006	47.5292	82	1.72525
Cre03.g197400_4532.1	2625	20.7644	37	1.7819
Cre03.g150800_4532.1	6648	52.6115	65	1.23547
Cre03.g189050_4532.1	1389	10.9799	12	1.09291
Cre03.g168050_4532.1	1938	15.3259	18	1.17448
Cre03.g206369_4532.1	5817	46.0331	85	1.8465
Cre03.g204950_4532.1	2304	18.2232	16	0.878
Cre03.g189605_4532.1	2976	23.543	25	1.06189
Cre03.g170900_4532.1	1215	9.60243	12	1.24968
Cre03.g148050_4532.1	5385	42.6132	52	1.22028
Cre03.g203009_4532.1	2604	20.5981	19	0.922415
Cre03.g164700_4532.1	990	7.82127	6	0.767139
Cre03.g164300_4532.1	396	3.11901	2	0.64123
Cre03.g199759_4532.1	1392	11.0036	14	1.27231
Cre03.g202250_4532.1	1467	11.5973	11	0.948495
Cre03.g167500_4532.1	693	5.47014	10	1.82811
Cre03.g191150_4532.1	1572	12.4285	17	1.36782
Cre03.g174800_4532.1	2745	21.7143	33	1.51974
Cre03.g179961_4532.1	7587	60.0449	63	1.04922
Cre03.g170450_4532.1	474	3.73648	10	2.67632
Cre03.g155100_4532.1	2064	16.3233	15	0.91893
Cre03.g166550_4532.1	1167	9.22245	12	1.30117
Cre03.g800421_4532.1	2709	21.4293	32	1.49328
Cre03.g185300_4532.1	1530	12.096	14	1.1574
Cre03.g195500_4532.1	1431	11.3123	20	1.76798
Cre03.g163150_4532.1	3675	29.0764	50	1.71961
Cre03.g181200_4532.1	1833	14.4947	16	1.10385
Cre03.g173850_4532.1	2844	22.498	28	1.24455
Cre03.g209729_4532.1	4911	38.8609	45	1.15798
Cre03.g193550_4532.1	780	6.15885	9	1.46131
Cre03.g169200_4532.1	621	4.90017	6	1.22445
Cre03.g184850_4532.1	1098	8.67622	17	1.95938
Cre03.g184800_4532.1	2562	20.2656	23	1.13493
Cre03.g154425_4532.1	4746	37.5547	40	1.06511
Cre03.g145387_4532.1	1587	12.5473	18	1.43457
Cre03.g188800_4532.1	1692	13.3785	24	1.79393
Cre03.g155950_4532.1	1221	9.64992	10	1.03628
Cre03.g190150_4532.1	822	6.49134	10	1.54052
Cre03.g170100_4532.1	1431	11.3123	18	1.59118
Cre03.g190450_4532.1	2922	23.1155	21	0.908482
Cre03.g144284_4532.1	1833	14.4947	20	1.37982
Cre03.g195100_4532.1	1902	15.0409	24	1.59565
Cre03.g177007_4532.1	2523	19.9569	12	0.601296
Cre03.g209953_4532.1	4488	35.5124	44	1.23901
Cre03.g176400_4532.1	2325	18.3895	27	1.46823
Cre03.g143887_4532.1	2016	15.9434	16	1.00355
Cre03.g194200_4532.1	1113	8.79497	18	2.04662
Cre03.g160850_4532.1	1548	12.2385	17	1.38905
Cre03.g191600_4532.1	3954	31.2851	42	1.34249
Cre03.g145447_4532.1	4275	33.8262	37	1.09383
Cre03.g800422_4532.1	603	4.75767	6	1.26112
Cre03.g197350_4532.1	2502	19.7907	35	1.76851
Cre03.g160450_4532.1	2397	18.9594	28	1.47684
Cre03.g197900_4532.1	1782	14.0909	12	0.851611
Cre03.g166600_4532.1	5466	43.2545	40	0.92476
Cre03.g201950_4532.1	2148	16.9883	19	1.11842
Cre03.g191750_4532.1	3117	24.6592	34	1.3788
Cre03.g187550_4532.1	2592	20.5031	25	1.21933
Cre03.g210737_4532.1	2397	18.9594	18	0.949395
Cre03.g157200_4532.1	5130	40.5946	66	1.62583
Cre03.g177250_4532.1	1251	9.88741	7	0.707971
Cre03.g159300_4532.1	741	5.85012	12	2.05124
Cre03.g202897_4532.1	1107	8.74747	16	1.8291
Cre50.g761447_4532.1	2442	19.3157	22	1.13897
Cre03.g185850_4532.1	1635	12.9273	19	1.46976
Cre03.g171200_4532.1	4716	37.3173	25	0.669931
Cre03.g148750_4532.1	969	7.65503	16	2.09013
Cre03.g172600_4532.1	1689	13.3547	11	0.823678
Cre03.g169000_4532.1	2121	16.7746	22	1.31151
Cre03.g191300_4532.1	1107	8.74747	9	1.02887
Cre03.g200600_4532.1	3942	31.1901	33	1.05803
Cre03.g162650_4532.1	1644	12.9985	17	1.30784
Cre03.g161450_4532.1	534	4.21145	4	0.949791
Cre03.g174250_4532.1	792	6.25385	4	0.639606
Cre03.g191950_4532.1	1230	9.72117	10	1.02868
Cre03.g192550_4532.1	4053	32.0688	31	0.966672
Cre03.g146807_4532.1	1866	14.7559	13	0.881003
Cre03.g165450_4532.1	6012	47.5767	51	1.07195
Cre03.g163850_4532.1	3060	24.2079	37	1.52842
Cre03.g181100_4532.1	2691	21.2868	33	1.55025
Cre03.g190100_4532.1	2157	17.0595	32	1.87578
Cre03.g156900_4532.1	807	6.37259	7	1.09845
Cre03.g197150_4532.1	2745	21.7143	37	1.70395
Cre03.g149450_4532.1	3657	28.9339	40	1.38246
Cre03.g156650_4532.1	1500	11.8586	6	0.505964
Cre03.g155300_4532.1	2271	17.962	23	1.28048
Cre03.g192600_4532.1	840	6.63383	7	1.0552
Cre03.g200500_4532.1	5091	40.2859	37	0.918436
Cre03.g207041_4532.1	1236	9.76867	9	0.921313
Cre03.g151050_4532.1	1815	14.3522	17	1.18449
Cre03.g189400_4532.1	1419	11.2173	16	1.42636
Cre03.g168800_4532.1	7143	56.53	68	1.2029
Cre03.g150650_4532.1	1152	9.1037	8	0.878763
Cre03.g165350_4532.1	780	6.15885	6	0.974208
Cre03.g186650_4532.1	765	6.04011	9	1.49004
Cre03.g154900_4532.1	4263	33.7312	25	0.741154
Cre03.g188750_4532.1	2328	18.4132	19	1.03187
Cre03.g182550_4532.1	2031	16.0621	15	0.933876
Cre03.g150400_4532.1	2046	16.1808	19	1.17423
Cre03.g196750_4532.1	606	4.78142	10	2.09143
Cre03.g162900_4532.1	7419	58.7149	71	1.20923
Cre03.g182750_4532.1	2070	16.3708	30	1.83253
Cre03.g161800_4532.1	21012	166.321	154	0.925922
Cre03.g202150_4532.1	4431	35.0611	53	1.51165
Cre03.g189250_4532.1	651	5.13765	5	0.973207
Cre03.g153700_4532.1	1671	13.2122	15	1.13531
Cre03.g151650_4532.1	843	6.65758	11	1.65225
Cre03.g180500_4532.1	948	7.48878	12	1.6024
Cre03.g182450_4532.1	1023	8.0825	13	1.60841
Cre03.g198850_4532.1	747	5.89762	3	0.50868
Cre03.g192400_4532.1	4029	31.8788	52	1.63118
Cre03.g165250_4532.1	7965	63.0372	49	0.777319
Cre03.g177350_4532.1	1179	9.31744	11	1.18058
Cre03.g204250_4532.1	1524	12.0486	19	1.57695
Cre03.g145807_4532.1	2922	23.1155	28	1.21131
Cre03.g189000_4532.1	3225	25.5141	30	1.17582
Cre03.g199700_4532.1	2457	19.4344	34	1.74947
Cre03.g185750_4532.1	891	7.03756	6	0.852569
Cre03.g157000_4532.1	2283	18.057	33	1.82755
Cre03.g200350_4532.1	1083	8.55748	11	1.28543
Cre03.g172100_4532.1	783	6.1826	9	1.4557
Cre03.g201450_4532.1	12648	100.109	152	1.51834
Cre03.g204801_4532.1	1806	14.2809	16	1.12037
Cre03.g202339_4532.1	816	6.44384	16	2.48299
Cre03.g197050_4532.1	609	4.80517	5	1.04055
Cre03.g145927_4532.1	3327	26.3216	29	1.10176
Cre03.g164200_4532.1	729	5.75512	10	1.73758
Cre03.g192250_4532.1	9891	78.2839	65	0.830311
Cre03.g204017_4532.1	1761	13.9247	15	1.07722
Cre03.g199871_4532.1	3948	31.2376	48	1.53661
Cre03.g180151_4532.1	861	6.80007	18	2.64703
Cre03.g144164_4532.1	1515	11.9773	12	1.00189
Cre03.g194000_4532.1	1653	13.0697	20	1.53025
Cre03.g177550_4532.1	3198	25.3004	30	1.18575
Cre03.g151150_4532.1	4788	37.8872	39	1.02937
Cre03.g167150_4532.1	1845	14.5897	19	1.30229
Cre03.g145507_4532.1	996	7.86876	5	0.635424
Cre03.g205750_4532.1	1164	9.1987	11	1.19582
Cre03.g182850_4532.1	1317	10.4099	8	0.7685
Cre03.g160700_4532.1	1794	14.1859	8	0.563939
Cre03.g184450_4532.1	1866	14.7559	17	1.15208
Cre03.g152000_4532.1	4437	35.1086	34	0.968423
Cre03.g145907_4532.1	972	7.67877	4	0.520916
Cre03.g152350_4532.1	3501	27.699	30	1.08307
Cre03.g149650_4532.1	1842	14.5659	25	1.71633
Cre03.g149150_4532.1	1290	10.1961	11	1.07884
Cre03.g200991_4532.1	1395	11.0274	12	1.0882
Cre03.g145147_4532.1	1122	8.86621	14	1.57903
Cre03.g800330_4532.1	864	6.82382	6	0.879273
Cre03.g189850_4532.1	2208	17.4633	13	0.744419
Cre03.g160350_4532.1	5619	44.4656	50	1.12446
Cre03.g154550_4532.1	1044	8.24875	11	1.33354
Cre03.g186450_4532.1	2388	18.8882	20	1.05886
Cre03.g151600_4532.1	447	3.52274	3	0.851611
Cre03.g178014_4532.1	501	3.95021	4	1.0126
Cre03.g176200_4532.1	3015	23.8517	27	1.13199
Cre03.g146727_4532.1	5265	41.6633	32	0.768062
Cre03.g144607_4532.1	6666	52.754	48	0.909884
Cre03.g169250_4532.1	3009	23.8042	42	1.76439
Cre03.g212977_4532.1	2382	18.8407	20	1.06153
Cre03.g152900_4532.1	1482	11.7161	15	1.28029
Cre03.g175550_4532.1	5382	42.5895	55	1.2914
Cre03.g206350_4532.1	3750	29.6702	39	1.31445
Cre03.g166500_4532.1	2760	21.8331	19	0.87024
Cre03.g144011_4532.1	10536	83.3899	58	0.695528
Cre03.g212641_4532.1	2316	18.3182	31	1.6923
Cre03.g185550_4532.1	1170	9.24619	16	1.73044
Cre03.g175800_4532.1	1575	12.4523	6	0.481839
Cre03.g161550_4532.1	3369	26.6541	31	1.16305
Cre03.g156400_4532.1	1152	9.1037	7	0.768918
Cre03.g179901_4532.1	1593	12.5948	9	0.714582
Cre03.g205400_4532.1	3519	27.8415	27	0.969776
Cre03.g213537_4532.1	492	3.87897	8	2.0624
Cre03.g171850_4532.1	9972	78.9251	111	1.4064
Cre03.g173950_4532.1	2007	15.8721	15	0.945054
Cre03.g206593_4532.1	1611	12.7373	26	2.04125
Cre03.g162200_4532.1	987	7.79752	6	0.769476
Cre03.g144767_4532.1	1020	8.05876	9	1.1168
Cre03.g144887_4532.1	8925	70.6368	64	0.906043
Cre03.g170400_4532.1	1827	14.4472	53	3.66854
Cre03.g144967_4532.1	1866	14.7559	19	1.28762
Cre03.g159016_4532.1	2907	22.9967	36	1.56544
Cre03.g199500_4532.1	1491	11.7873	16	1.35739
Cre03.g800399_4532.1	2310	18.2707	21	1.14938
Cre03.g159900_4532.1	1521	12.0248	21	1.74639
Cre03.g149250_4532.1	1629	12.8798	18	1.39754
Cre03.g199900_4532.1	609	4.80517	6	1.24865
Cre03.g176930_4532.1	660	5.2089	11	2.11177
Cre03.g190200_4532.1	1254	9.91116	20	2.01793
Cre03.g168900_4532.1	1902	15.0409	25	1.66213
Cre03.g192850_4532.1	2787	22.0468	14	0.635013
Cre03.g175400_4532.1	1941	15.3496	21	1.36811
Cre03.g186500_4532.1	2565	20.2894	16	0.78859
Cre03.g213089_4532.1	1422	11.2411	11	0.978553
Cre03.g153950_4532.1	3057	24.1842	45	1.86072
Cre03.g207265_4532.1	2112	16.7033	23	1.37697
Cre03.g207901_4532.1	1707	13.4972	26	1.92632
Cre03.g192950_4532.1	993	7.84502	11	1.40216
Cre03.g196550_4532.1	429	3.38024	4	1.18335
Cre03.g211521_4532.1	1074	8.48623	11	1.29622
Cre03.g145527_4532.1	1203	9.50743	8	0.841447
Cre03.g195900_4532.1	2907	22.9967	23	1.00014
Cre03.g177600_4532.1	1854	14.6609	27	1.84163
Cre03.g177200_4532.1	1329	10.5049	38	3.61737
Cre03.g179100_4532.1	1446	11.4311	12	1.04977
Cre03.g151900_4532.1	264	2.07406	1	0.482146
Cre03.g200800_4532.1	7965	63.0372	94	1.49118
Cre03.g144687_4532.1	3330	26.3453	20	0.759148
Cre03.g205921_4532.1	2637	20.8594	16	0.767042
Cre03.g182000_4532.1	699	5.51763	12	2.17484
Cre03.g152300_4532.1	954	7.53628	13	1.72499
Cre03.g800290_4532.1	903	7.13255	11	1.54222
Cre03.g165700_4532.1	2091	16.5371	18	1.08846
Cre03.g187050_4532.1	1914	15.1359	20	1.32136
Cre03.g167600_4532.1	3444	27.2478	39	1.43131
Cre03.g172322_4532.1	468	3.68898	2	0.542156
Cre03.g800423_4532.1	1491	11.7873	23	1.95125
Cre03.g197300_4532.1	3540	28.0077	47	1.67811
Cre03.g143927_4532.1	1335	10.5524	16	1.51625
Cre03.g156000_4532.1	6063	47.9805	53	1.10462
Cre03.g151200_4532.1	333	2.62028	3	1.14491
Cre03.g179750_4532.1	2328	18.4132	22	1.19479
Cre03.g200431_4532.1	1539	12.1673	14	1.15063
Cre03.g194850_4532.1	1068	8.43874	11	1.30351
Cre03.g170250_4532.1	1389	10.9799	11	1.00183
Cre03.g199550_4532.1	4251	33.6362	44	1.30811
Cre03.g194300_4532.1	1218	9.62618	9	0.934951
Cre03.g156100_4532.1	2556	20.2181	23	1.13759
Cre03.g154300_4532.1	1380	10.9086	15	1.37506
Cre03.g168550_4532.1	1425	11.2648	16	1.42035
Cre03.g145367_4532.1	1173	9.26994	19	2.04963
Cre03.g155150_4532.1	1986	15.7059	23	1.46442
Cre03.g185100_4532.1	1152	9.1037	21	2.30675
Cre03.g188300_4532.1	1866	14.7559	20	1.35539
Cre03.g211745_4532.1	1800	14.2334	24	1.68617
Cre03.g160500_4532.1	1929	15.2546	23	1.50774
Cre03.g175000_4532.1	1524	12.0486	23	1.90894
Cre03.g184600_4532.1	2967	23.4717	28	1.19293
Cre03.g153200_4532.1	2631	20.8119	21	1.00904
Cre03.g156450_4532.1	324	2.54904	4	1.56922
Cre03.g181900_4532.1	657	5.18515	6	1.15715
Cre03.g188200_4532.1	945	7.46504	5	0.669789
Cre03.g152750_4532.1	2808	22.213	26	1.17048
Cre03.g202113_4532.1	1119	8.84247	5	0.565453
Cre03.g152450_4532.1	2886	22.8305	24	1.05123
Cre03.g201850_4532.1	3459	27.3665	35	1.27894
Cre03.g186250_4532.1	2700	21.3581	31	1.45144
Cre03.g203300_4532.1	4047	32.0213	41	1.2804
Cre03.g194450_4532.1	870	6.87132	10	1.45533
Cre03.g207713_4532.1	2283	18.057	21	1.16298
Cre03.g211969_4532.1	3348	26.4878	37	1.39687
Cre03.g174400_4532.1	810	6.39634	11	1.71973
Cre03.g193700_4532.1	1599	12.6423	16	1.2656
Cre03.g160953_4532.1	5997	47.458	43	0.906064
Cre03.g800417_4532.1	276	2.16906	4	1.84412
Cre03.g207351_4532.1	2409	19.0544	28	1.46947
Cre03.g146047_4532.1	1248	9.86366	16	1.62212
Cre03.g168850_4532.1	348	2.73903	6	2.19056
Cre03.g170300_4532.1	4257	33.6837	31	0.920327
Cre03.g174500_4532.1	5451	43.1357	41	0.950489
Cre03.g206500_4532.1	3846	30.4301	39	1.28163
Cre03.g154100_4532.1	750	5.92136	12	2.02656
Cre03.g194500_4532.1	1755	13.8772	25	1.80152
Cre03.g199983_4532.1	945	7.46504	10	1.33958
Cre03.g181600_4532.1	963	7.60753	9	1.18304
Cre03.g196600_4532.1	3507	27.7465	25	0.901015
Cre03.g201664_4532.1	3006	23.7805	19	0.798976
Cre03.g185500_4532.1	4752	37.6022	52	1.3829
Cre03.g196900_4532.1	774	6.11135	6	0.981779
Cre03.g174150_4532.1	1878	14.8509	20	1.34672
Cre03.g189700_4532.1	948	7.48878	11	1.46886
Cre03.g186350_4532.1	1671	13.2122	26	1.96787
Cre03.g193150_4532.1	510	4.02146	3	0.745997
Cre03.g171050_4532.1	1527	12.0723	21	1.73952
Cre03.g206145_4532.1	1065	8.41499	11	1.30719
Cre03.g178050_4532.1	1395	11.0274	13	1.17889
Cre03.g800339_4532.1	597	4.71018	4	0.849225
Cre03.g178750_4532.1	1362	10.7661	14	1.30038
Cre03.g182100_4532.1	1782	14.0909	13	0.922578
Cre03.g184700_4532.1	1230	9.72117	16	1.64589
Cre03.g164850_4532.1	1029	8.13	19	2.33702
Cre03.g177300_4532.1	1254	9.91116	7	0.706275
Cre03.g180200_4532.1	1314	10.3861	8	0.770258
Cre03.g184950_4532.1	1806	14.2809	20	1.40047
Cre03.g195600_4532.1	1971	15.5871	24	1.53973
Cre03.g203200_4532.1	3930	31.0951	54	1.73661
Cre03.g194400_4532.1	975	7.70252	10	1.29828
Cre03.g195200_4532.1	1086	8.58123	18	2.0976
Cre03.g185600_4532.1	789	6.2301	9	1.4446
Cre03.g144484_4532.1	1122	8.86621	8	0.902302
Cre03.g173250_4532.1	1041	8.225	14	1.70213
Cre03.g199000_4532.1	2250	17.7958	16	0.899091
Cre03.g160600_4532.1	2364	18.6982	18	0.962659
Cre03.g202673_4532.1	1206	9.53118	13	1.36394
Cre03.g207750_4532.1	15126	119.726	218	1.82083
Cre03.g179820_4532.1	405	3.19025	4	1.25382
Cre03.g177900_4532.1	1041	8.225	8	0.972645
Cre03.g189100_4532.1	723	5.70763	4	0.700817
Cre03.g183650_4532.1	2601	20.5744	22	1.06929
Cre03.g800365_4532.1	678	5.35139	4	0.747469
Cre03.g198950_4532.1	789	6.2301	12	1.92613
Cre03.g164350_4532.1	762	6.01636	15	2.4932
Cre03.g204100_4532.1	2412	19.0782	26	1.36281
Cre03.g188400_4532.1	1917	15.1596	25	1.64912
Cre03.g172700_4532.1	3585	28.364	24	0.846144
Cre03.g800414_4532.1	3162	25.0154	36	1.43911
Cre03.g191350_4532.1	7005	55.4376	56	1.01015
Cre03.g204350_4532.1	882	6.96631	12	1.72258
Cre03.g206250_4532.1	861	6.80007	17	2.49997
Cre03.g200250_4532.1	1041	8.225	13	1.58055
Cre03.g190700_4532.1	3993	31.5938	36	1.13946
Cre03.g193850_4532.1	990	7.82127	11	1.40642
Cre03.g155900_4532.1	8295	65.6496	84	1.27952
Cre03.g204129_4532.1	723	5.70763	8	1.40163
Cre03.g176150_4532.1	624	4.92392	12	2.43709
Cre03.g144104_4532.1	1836	14.5184	29	1.99746
Cre03.g163200_4532.1	3180	25.1579	18	0.715482
Cre03.g205150_4532.1	2637	20.8594	43	2.06143
Cre03.g179250_4532.1	1368	10.8136	11	1.01724
Cre03.g163000_4532.1	1761	13.9247	24	1.72356
Cre03.g203569_4532.1	897	7.08505	9	1.27028
Cre03.g203345_4532.1	12315	97.4729	83	0.851518
Cre03.g152850_4532.1	2781	21.9993	31	1.40914
Cre03.g146027_4532.1	1113	8.79497	26	2.95624
Cre03.g200150_4532.1	1623	12.8323	11	0.857214
Cre03.g172400_4532.1	2952	23.353	22	0.942064
Cre03.g205550_4532.1	3864	30.5726	34	1.11211
Cre03.g151000_4532.1	1287	10.1724	13	1.27797
Cre03.g204353_4532.1	606	4.78142	7	1.464
Cre03.g182400_4532.1	1305	10.3149	16	1.55116
Cre03.g197450_4532.1	9054	71.658	104	1.45134
Cre03.g201332_4532.1	2118	16.7508	26	1.55216
Cre03.g159700_4532.1	1035	8.1775	16	1.95659
Cre03.g212081_4532.1	2388	18.8882	23	1.21769
Cre03.g169550_4532.1	1044	8.24875	16	1.93969
Cre03.g183700_4532.1	8403	66.5045	68	1.02249
Cre03.g155450_4532.1	2250	17.7958	24	1.34864
Cre03.g203600_4532.1	1566	12.381	20	1.61537
Cre03.g146167_4532.1	672	5.3039	8	1.50833
Cre03.g154050_4532.1	828	6.53883	12	1.83519
Cre03.g204400_4532.1	1560	12.3335	11	0.891877
Cre03.g144084_4532.1	3171	25.0866	19	0.757375
Cre03.g170950_4532.1	2019	15.9671	18	1.12732
Cre03.g196100_4532.1	1737	13.7347	21	1.52897
Cre03.g199647_4532.1	1200	9.48368	22	2.31977
Cre03.g152050_4532.1	1932	15.2784	14	0.916327
Cre03.g145427_4532.1	924	7.29879	10	1.37009
Cre03.g159000_4532.1	5397	42.7082	49	1.14732
Cre03.g202337_4532.1	996	7.86876	4	0.508339
Cre03.g153600_4532.1	2058	16.2758	18	1.10593
Cre03.g149500_4532.1	1392	11.0036	16	1.45407
Cre03.g150200_4532.1	1641	12.9748	21	1.61853
Cre03.g171461_4532.1	1629	12.8798	9	0.698771
Cre03.g172050_4532.1	924	7.29879	9	1.23308
Cre03.g181700_4532.1	2121	16.7746	33	1.96726
Cre03.g165950_4532.1	2268	17.9383	24	1.33792
Cre03.g174750_4532.1	942	7.44129	5	0.671927
Cre03.g169150_4532.1	2409	19.0544	34	1.78436
Cre03.g174900_4532.1	6411	50.7353	79	1.5571
Cre03.g148950_4532.1	1083	8.55748	7	0.817998
Cre03.g154700_4532.1	1917	15.1596	19	1.25333
Cre03.g144124_4532.1	2637	20.8594	15	0.719102
Cre03.g154500_4532.1	2367	18.722	19	1.01485
Cre03.g181650_4532.1	729	5.75512	15	2.60637
Cre03.g179000_4532.1	1842	14.5659	20	1.37307
Cre03.g200543_4532.1	1233	9.74492	10	1.02618
Cre03.g181150_4532.1	276	2.16906	3	1.38309
Cre03.g800397_4532.1	1545	12.2148	9	0.736812
Cre03.g800301_4532.1	312	2.45404	6	2.44495
Cre03.g190850_4532.1	849	6.70507	12	1.78969
Cre03.g196250_4532.1	1851	14.6372	14	0.956469
Cre03.g187450_4532.1	810	6.39634	12	1.87607
Cre03.g162750_4532.1	1512	11.9536	29	2.42606
Cre03.g150450_4532.1	1509	11.9298	20	1.67647
Cre03.g186100_4532.1	1149	9.07995	13	1.43173
Cre03.g180100_4532.1	1755	13.8772	13	0.936788
Cre03.g153150_4532.1	8004	63.3459	84	1.32605
Cre03.g145767_4532.1	4413	34.9186	28	0.801864
Cre03.g173200_4532.1	846	6.68133	7	1.0477
Cre03.g174200_4532.1	2409	19.0544	17	0.89218
Cre03.g144404_4532.1	3324	26.2978	21	0.798545
Cre03.g184651_4532.1	1602	12.666	18	1.42113
Cre03.g201552_4532.1	2025	16.0146	20	1.24886
Cre03.g149700_4532.1	1758	13.901	17	1.22294
Cre03.g178350_4532.1	474	3.73648	11	2.94395
Cre03.g146627_4532.1	2016	15.9434	27	1.6935
Cre03.g159100_4532.1	873	6.89506	14	2.03044
Cre03.g149050_4532.1	1920	15.1834	23	1.51481
Cre03.g195250_4532.1	1773	14.0197	21	1.49789
Cre03.g154600_4532.1	972	7.67877	4	0.520916
Cre03.g191050_4532.1	672	5.3039	5	0.942703
Cre03.g150500_4532.1	1407	11.1223	15	1.34864
Cre03.g151250_4532.1	1551	12.2623	18	1.46791
Cre03.g203550_4532.1	1449	11.4548	13	1.13489
Cre03.g155527_4532.1	1038	8.20125	20	2.43865
Cre03.g160250_4532.1	4713	37.2935	60	1.60886
Cre03.g189550_4532.1	1029	8.13	13	1.59902
Cre03.g146867_4532.1	2310	18.2707	37	2.0251
Cre03.g158800_4532.1	963	7.60753	10	1.31449
Cre03.g171350_4532.1	1431	11.3123	20	1.76798
Cre03.g196000_4532.1	1398	11.0511	12	1.08586
Cre03.g146607_4532.1	5208	41.2121	36	0.873531
Cre03.g145207_4532.1	684	5.39889	7	1.29656
Cre03.g167400_4532.1	954	7.53628	9	1.19422
Cre03.g161100_4532.1	2253	17.8195	18	1.01013
Cre03.g197250_4532.1	3828	30.2876	39	1.28765
Cre03.g180800_4532.1	3561	28.174	50	1.77469
Cre03.g146307_4532.1	270	2.12156	2	0.942703
Cre03.g174850_4532.1	1467	11.5973	20	1.72454
Cre03.g178700_4532.1	4005	31.6888	25	0.788922
Cre03.g163050_4532.1	3285	25.9891	46	1.76997
Cre03.g201550_4532.1	2220	17.5583	24	1.36688
Cre03.g150251_4532.1	6261	49.5479	34	0.686205
Cre03.g167450_4532.1	1533	12.1198	13	1.07263
Cre03.g164250_4532.1	6285	49.7379	63	1.26664
Cre03.g164150_4532.1	1002	7.91626	7	0.884256
Cre03.g185450_4532.1	4230	33.47	39	1.16522
Cre03.g172000_4532.1	969	7.65503	15	1.9595
Cre03.g207200_4532.1	1953	15.4446	24	1.55394
Cre03.g145847_4532.1	1803	14.2572	13	0.911821
Cre03.g165150_4532.1	741	5.85012	4	0.683747
Cre03.g211073_4532.1	2070	16.3708	16	0.977348
Cre03.g193800_4532.1	1977	15.6346	15	0.959409
Cre03.g176000_4532.1	1098	8.67622	6	0.691545
Cre03.g151100_4532.1	1863	14.7322	20	1.35757
Cre03.g183550_4532.1	1257	9.93491	14	1.40917
Cre03.g198050_4532.1	2568	20.3131	33	1.62457
Cre03.g144304_4532.1	1215	9.60243	17	1.77039
Cre03.g183500_4532.1	696	5.49389	11	2.00223
Cre03.g200650_4532.1	1245	9.83991	16	1.62603
Cre03.g156150_4532.1	2733	21.6193	31	1.4339
Cre03.g205900_4532.1	1173	9.26994	14	1.51026
Cre03.g205050_4532.1	984	7.77377	4	0.514551
Cre03.g159750_4532.1	2307	18.247	22	1.20568
Cre03.g145267_4532.1	1662	13.141	24	1.82635
Cre03.g170850_4532.1	1998	15.8009	31	1.96192
Cre03.g202449_4532.1	6216	49.1917	44	0.894461
Cre03.g193350_4532.1	906	7.1563	14	1.95632
Cre03.g146287_4532.1	1326	10.4811	19	1.81278
Cre03.g149350_4532.1	5187	41.0458	74	1.80286
Cre03.g169400_4532.1	987	7.79752	8	1.02597
Cre03.g206850_4532.1	819	6.46759	11	1.70079
Cre03.g172850_4532.1	1191	9.41244	10	1.06242
Cre03.g186200_4532.1	1392	11.0036	13	1.18143
Cre03.g152550_4532.1	6123	48.4554	52	1.07315
Cre03.g207050_4532.1	327	2.57279	7	2.72079
Cre03.g203500_4532.1	2889	22.8542	33	1.44393
Cre03.g170550_4532.1	2520	19.9331	33	1.65553
Cre03.g171550_4532.1	837	6.61008	13	1.96669
Cre03.g187250_4532.1	489	3.85522	6	1.55633
Cre03.g177950_4532.1	8106	64.1534	71	1.10672
Cre03.g161363_4532.1	2310	18.2707	17	0.93045
Cre03.g169900_4532.1	903	7.13255	3	0.420607
Cre03.g186000_4532.1	1011	7.98751	8	1.00156
Cre03.g195700_4532.1	1488	11.7636	17	1.44514
Cre03.g206000_4532.1	954	7.53628	14	1.85768
Cre03.g173800_4532.1	1416	11.1936	8	0.714694
Cre03.g211409_4532.1	1551	12.2623	6	0.489305
Cre03.g165850_4532.1	2094	16.5608	18	1.0869
Cre03.g170800_4532.1	894	7.06131	10	1.41617
Cre03.g213313_4532.1	966	7.63128	5	0.655198
Cre03.g205650_4532.1	1875	14.8272	15	1.01166
Cre03.g164900_4532.1	2703	21.3818	38	1.77721
Cre03.g175300_4532.1	801	6.32509	7	1.1067
Cre03.g181050_4532.1	3876	30.6676	44	1.43474
Cre03.g153400_4532.1	6030	47.7192	39	0.817281
Cre03.g144031_4532.1	1533	12.1198	14	1.15513
Cre03.g184900_4532.1	5187	41.0458	52	1.26688
Cre03.g152150_4532.1	1350	10.6711	12	1.12453
Cre03.g205800_4532.1	1845	14.5897	14	0.959583
Cre03.g144627_4532.1	1401	11.0749	16	1.44471
Cre03.g190650_4532.1	3828	30.2876	47	1.55179
Cre03.g158150_4532.1	3201	25.3241	32	1.26362
Cre03.g154800_4532.1	1821	14.3997	18	1.25003
Cre03.g800420_4532.1	576	4.54393	7	1.54052
Cre03.g156050_4532.1	810	6.39634	12	1.87607
Cre03.g196400_4532.1	2553	20.1944	25	1.23797
Cre03.g145547_4532.1	867	6.84757	15	2.19056
Cre03.g166050_4532.1	1434	11.3361	8	0.705711
Cre03.g157600_4532.1	4386	34.7049	59	1.70005
Cre03.g146227_4532.1	3000	23.733	40	1.68542
Cre03.g182500_4532.1	2241	17.7245	16	0.902705
Cre03.g183200_4532.1	5790	45.8193	52	1.13489
Cre03.g174672_4532.1	1773	14.0197	13	0.927267
Cre03.g146207_4532.1	1209	9.55493	21	2.19782
Cre03.g182300_4532.1	1380	10.9086	16	1.46673
Cre03.g145967_4532.1	1332	10.5286	9	0.854812
Cre03.g145307_4532.1	456	3.59398	6	1.66946
Cre03.g175851_4532.1	3177	25.1341	33	1.31296
Cre03.g184300_4532.1	2094	16.5608	14	0.845369
Cre03.g159650_4532.1	2142	16.9408	21	1.23961
Cre03.g173300_4532.1	1548	12.2385	22	1.7976
Cre03.g210177_4532.1	516	4.06896	17	4.17797
Cre03.g800331_4532.1	561	4.42519	7	1.58185
Cre03.g162100_4532.1	963	7.60753	7	0.920141
Cre03.g144064_4532.1	504	3.97396	3	0.754914
Cre03.g157100_4532.1	1839	14.5422	22	1.51284
Cre03.g208161_4532.1	2664	21.0731	30	1.42362
Cre03.g167200_4532.1	9756	77.2152	122	1.58
Cre03.g176350_4532.1	1314	10.3861	9	0.86654
Cre03.g165550_4532.1	2616	20.6931	22	1.06316
Cre03.g800410_4532.1	504	3.97396	4	1.00655
Cre03.g183400_4532.1	702	5.54138	8	1.44368
Cre03.g158000_4532.1	1392	11.0036	18	1.63583
Cre03.g209841_4532.1	477	3.76022	4	1.06377
Cre03.g159550_4532.1	8346	66.0533	80	1.21114
Cre03.g207800_4532.1	1272	10.0537	20	1.98933
Cre03.g145467_4532.1	1116	8.81872	11	1.24735
Cre03.g171600_4532.1	1452	11.4786	13	1.13254
Cre03.g176866_4532.1	2196	17.3683	12	0.690915
Cre03.g187100_4532.1	2487	19.6719	15	0.762508
Cre03.g165100_4532.1	456	3.59398	5	1.39121
Cre03.g146507_4532.1	1686	13.331	17	1.27522
Cre03.g172200_4532.1	1434	11.3361	14	1.23499
Cre03.g164500_4532.1	1212	9.57868	11	1.14838
Cre03.g162150_4532.1	6126	48.4792	47	0.969488
Cre03.g157800_4532.1	750	5.92136	5	0.8444
Cre03.g191450_4532.1	1695	13.4022	12	0.895373
Cre03.g210401_4532.1	1077	8.50998	9	1.05758
Cre03.g172350_4532.1	1446	11.4311	18	1.57465
Cre03.g144324_4532.1	2775	21.9518	24	1.0933
Cre03.g203700_4532.1	5205	41.1883	56	1.35961
Cre03.g178550_4532.1	1392	11.0036	18	1.63583
Cre03.g155700_4532.1	8751	69.2594	104	1.5016
Cre03.g191250_4532.1	1053	8.31999	7	0.841347
Cre03.g156700_4532.1	4707	37.246	42	1.12764
Cre03.g203050_4532.1	3699	29.2664	39	1.33259
Cre03.g194800_4532.1	1296	10.2436	15	1.46432
Cre03.g211185_4532.1	2199	17.392	20	1.14995
Cre03.g168700_4532.1	993	7.84502	13	1.6571
Cre03.g206650_4532.1	1890	14.9459	26	1.73961
Cre03.g185650_4532.1	2721	21.5243	22	1.0221
Cre03.g202400_4532.1	1038	8.20125	15	1.82899
Cre03.g194650_4532.1	1941	15.3496	17	1.10752
Cre03.g161000_4532.1	1512	11.9536	13	1.08754
Cre03.g181000_4532.1	1041	8.225	14	1.70213
Cre03.g197700_4532.1	5757	45.5581	56	1.2292
Cre03.g202350_4532.1	10443	82.6537	118	1.42764
Cre03.g162000_4532.1	1041	8.225	16	1.94529
Cre03.g187800_4532.1	798	6.30134	10	1.58696
Cre03.g153100_4532.1	1422	11.2411	20	1.77919
Cre03.g159254_4532.1	1620	12.8085	30	2.34219
Cre03.g162366_4532.1	2505	19.8144	44	2.22061
Cre03.g150600_4532.1	1776	14.0434	15	1.06811
Cre03.g202100_4532.1	4029	31.8788	48	1.5057
Cre03.g172800_4532.1	3249	25.7041	38	1.47836
Cre03.g150850_4532.1	1728	13.6635	19	1.39057
Cre03.g194700_4532.1	3864	30.5726	32	1.04669
Cre03.g171250_4532.1	6633	52.4927	58	1.10491
Cre03.g182600_4532.1	936	7.39379	12	1.62298
Cre03.g153250_4532.1	2196	17.3683	33	1.90002
Cre03.g178950_4532.1	3012	23.8279	33	1.38493
Cre03.g160100_4532.1	912	7.2038	11	1.52697
Cre03.g183800_4532.1	1464	11.5736	13	1.12325
Cre03.g185000_4532.1	8811	69.7344	63	0.903428
Cre03.g198750_4532.1	5382	42.5895	43	1.00964
Cre03.g143827_4532.1	5121	40.5233	53	1.30789
Cre03.g191650_4532.1	4227	33.4462	50	1.49494
Cre03.g144544_4532.1	3480	27.5328	31	1.12593
Cre03.g146127_4532.1	1038	8.20125	8	0.975461
Cre03.g190750_4532.1	810	6.39634	7	1.09438
Cre03.g145887_4532.1	1083	8.55748	14	1.636
Cre03.g160150_4532.1	1293	10.2199	13	1.27203
Cre03.g199950_4532.1	2004	15.8484	23	1.45125
Cre03.g157900_4532.1	3258	25.7754	38	1.47428
Cre03.g194250_4532.1	720	5.68388	10	1.75936
Cre03.g162050_4532.1	2610	20.6456	28	1.35622
Cre03.g207502_4532.1	1011	7.98751	15	1.87793
Cre03.g148900_4532.1	5592	44.2519	78	1.76264
Cre03.g157650_4532.1	1836	14.5184	12	0.826536
Cre03.g187850_4532.1	801	6.32509	7	1.1067
Cre03.g196150_4532.1	996	7.86876	12	1.52502
Cre03.g208721_4532.1	3528	27.9127	23	0.823996
Cre03.g197600_4532.1	2097	16.5846	26	1.56772
Cre03.g163350_4532.1	2070	16.3708	16	0.977348
Cre03.g144204_4532.1	648	5.11391	11	2.151
Cre03.g156850_4532.1	5403	42.7557	75	1.75415
Cre03.g159150_4532.1	2859	22.6168	36	1.59174
Cre03.g181250_4532.1	906	7.1563	2	0.279474
Cre03.g170350_4532.1	1374	10.8611	20	1.84143
Cre03.g162500_4532.1	801	6.32509	8	1.2648
Cre03.g200000_4532.1	513	4.04521	4	0.988824
Cre03.g800408_4532.1	636	5.01891	2	0.398493
Cre03.g201100_4532.1	3549	28.079	44	1.56701
Cre03.g185250_4532.1	2097	16.5846	28	1.68832
Cre03.g199087_4532.1	2553	20.1944	30	1.48556
Cre03.g205250_4532.1	2028	16.0383	21	1.30936
Cre03.g144224_4532.1	1776	14.0434	16	1.13932
Cre03.g157300_4532.1	903	7.13255	10	1.40202
Cre03.g145747_4532.1	1236	9.76867	14	1.43315
Cre03.g145407_4532.1	6420	50.8066	62	1.22031
Cre03.g200550_4532.1	1794	14.1859	17	1.19837
Cre03.g182700_4532.1	4482	35.4649	74	2.08657
Cre03.g165600_4532.1	1440	11.3836	10	0.878458
Cre03.g175250_4532.1	1386	10.9561	20	1.82547
Cre03.g185150_4532.1	1035	8.1775	12	1.46744
Cre03.g144707_4532.1	2238	17.7008	10	0.564947
Cre03.g148850_4532.1	2961	23.4242	31	1.32342
Cre03.g145567_4532.1	1002	7.91626	6	0.757933
Cre03.g161950_4532.1	2232	17.6533	14	0.793054
Cre03.g199600_4532.1	1587	12.5473	13	1.03608
Cre03.g152100_4532.1	3564	28.1977	30	1.06392
Cre03.g157725_4532.1	960	7.58378	10	1.3186
Cre03.g204050_4532.1	2316	18.3182	24	1.31017
Cre03.g210625_4532.1	5355	42.3758	42	0.991133
Cre03.g160200_4532.1	894	7.06131	20	2.83234
Cre03.g153750_4532.1	2328	18.4132	23	1.2491
Cre03.g179941_4532.1	672	5.3039	7	1.31978
Cre03.g175200_4532.1	2397	18.9594	19	1.00214
Cre03.g193750_4532.1	1260	9.95866	13	1.3054
Cre03.g193250_4532.1	723	5.70763	5	0.876021
Cre03.g187650_4532.1	1725	13.6397	7	0.513207
Cre03.g194567_4532.1	492	3.87897	10	2.578
Cre03.g171751_4532.1	2877	22.7593	34	1.4939
Cre03.g155001_4532.1	3234	25.5854	25	0.977121
Cre03.g145667_4532.1	3297	26.0841	40	1.5335
Cre03.g167250_4532.1	1542	12.191	12	0.984329
Cre03.g148150_4532.1	3555	28.1265	35	1.24438
Cre03.g169650_4532.1	3099	24.5167	24	0.978926
Cre03.g145827_4532.1	5094	40.3096	38	0.942703
Cre03.g166300_4532.1	216	1.69408	2	1.18058
Cre03.g171900_4532.1	1608	12.7135	20	1.57313
Cre03.g157050_4532.1	3651	28.8864	32	1.10779
Cre03.g199450_4532.1	1104	8.72372	14	1.60482
Cre03.g191200_4532.1	5544	43.8719	44	1.00292
Cre03.g207650_4532.1	1083	8.55748	17	1.98657
Cre03.g168500_4532.1	762	6.01636	12	1.99456
Cre03.g181450_4532.1	2040	16.1333	15	0.929752
Cre03.g203250_4532.1	3870	30.6201	50	1.63291
Cre03.g193400_4532.1	2541	20.0994	22	1.09456
Cre03.g800411_4532.1	2724	21.5481	31	1.43864
Cre03.g207250_4532.1	1734	13.711	19	1.38575
Cre03.g179400_4532.1	1506	11.9061	12	1.00789
Cre03.g153800_4532.1	1233	9.74492	21	2.15497
Cre03.g206700_4532.1	5142	40.6896	89	2.18729
Cre03.g189500_4532.1	657	5.18515	4	0.771434
Cre03.g193500_4532.1	3354	26.5353	24	0.904455
Cre03.g172550_4532.1	1038	8.20125	14	1.70706
Cre03.g195550_4532.1	3081	24.3742	31	1.27184
Cre03.g165186_4532.1	897	7.08505	10	1.41142
Cre03.g160400_4532.1	2241	17.7245	26	1.4669
Cre03.g162601_4532.1	933	7.37004	15	2.03527
Cre03.g154400_4532.1	2505	19.8144	20	1.00937
Cre03.g159200_4532.1	3954	31.2851	32	1.02285
Cre03.g202550_4532.1	2064	16.3233	30	1.83786
Cre03.g197750_4532.1	603	4.75767	1	0.210187
Cre03.g199423_4532.1	1248	9.86366	10	1.01382
Cre03.g182050_4532.1	2040	16.1333	23	1.42562
Cre03.g207950_4532.1	1986	15.7059	17	1.0824
Cre03.g166850_4532.1	8958	70.898	84	1.1848
Cre03.g151550_4532.1	5736	45.3918	64	1.40994
Cre03.g197100_4532.1	1437	11.3598	18	1.58453
Cre03.g148100_4532.1	876	6.91881	11	1.58987
Cre03.g173450_4532.1	2079	16.4421	30	1.82459
Cre03.g190800_4532.1	801	6.32509	14	2.21341
Cre03.g196950_4532.1	1893	14.9697	25	1.67005
Cre03.g201103_4532.1	3114	24.6354	23	0.933616
Cre03.g201439_4532.1	1233	9.74492	6	0.615705
Cre03.g204900_4532.1	1680	13.2835	17	1.27978
Cre03.g170150_4532.1	2190	17.3208	26	1.50109
Cre03.g169450_4532.1	1677	13.2597	14	1.05583
Cre03.g196200_4532.1	969	7.65503	9	1.1757
Cre03.g174600_4532.1	816	6.44384	10	1.55187
Cre03.g145487_4532.1	2121	16.7746	17	1.01344
Cre03.g197550_4532.1	1626	12.856	14	1.08898
Cre03.g209617_4532.1	2823	22.3318	34	1.52249
Cre03.g199750_4532.1	2136	16.8933	24	1.42068
Cre03.g205025_4532.1	1131	8.93746	9	1.007
Cre03.g144747_4532.1	4167	32.9712	52	1.57713
Cre03.g197850_4532.1	891	7.03756	11	1.56304
Cre03.g153850_4532.1	1128	8.91371	21	2.35592
Cre03.g172650_4532.1	1464	11.5736	18	1.55527
Cre03.g145247_4532.1	672	5.3039	4	0.754163
Cre03.g159500_4532.1	1629	12.8798	20	1.55282
Cre03.g193050_4532.1	1866	14.7559	14	0.948772
Cre03.g143807_4532.1	705	5.56513	5	0.898451
Cre03.g190400_4532.1	612	4.82892	4	0.828343
Cre03.g174050_4532.1	4494	35.5599	48	1.34984
Cre03.g155350_4532.1	2409	19.0544	18	0.944662
Cre03.g144727_4532.1	1281	10.1249	10	0.987664
Cre03.g167300_4532.1	1770	13.996	13	0.92884
Cre03.g194600_4532.1	1755	13.8772	25	1.80152
Cre03.g189300_4532.1	945	7.46504	3	0.401874
Cre03.g152650_4532.1	1407	11.1223	12	1.07891
Cre03.g182950_4532.1	2115	16.7271	28	1.67393
Cre03.g173550_4532.1	1230	9.72117	15	1.54302
Cre03.g188900_4532.1	324	2.54904	4	1.56922
Cre03.g800388_4532.1	387	3.04776	4	1.31244
Cre03.g185950_4532.1	2970	23.4955	33	1.40453
Cre03.g187150_4532.1	1725	13.6397	23	1.68625
Cre03.g175750_4532.1	1647	13.0223	23	1.76621
Cre03.g164000_4532.1	924	7.29879	3	0.411027
Cre03.g145987_4532.1	5988	47.3867	64	1.35059
Cre03.g185050_4532.1	1449	11.4548	28	2.44438
Cre03.g175850_4532.1	1644	12.9985	7	0.538524
Cre03.g188950_4532.1	1254	9.91116	17	1.71524
Cre03.g156600_4532.1	897	7.08505	19	2.6817
Cre03.g187400_4532.1	8379	66.3145	79	1.19129
Cre03.g800391_4532.1	1245	9.83991	8	0.813015
Cre03.g156200_4532.1	1866	14.7559	10	0.677694
Cre03.g158464_4532.1	5856	46.3418	70	1.51052
Cre03.g200400_4532.1	804	6.34884	6	0.945054
Cre03.g205249_4532.1	2499	19.7669	15	0.758844
Cre03.g187000_4532.1	3477	27.509	35	1.27231
Cre03.g176250_4532.1	1056	8.34374	22	2.63671
Cre03.g143907_4532.1	1590	12.571	11	0.875028
Cre03.g182800_4532.1	1467	11.5973	23	1.98322
Cre03.g144524_4532.1	4230	33.47	39	1.16522
Cre03.g180300_4532.1	2151	17.012	20	1.17564
Cre03.g171000_4532.1	3006	23.7805	30	1.26154
Cre03.g204750_4532.1	1524	12.0486	16	1.32796
Cre03.g146087_4532.1	1905	15.0646	13	0.862948
Cre03.g157751_4532.1	3096	24.4929	33	1.34733
Cre03.g800418_4532.1	1491	11.7873	23	1.95125
Cre03.g800401_4532.1	801	6.32509	7	1.1067
Cre03.g199311_4532.1	3054	24.1604	36	1.49004
Cre03.g157450_4532.1	396	3.11901	7	2.2443
Cre03.g161500_4532.1	1026	8.10625	21	2.59059
Cre03.g175584_4532.1	600	4.73392	7	1.47869
Cre03.g212865_4532.1	3159	24.9916	19	0.760254
Cre03.g165050_4532.1	3183	25.1816	35	1.3899
Cre03.g179500_4532.1	1290	10.1961	13	1.27499
Cre03.g201776_4532.1	801	6.32509	9	1.4229
Cre03.g200750_4532.1	5535	43.8007	73	1.66664
Cre03.g800413_4532.1	906	7.1563	11	1.53711
Cre03.g171300_4532.1	1155	9.12745	12	1.31472
Cre03.g154250_4532.1	3450	27.2953	55	2.015
Cre03.g181400_4532.1	2994	23.6855	32	1.35104
Cre03.g205450_4532.1	1140	9.00871	15	1.66506
Cre03.g153050_4532.1	3714	29.3852	59	2.00782
Cre03.g176050_4532.1	1071	8.46248	13	1.53619
Cre03.g182551_4532.1	438	3.45149	4	1.15892
Cre03.g169750_4532.1	1821	14.3997	16	1.11114
Cre03.g800400_4532.1	663	5.23265	7	1.33775
Cre03.g206800_4532.1	1803	14.2572	19	1.33266
Cre03.g177650_4532.1	8124	64.2959	78	1.21314
Cre03.g165300_4532.1	1263	9.98241	9	0.901586
Cre03.g194900_4532.1	7449	58.9524	71	1.20436
Cre03.g158200_4532.1	1629	12.8798	15	1.16462
Cre03.g153000_4532.1	1890	14.9459	24	1.60579
Cre03.g168350_4532.1	2208	17.4633	7	0.400841
Cre03.g182650_4532.1	1809	14.3047	17	1.18842
Cre03.g166750_4532.1	1827	14.4472	21	1.45357
Cre03.g193450_4532.1	2889	22.8542	24	1.05013
Cre03.g166700_4532.1	7788	61.636	73	1.18437
Cre03.g171950_4532.1	3666	29.0052	42	1.44802
Cre03.g161400_4532.1	1347	10.6474	13	1.22096
Cre03.g194535_4532.1	558	4.40144	5	1.13599
Cre03.g189350_4532.1	531	4.1877	8	1.91036
Cre03.g159400_4532.1	1410	11.1461	12	1.07661
Cre03.g146687_4532.1	768	6.06386	3	0.494735
Cre03.g186600_4532.1	1314	10.3861	8	0.770258
Cre03.g163700_4532.1	2643	20.9068	12	0.573975
Cre03.g146267_4532.1	2607	20.6219	39	1.8912
Cre03.g180450_4532.1	1905	15.0646	24	1.59313
Cre03.g150700_4532.1	1869	14.7797	23	1.55619
Cre03.g144907_4532.1	1428	11.2886	10	0.88585
Cre03.g148800_4532.1	1188	9.38869	13	1.38465
Cre03.g167550_4532.1	7557	59.8074	81	1.35435
Cre03.g206600_4532.1	1815	14.3522	37	2.578
Cre03.g206033_4532.1	2262	17.8908	20	1.1179
Cre03.g178300_4532.1	1116	8.81872	11	1.24735
Cre03.g169300_4532.1	2283	18.057	29	1.60603
Cre03.g168400_4532.1	3453	27.319	36	1.31776
Cre03.g205000_4532.1	2628	20.7881	12	0.577253
Cre03.g180550_4532.1	1716	13.5685	24	1.76881
Cre03.g176800_4532.1	2082	16.4658	15	0.910978
Cre03.g178250_4532.1	465	3.66523	6	1.63701
Cre03.g198200_4532.1	10368	82.06	168	2.04728
Cre03.g163300_4532.1	3606	28.5302	27	0.946365
Cre03.g199050_4532.1	2706	21.4056	26	1.21464
Cre03.g158850_4532.1	2769	21.9043	25	1.14133
Cre03.g189950_4532.1	1734	13.711	21	1.53162
Cre03.g168150_4532.1	1626	12.856	21	1.63348
Cre03.g209281_4532.1	4188	33.1375	27	0.814788
Cre03.g800424_4532.1	885	6.99006	10	1.4306
Cre03.g800317_4532.1	1767	13.9722	21	1.50298
Cre03.g181800_4532.1	309	2.43029	3	1.23442
Cre03.g145027_4532.1	1923	15.2071	17	1.1179
Cre03.g164050_4532.1	4017	31.7838	27	0.84949
Cre03.g155650_4532.1	687	5.42264	4	0.737648
Cre03.g145087_4532.1	1923	15.2071	29	1.907
Cre03.g151450_4532.1	1215	9.60243	8	0.833123
Cre03.g162850_4532.1	510	4.02146	6	1.49199
Cre03.g165750_4532.1	4605	36.4386	53	1.4545
Cre03.g188250_4532.1	1545	12.2148	17	1.39176
Cre03.g145227_4532.1	1824	14.4234	9	0.623985
Cre03.g163450_4532.1	1023	8.0825	11	1.36096
Cre03.g195850_4532.1	729	5.75512	6	1.04255
Cre03.g199800_4532.1	1494	11.8111	17	1.43933
Cre03.g202500_4532.1	1500	11.8586	23	1.93953
Cre03.g210513_4532.1	1308	10.3386	8	0.773796
Cre03.g156500_4532.1	1422	11.2411	9	0.800634
Cre03.g145587_4532.1	597	4.71018	6	1.27384
Cre03.g200655_4532.1	3519	27.8415	18	0.646517
Cre03.g192750_4532.1	1440	11.3836	16	1.40553
Cre03.g163250_4532.1	1206	9.53118	4	0.419675
Cre03.g156250_4532.1	702	5.54138	14	2.52644
Cre03.g160800_4532.1	1707	13.4972	22	1.62996
Cre03.g180250_4532.1	1524	12.0486	22	1.82595
Cre03.g169500_4532.1	3459	27.3665	48	1.75397
Cre03.g174350_4532.1	1299	10.2674	12	1.16875
Cre03.g173750_4532.1	3051	24.1367	30	1.24292
Cre03.g800291_4532.1	1107	8.74747	12	1.37183
Cre03.g187350_4532.1	1599	12.6423	13	1.0283
Cre03.g184750_4532.1	993	7.84502	12	1.52963
Cre03.g199150_4532.1	882	6.96631	7	1.00484
Cre03.g196500_4532.1	1341	10.5999	26	2.45286
Cre03.g202600_4532.1	1920	15.1834	25	1.64654
Cre03.g157400_4532.1	5436	43.017	56	1.30181
Cre03.g213425_4532.1	471	3.71273	4	1.07738
Cre03.g152950_4532.1	2160	17.0833	24	1.40488
Cre03.g186850_4532.1	6864	54.3214	51	0.938857
Cre03.g207400_4532.1	2154	17.0358	21	1.2327
Cre03.g181300_4532.1	1539	12.1673	15	1.23281
Cre03.g205697_4532.1	3459	27.3665	50	1.82705
Cre03.g146247_4532.1	564	4.44894	8	1.79818
Cre03.g156750_4532.1	1611	12.7373	26	2.04125
Cre03.g196850_4532.1	1575	12.4523	11	0.883372
Cre03.g181500_4532.1	1755	13.8772	19	1.36915
Cre03.g188500_4532.1	600	4.73392	10	2.11241
Cre03.g146487_4532.1	3228	25.5379	40	1.5663
Cre03.g198500_4532.1	2247	17.772	28	1.57551
Cre03.g154850_4532.1	837	6.61008	9	1.36156
Cre03.g204601_4532.1	1041	8.225	13	1.58055
Cre03.g172250_4532.1	3141	24.8491	36	1.44874
Cre03.g800348_4532.1	3237	25.6091	29	1.13241
Cre03.g184350_4532.1	3066	24.2554	23	0.948241
Cre03.g173700_4532.1	3702	29.2902	36	1.22908
Cre03.g800364_4532.1	555	4.37769	6	1.37058
Cre03.g195750_4532.1	1980	15.6584	14	0.894091
Cre03.g194950_4532.1	2259	17.867	24	1.34326
Cre03.g145127_4532.1	13512	106.949	169	1.5802
Cre03.g184050_4532.1	1068	8.43874	9	1.06651
Cre03.g172900_4532.1	831	6.56258	5	0.761895
Cre03.g156350_4532.1	2658	21.0256	31	1.47439
Cre03.g207000_4532.1	777	6.1351	6	0.977979
Cre03.g179350_4532.1	1503	11.8823	20	1.68317
Cre03.g151400_4532.1	7263	57.48	63	1.09603
Cre03.g149800_4532.1	6828	54.0364	95	1.75807
Cre03.g159950_4532.1	2271	17.962	22	1.22481
Cre03.g201700_4532.1	3270	25.8703	31	1.19828
Cre03.g193000_4532.1	801	6.32509	12	1.89721
Cre03.g204650_4532.1	429	3.38024	3	0.88751
Cre03.g187700_4532.1	9474	74.9828	57	0.760174
Cre03.g203750_4532.1	2916	23.068	23	0.997053
Cre03.g161900_4532.1	1053	8.31999	14	1.68269
Cre03.g201327_4532.1	909	7.18005	5	0.696374
Cre03.g206550_4532.1	873	6.89506	11	1.59534
Cre03.g175700_4532.1	2052	16.2283	18	1.10917
Cre03.g158500_4532.1	2322	18.3657	25	1.36123
Cre03.g202950_4532.1	1074	8.48623	20	2.35676
Cre03.g203850_4532.1	1389	10.9799	15	1.36614
Cre03.g210961_4532.1	909	7.18005	13	1.81057
Cre03.g182200_4532.1	8247	65.2696	104	1.59339
Cre03.g146527_4532.1	1995	15.7771	9	0.570447
Cre03.g206200_4532.1	10473	82.8912	117	1.41149
Cre03.g172950_4532.1	1731	13.6872	20	1.46122
Cre03.g199100_4532.1	2394	18.9357	23	1.21464
Cre03.g204150_4532.1	2298	18.1757	23	1.26542
Cre03.g183150_4532.1	2094	16.5608	28	1.69074
Cre03.g168200_4532.1	3324	26.2978	33	1.25486
Cre03.g172750_4532.1	4104	32.4725	50	1.53976
Cre03.g212417_4532.1	1926	15.2309	19	1.24746
Cre03.g178400_4532.1	1560	12.3335	12	0.972957
Cre03.g176600_4532.1	1203	9.50743	8	0.841447
Cre03.g171179_4532.1	2505	19.8144	22	1.1103
Cre03.g177500_4532.1	585	4.61518	8	1.73341
Cre03.g152600_4532.1	1821	14.3997	21	1.45837
Cre03.g155051_4532.1	1851	14.6372	24	1.63966
Cre03.g171100_4532.1	771	6.08761	18	2.95683
Cre03.g144384_4532.1	330	2.59653	6	2.31077
Cre03.g179450_4532.1	1719	13.5922	19	1.39786
Cre03.g177450_4532.1	1371	10.8374	15	1.3841
Cre03.g173600_4532.1	4137	32.7337	66	2.01627
Cre03.g173500_4532.1	1998	15.8009	13	0.82274
Cre03.g168000_4532.1	2871	22.7118	24	1.05672
Cre03.g178600_4532.1	2031	16.0621	18	1.12065
Cre03.g149300_4532.1	2361	18.6745	26	1.39228
Cre03.g161750_4532.1	918	7.2513	15	2.0686
Cre03.g190950_4532.1	1356	10.7186	16	1.49273
Cre03.g174000_4532.1	2817	22.2843	30	1.34624
Cre03.g146187_4532.1	1152	9.1037	11	1.2083
Cre03.g202000_4532.1	5886	46.5793	76	1.63163
Cre03.g160750_4532.1	1422	11.2411	20	1.77919
Cre03.g193100_4532.1	2442	19.3157	22	1.13897
Cre03.g207900_4532.1	1266	10.0062	15	1.49908
Cre03.g168650_4532.1	7044	55.7463	48	0.861043
Cre03.g207150_4532.1	1743	13.7822	15	1.08836
Cre03.g149900_4532.1	2073	16.3946	21	1.28091
Cre03.g199300_4532.1	1068	8.43874	9	1.06651
Cre03.g197800_4532.1	2904	22.973	23	1.00118
Cre03.g200850_4532.1	1734	13.711	22	1.60456
Cre03.g204300_4532.1	1383	10.9324	11	1.00619
Cre03.g180850_4532.1	2289	18.1045	21	1.15993
Cre03.g178150_4532.1	492	3.87897	14	3.60921
Cre03.g169850_4532.1	2733	21.6193	33	1.52641
Cre03.g152800_4532.1	1095	8.65247	13	1.50246
Cre03.g192050_4532.1	1626	12.856	17	1.32234
Cre03.g180750_4532.1	2667	21.0968	29	1.37461
Cre03.g154000_4532.1	675	5.32764	8	1.5016
Cre03.g180000_4532.1	999	7.89251	6	0.760214
Cre03.g177053_4532.1	4032	31.9025	24	0.752291
Cre03.g169050_4532.1	1461	11.5498	14	1.21214
Cre03.g183750_4532.1	3138	24.8254	28	1.12788
Cre03.g192000_4532.1	1017	8.03501	9	1.1201
Cre03.g197650_4532.1	795	6.2776	6	0.95578
Cre03.g177750_4532.1	1872	14.8034	23	1.5537
Cre03.g204465_4532.1	1437	11.3598	15	1.32044
Cre03.g195450_4532.1	1446	11.4311	12	1.04977
Cre03.g166450_4532.1	1827	14.4472	14	0.969047
Cre03.g206705_4532.1	1509	11.9298	21	1.7603
Cre03.g150900_4532.1	1851	14.6372	15	1.02479
Cre03.g191500_4532.1	1983	15.6821	18	1.1478
Cre03.g148350_4532.1	1098	8.67622	7	0.806803
Cre03.g159851_4532.1	1572	12.4285	19	1.52874
Cre03.g183350_4532.1	4401	34.8236	46	1.32094
Cre03.g202850_4532.1	4740	37.5073	46	1.22643
Cre03.g191550_4532.1	3720	29.4327	56	1.90265
Cre03.g160900_4532.1	5631	44.5606	46	1.0323
Cre03.g205361_4532.1	651	5.13765	6	1.16785
Cre03.g206929_4532.1	1803	14.2572	12	0.841681
Cre03.g182350_4532.1	627	4.94766	9	1.81904
Cre03.g192201_4532.1	1560	12.3335	6	0.486478
Cre03.g153306_4532.1	5922	46.8643	75	1.60037
Cre03.g180700_4532.1	351	2.76278	5	1.80977
Cre03.g171800_4532.1	942	7.44129	10	1.34385
Cre03.g174700_4532.1	2097	16.5846	20	1.20594
Cre03.g208833_4532.1	12210	96.6417	101	1.0451
Cre03.g202202_4532.1	4719	37.341	47	1.25867
Cre03.g205137_4532.1	5349	42.3283	41	0.96862
Cre03.g172150_4532.1	8652	68.4757	64	0.934639
Cre03.g203950_4532.1	1374	10.8611	12	1.10486
Cre03.g206950_4532.1	5244	41.497	50	1.20491
Cre03.g196450_4532.1	1929	15.2546	37	2.42549
Cre03.g170650_4532.1	1998	15.8009	16	1.0126
Cre03.g191850_4532.1	795	6.2776	6	0.95578
Cre03.g190500_4532.1	2754	21.7856	21	0.963942
Cre03.g176833_4532.1	1143	9.03246	17	1.8821
Cre03.g204689_4532.1	3678	29.1002	41	1.40893
Cre03.g160050_4532.1	1473	11.6448	16	1.374
Cre03.g155850_4532.1	1848	14.6134	18	1.23174
Cre03.g165215_4532.1	2580	20.4081	16	0.784001
Cre03.g156950_4532.1	222	1.74158	2	1.14838
Cre03.g180600_4532.1	2112	16.7033	33	1.97566
Cre03.g158250_4532.1	1911	15.1121	17	1.12492
Cre03.g173350_4532.1	1170	9.24619	39	4.21795
Cre03.g176500_4532.1	495	3.90272	5	1.28116
Cre03.g183850_4532.1	945	7.46504	15	2.00937
Cre03.g151500_4532.1	1287	10.1724	19	1.8678
Cre03.g177150_4532.1	2181	17.2495	16	0.927561
Cre03.g143947_4532.1	927	7.32254	7	0.955952
Cre03.g201250_4532.1	1212	9.57868	12	1.25278
Cre03.g186300_4532.1	1143	9.03246	13	1.43925
Cre03.g164950_4532.1	1077	8.50998	8	0.940072
Cre03.g143867_4532.1	1536	12.1435	25	2.05871
Cre03.g153300_4532.1	1713	13.5447	22	1.62425
Cre03.g168450_4532.1	1635	12.9273	18	1.39241
Cre03.g204752_4532.1	1398	11.0511	21	1.90026
Cre03.g148000_4532.1	1416	11.1936	11	0.982705
Cre03.g169100_4532.1	3393	26.844	26	0.968557
Cre03.g199200_4532.1	7440	58.8812	57	0.968052
Cre03.g195410_4532.1	528	4.16395	8	1.92125
Cre03.g168100_4532.1	2289	18.1045	14	0.773289
Cre03.g164800_4532.1	2106	16.6558	21	1.26082
Cre03.g184151_4532.1	606	4.78142	14	2.928
Cre03.g158550_4532.1	6180	48.9067	64	1.30861
Cre03.g175600_4532.1	12687	100.418	152	1.51368
Cre03.g200100_4532.1	1554	12.286	14	1.1395
Cre03.g201150_4532.1	3579	28.3165	34	1.20071
Cre03.g179550_4532.1	1299	10.2674	17	1.65573
Cre03.g183600_4532.1	1158	9.1512	17	1.85768
Cre03.g144827_4532.1	384	3.02401	6	1.98412
Cre03.g155750_4532.1	1839	14.5422	14	0.962717
Cre03.g202300_4532.1	4437	35.1086	46	1.31022
Cre03.g144444_4532.1	867	6.84757	5	0.730186
Cre03.g145947_4532.1	2067	16.3471	18	1.10111
Cre03.g144364_4532.1	2094	16.5608	19	1.14729
Cre03.g184500_4532.1	2265	17.9145	28	1.56298
Cre03.g144667_4532.1	735	5.80262	8	1.37869
Cre03.g144344_4532.1	3165	25.0391	33	1.31794
Cre03.g172300_4532.1	1056	8.34374	13	1.55805
Cre03.g185200_4532.1	1245	9.83991	11	1.1179
Cre03.g165000_4532.1	2064	16.3233	22	1.34776
Cre03.g800326_4532.1	573	4.52019	8	1.76984
Cre03.g175050_4532.1	3915	30.9763	61	1.96925
Cre03.g207600_4532.1	1140	9.00871	16	1.77606
Cre03.g167351_4532.1	1749	13.8297	23	1.66309
Cre03.g148250_4532.1	11346	89.8021	121	1.34741
Cre03.g146447_4532.1	1104	8.72372	14	1.60482
Cre03.g145687_4532.1	1191	9.41244	16	1.69988
Cre03.g185350_4532.1	9126	72.228	69	0.955308
Cre03.g154200_4532.1	1431	11.3123	19	1.67958
Cre03.g180900_4532.1	1941	15.3496	18	1.17267
Cre03.g190550_4532.1	5481	43.3732	33	0.760838
Cre03.g200095_4532.1	2805	22.1893	15	0.676002
Cre03.g191100_4532.1	2220	17.5583	18	1.02516
Cre03.g165200_4532.1	1503	11.8823	8	0.67327
Cre03.g155600_4532.1	846	6.68133	8	1.19737
Cre43.g802229_4532.1	2601	20.5744	33	1.60394
Cre43.g802228_4532.1	678	5.35139	7	1.30807
Cre02.g077650_4532.1	531	4.1877	5	1.19397
Cre02.g099200_4532.1	6024	47.6717	61	1.27958
Cre09.g389600_4532.1	6513	51.5428	63	1.22229
Cre02.g080400_4532.1	1665	13.1647	13	0.987486
Cre02.g105900_4532.1	1839	14.5422	23	1.58161
Cre02.g105400_4532.1	2424	19.1732	26	1.35606
Cre02.g800189_4532.1	6036	47.7667	31	0.648987
Cre02.g089311_4532.1	1746	13.806	20	1.44865
Cre02.g147350_4532.1	3075	24.3267	29	1.19211
Cre02.g109650_4532.1	3084	24.3979	41	1.68047
Cre02.g113350_4532.1	6111	48.3604	78	1.61289
Cre02.g085950_4532.1	711	5.61263	5	0.890848
Cre02.g141050_4532.1	3159	24.9916	23	0.920308
Cre09.g392766_4532.1	1704	13.4735	23	1.70706
Cre09.g389500_4532.1	2817	22.2843	27	1.21162
Cre02.g103250_4532.1	5619	44.4656	60	1.34936
Cre02.g141600_4532.1	1527	12.0723	12	0.994011
Cre09.g387615_4532.1	1488	11.7636	22	1.87018
Cre02.g081000_4532.1	1002	7.91626	17	2.14748
Cre02.g095100_4532.1	654	5.1614	7	1.35622
Cre02.g078500_4532.1	522	4.11646	11	2.6722
Cre02.g116200_4532.1	543	4.2827	1	0.233498
Cre02.g079000_4532.1	1305	10.3149	10	0.969472
Cre02.g082000_4532.1	2382	18.8407	21	1.11461
Cre02.g086076_4532.1	1659	13.1172	10	0.762355
Cre02.g083950_4532.1	897	7.08505	8	1.12914
Cre02.g113450_4532.1	2736	21.6431	29	1.33992
Cre02.g111150_4532.1	2064	16.3233	26	1.59281
Cre02.g141100_4532.1	1215	9.60243	9	0.937263
Cre02.g105800_4532.1	3537	27.984	29	1.03631
Cre02.g088600_4532.1	1827	14.4472	9	0.622959
Cre02.g117500_4532.1	1989	15.7296	19	1.20791
Cre02.g116150_4532.1	3099	24.5167	26	1.0605
Cre02.g112900_4532.1	1713	13.5447	20	1.47659
Cre09.g387726_4532.1	1302	10.2911	15	1.45756
Cre02.g117950_4532.1	1932	15.2784	13	0.850875
Cre02.g073250_4532.1	4122	32.615	65	1.99295
Cre02.g108900_4532.1	531	4.1877	5	1.19397
Cre02.g092150_4532.1	1329	10.5049	7	0.666357
Cre02.g081950_4532.1	5304	41.972	73	1.73925
Cre09.g387319_4532.1	1245	9.83991	11	1.1179
Cre02.g094850_4532.1	3096	24.4929	48	1.95975
Cre02.g086887_4532.1	6984	55.2713	49	0.886535
Cre02.g084800_4532.1	1242	9.81617	16	1.62996
Cre02.g078939_4532.1	1839	14.5422	12	0.825186
Cre02.g146900_4532.1	3603	28.5065	28	0.982233
Cre02.g084350_4532.1	1023	8.0825	5	0.61862
Cre02.g145500_4532.1	1527	12.0723	22	1.82235
Cre02.g118250_4532.1	828	6.53883	15	2.29399
Cre02.g091450_4532.1	1248	9.86366	14	1.41935
Cre02.g096455_4532.1	846	6.68133	17	2.54441
Cre09.g388134_4532.1	2574	20.3606	35	1.719
Cre02.g143250_4532.1	1080	8.53373	11	1.289
Cre02.g074150_4532.1	4314	34.1349	61	1.78703
Cre02.g096950_4532.1	4794	37.9347	38	1.00172
Cre02.g084950_4532.1	969	7.65503	7	0.914432
Cre02.g100050_4532.1	1551	12.2623	14	1.14171
Cre09.g386850_4532.1	1302	10.2911	12	1.16605
Cre02.g083354_4532.1	2625	20.7644	16	0.770551
Cre02.g074050_4532.1	1392	11.0036	23	2.09022
Cre02.g096551_4532.1	5844	46.2468	60	1.29739
Cre02.g096737_4532.1	303	2.38279	6	2.51805
Cre09.g387800_4532.1	750	5.92136	6	1.01328
Cre02.g080200_4532.1	2157	17.0595	27	1.58269
Cre09.g388726_4532.1	1233	9.74492	13	1.33403
Cre02.g077900_4532.1	3453	27.319	35	1.28116
Cre02.g074900_4532.1	4389	34.7286	38	1.0942
Cre02.g145452_4532.1	1128	8.91371	15	1.6828
Cre02.g118300_4532.1	2214	17.5108	18	1.02794
Cre02.g141850_4532.1	834	6.58633	10	1.5183
Cre02.g076300_4532.1	1185	9.36494	13	1.38816
Cre02.g116500_4532.1	1530	12.096	16	1.32275
Cre02.g075850_4532.1	1173	9.26994	16	1.72601
Cre02.g101300_4532.1	1884	14.8984	24	1.61091
Cre02.g093975_4532.1	6285	49.7379	78	1.56822
Cre02.g800207_4532.1	3384	26.7728	45	1.68081
Cre02.g100100_4532.1	6090	48.1942	41	0.850725
Cre02.g800162_4532.1	2460	19.4582	38	1.95291
Cre02.g103900_4532.1	2055	16.2521	34	2.09204
Cre02.g119650_4532.1	1806	14.2809	18	1.26042
Cre02.g091700_4532.1	1908	15.0884	20	1.32552
Cre02.g080600_4532.1	2061	16.2996	21	1.28838
Cre02.g085300_4532.1	339	2.66778	11	4.12328
Cre02.g095150_4532.1	3285	25.9891	29	1.11585
Cre02.g076200_4532.1	5082	40.2146	30	0.745997
Cre02.g078100_4532.1	4980	39.4072	50	1.26881
Cre02.g077350_4532.1	1428	11.2886	16	1.41736
Cre09.g388801_4532.1	3099	24.5167	36	1.46839
Cre02.g097900_4532.1	1287	10.1724	12	1.17966
Cre02.g142700_4532.1	3225	25.5141	40	1.56776
Cre02.g086100_4532.1	441	3.47524	4	1.151
Cre02.g086600_4532.1	1473	11.6448	15	1.28813
Cre02.g082150_4532.1	849	6.70507	14	2.08797
Cre02.g800158_4532.1	492	3.87897	14	3.60921
Cre02.g081450_4532.1	1122	8.86621	12	1.35345
Cre09.g388450_4532.1	3147	24.8966	23	0.923819
Cre09.g388350_4532.1	2190	17.3208	23	1.32788
Cre02.g107800_4532.1	2613	20.6694	23	1.11276
Cre02.g144950_4532.1	3132	24.7779	42	1.69506
Cre02.g082550_4532.1	2292	18.1282	18	0.992926
Cre09.g387250_4532.1	1167	9.22245	10	1.08431
Cre02.g144750_4532.1	1878	14.8509	29	1.95274
Cre02.g800220_4532.1	1005	7.94001	9	1.1335
Cre02.g087700_4532.1	984	7.77377	9	1.15774
Cre09.g389750_4532.1	1386	10.9561	10	0.912733
Cre02.g144500_4532.1	2508	19.8382	37	1.86509
Cre02.g077401_4532.1	1785	14.1147	11	0.77933
Cre02.g085450_4532.1	1098	8.67622	16	1.84412
Cre09.g392655_4532.1	6531	51.6853	68	1.31566
Cre02.g145050_4532.1	1044	8.24875	9	1.09108
Cre09.g389652_4532.1	1194	9.43618	11	1.16573
Cre02.g143450_4532.1	648	5.11391	10	1.95545
Cre09.g389250_4532.1	1362	10.7661	18	1.67191
Cre02.g079300_4532.1	1311	10.3624	9	0.868526
Cre02.g085257_4532.1	2259	17.867	75	4.19768
Cre02.g085650_4532.1	1320	10.4336	16	1.5335
Cre02.g081050_4532.1	1590	12.571	5	0.39774
Cre02.g089850_4532.1	1416	11.1936	25	2.23342
Cre02.g800169_4532.1	1818	14.3759	26	1.80858
Cre02.g075500_4532.1	1254	9.91116	16	1.61434
Cre09.g389430_4532.1	1500	11.8586	18	1.51789
Cre02.g118500_4532.1	2949	23.3292	29	1.24308
Cre02.g076600_4532.1	903	7.13255	10	1.40202
Cre02.g147450_4532.1	1905	15.0646	19	1.26123
Cre02.g119450_4532.1	2532	20.0281	27	1.3481
Cre02.g110150_4532.1	4401	34.8236	71	2.03884
Cre02.g110600_4532.1	1071	8.46248	11	1.29985
Cre02.g078050_4532.1	3381	26.7491	44	1.64492
Cre02.g084250_4532.1	1767	13.9722	20	1.43141
Cre09.g389050_4532.1	6261	49.5479	51	1.02931
Cre02.g105250_4532.1	5118	40.4996	45	1.11112
Cre02.g079500_4532.1	2994	23.6855	16	0.67552
Cre02.g076900_4532.1	3084	24.3979	32	1.31159
Cre02.g112300_4532.1	1452	11.4786	19	1.65526
Cre09.g389089_4532.1	990	7.82127	13	1.66213
Cre02.g097400_4532.1	498	3.92647	13	3.31087
Cre02.g103800_4532.1	5340	42.257	67	1.58554
Cre02.g074300_4532.1	10431	82.5587	63	0.763093
Cre02.g087450_4532.1	1308	10.3386	13	1.25742
Cre02.g800237_4532.1	2190	17.3208	15	0.866012
Cre09.g387801_4532.1	1479	11.6923	16	1.36842
Cre02.g100150_4532.1	672	5.3039	10	1.88541
Cre02.g112750_4532.1	5691	45.0356	76	1.68755
Cre02.g116100_4532.1	9606	76.0278	69	0.907563
Cre02.g101350_4532.1	645	5.09016	7	1.3752
Cre02.g095850_4532.1	1392	11.0036	22	1.99934
Cre02.g114950_4532.1	1095	8.65247	11	1.27131
Cre02.g119300_4532.1	639	5.04266	6	1.18985
Cre02.g099100_4532.1	4326	34.2299	37	1.08093
Cre02.g106450_4532.1	2346	18.5557	22	1.18562
Cre02.g105600_4532.1	3201	25.3241	48	1.89543
Cre09.g389400_4532.1	1851	14.6372	12	0.819831
Cre02.g078400_4532.1	3123	24.7067	43	1.74042
Cre02.g112333_4532.1	2982	23.5905	30	1.2717
Cre02.g101250_4532.1	3294	26.0603	33	1.26629
Cre02.g116000_4532.1	1020	8.05876	5	0.620443
Cre02.g087750_4532.1	2718	21.5006	33	1.53484
Cre02.g102500_4532.1	1059	8.36749	21	2.50971
Cre02.g142200_4532.1	855	6.75257	10	1.48092
Cre09.g387600_4532.1	6114	48.3842	77	1.59143
Cre02.g106150_4532.1	492	3.87897	4	1.0312
Cre02.g086750_4532.1	1437	11.3598	13	1.14438
Cre02.g094200_4532.1	2100	16.6083	28	1.6859
Cre02.g078831_4532.1	1059	8.36749	7	0.836571
Cre02.g113752_4532.1	2367	18.722	26	1.38874
Cre02.g074600_4532.1	1320	10.4336	13	1.24597
Cre02.g094900_4532.1	4251	33.6362	37	1.10001
Cre02.g099550_4532.1	7104	56.2213	68	1.20951
Cre02.g104150_4532.1	10878	86.0973	109	1.26601
Cre02.g145800_4532.1	1083	8.55748	9	1.05171
Cre02.g118900_4532.1	1194	9.43618	6	0.63585
Cre02.g099150_4532.1	912	7.2038	15	2.08223
Cre02.g106550_4532.1	1005	7.94001	9	1.1335
Cre02.g095450_4532.1	1041	8.225	5	0.607903
Cre09.g389726_4532.1	8820	69.8056	109	1.56148
Cre02.g093700_4532.1	4374	34.6099	54	1.56025
Cre02.g082700_4532.1	1815	14.3522	13	0.905786
Cre02.g105550_4532.1	3009	23.8042	28	1.17626
Cre02.g800265_4532.1	636	5.01891	10	1.99246
Cre09.g392356_4532.1	1926	15.2309	29	1.90403
Cre02.g109550_4532.1	1251	9.88741	9	0.910248
Cre02.g077300_4532.1	948	7.48878	11	1.46886
Cre02.g073750_4532.1	2331	18.437	34	1.84412
Cre02.g100800_4532.1	3435	27.1765	22	0.809522
Cre02.g096400_4532.1	1839	14.5422	12	0.825186
Cre02.g145750_4532.1	1605	12.6898	20	1.57607
Cre02.g111700_4532.1	639	5.04266	3	0.594924
Cre02.g108100_4532.1	3198	25.3004	46	1.81815
Cre02.g098900_4532.1	6882	54.4639	72	1.32198
Cre09.g393173_4532.1	528	4.16395	4	0.960625
Cre09.g389001_4532.1	3369	26.6541	30	1.12553
Cre02.g097650_4532.1	1266	10.0062	12	1.19926
Cre02.g112150_4532.1	2370	18.7457	29	1.54702
Cre02.g800236_4532.1	1530	12.096	11	0.909388
Cre02.g081400_4532.1	1839	14.5422	17	1.16901
Cre02.g101150_4532.1	2778	21.9755	24	1.09212
Cre09.g391134_4532.1	2532	20.0281	23	1.14838
Cre02.g115400_4532.1	13002	102.911	154	1.49643
Cre09.g387000_4532.1	1863	14.7322	21	1.42545
Cre02.g087150_4532.1	1737	13.7347	20	1.45616
Cre02.g105000_4532.1	3444	27.2478	44	1.61481
Cre02.g106200_4532.1	1020	8.05876	18	2.2336
Cre09.g387350_4532.1	2805	22.1893	34	1.53227
Cre02.g088750_4532.1	14715	116.472	134	1.15049
Cre09.g392097_4532.1	915	7.22755	10	1.3836
Cre09.g392579_4532.1	2067	16.3471	25	1.52932
Cre02.g103450_4532.1	2292	18.1282	26	1.43423
Cre02.g097950_4532.1	3336	26.3928	19	0.719893
Cre02.g090451_4532.1	3087	24.4217	21	0.859892
Cre02.g102950_4532.1	1761	13.9247	17	1.22085
Cre02.g145100_4532.1	3576	28.2927	42	1.48448
Cre02.g089200_4532.1	2979	23.5667	38	1.61244
Cre02.g104000_4532.1	732	5.77887	3	0.519132
Cre02.g117410_4532.1	942	7.44129	8	1.07508
Cre02.g106850_4532.1	945	7.46504	10	1.33958
Cre02.g087324_4532.1	570	4.49644	4	0.889593
Cre02.g080750_4532.1	4986	39.4547	47	1.19124
Cre02.g079400_4532.1	441	3.47524	4	1.151
Cre02.g091100_4532.1	834	6.58633	11	1.67013
Cre02.g083600_4532.1	1212	9.57868	11	1.14838
Cre09.g386912_4532.1	975	7.70252	17	2.20707
Cre02.g084650_4532.1	4134	32.71	29	0.886579
Cre02.g110500_4532.1	1476	11.6686	13	1.1141
Cre02.g079550_4532.1	2607	20.6219	36	1.74572
Cre02.g101700_4532.1	690	5.44639	6	1.10165
Cre02.g142150_4532.1	555	4.37769	7	1.59902
Cre02.g113850_4532.1	1326	10.4811	9	0.858686
Cre02.g077200_4532.1	951	7.51253	10	1.33111
Cre02.g095900_4532.1	4035	31.9263	38	1.19024
Cre02.g800192_4532.1	1440	11.3836	9	0.790612
Cre02.g098400_4532.1	918	7.2513	8	1.10325
Cre02.g092950_4532.1	1326	10.4811	26	2.48065
Cre02.g114250_4532.1	1077	8.50998	14	1.64513
Cre02.g115600_4532.1	3159	24.9916	29	1.16039
Cre09.g389393_4532.1	837	6.61008	5	0.756421
Cre02.g100850_4532.1	2493	19.7194	19	0.963518
Cre09.g390245_4532.1	744	5.87387	6	1.02147
Cre09.g388050_4532.1	1896	14.9934	28	1.86749
Cre09.g388750_4532.1	1923	15.2071	15	0.986379
Cre02.g086250_4532.1	1509	11.9298	13	1.08971
Cre02.g106250_4532.1	2502	19.7907	23	1.16216
Cre02.g086700_4532.1	2412	19.0782	21	1.10073
Cre02.g079750_4532.1	6048	47.8617	50	1.04468
Cre09.g388700_4532.1	6906	54.6539	74	1.35398
Cre02.g101500_4532.1	2040	16.1333	23	1.42562
Cre09.g387467_4532.1	1041	8.225	15	1.82371
Cre02.g106050_4532.1	2745	21.7143	29	1.33552
Cre02.g089800_4532.1	2052	16.2283	13	0.801068
Cre02.g080800_4532.1	2805	22.1893	24	1.0816
Cre02.g078316_4532.1	1803	14.2572	12	0.841681
Cre02.g103100_4532.1	1209	9.55493	9	0.941922
Cre02.g088450_4532.1	6357	50.3078	53	1.05351
Cre02.g088800_4532.1	909	7.18005	21	2.92477
Cre02.g075950_4532.1	7218	57.1237	47	0.822775
Cre02.g084000_4532.1	363	2.85777	3	1.04977
Cre02.g119100_4532.1	1704	13.4735	14	1.03908
Cre02.g118000_4532.1	2913	23.0442	34	1.47542
Cre02.g118750_4532.1	1824	14.4234	19	1.3173
Cre09.g387245_4532.1	2298	18.1757	30	1.65055
Cre02.g082750_4532.1	306	2.40654	1	0.415534
Cre02.g078000_4532.1	1641	12.9748	24	1.84975
Cre02.g115900_4532.1	816	6.44384	14	2.17262
Cre02.g800271_4532.1	3639	28.7914	43	1.4935
Cre02.g107450_4532.1	1290	10.1961	18	1.76537
Cre09.g387912_4532.1	4356	34.4674	33	0.957426
Cre02.g076700_4532.1	2169	17.1545	24	1.39905
Cre02.g104800_4532.1	477	3.76022	4	1.06377
Cre02.g079100_4532.1	678	5.35139	9	1.6818
Cre09.g392171_4532.1	2622	20.7406	26	1.25358
Cre02.g095350_4532.1	1821	14.3997	14	0.972244
Cre02.g100000_4532.1	879	6.94256	11	1.58443
Cre09.g387356_4532.1	1674	13.236	19	1.43548
Cre02.g105150_4532.1	2145	16.9646	24	1.41471
Cre02.g077925_4532.1	1068	8.43874	11	1.30351
Cre09.g390578_4532.1	4242	33.565	61	1.81737
Cre02.g089100_4532.1	1593	12.5948	13	1.03217
Cre02.g109900_4532.1	2307	18.247	37	2.02773
Cre02.g098600_4532.1	4371	34.5862	46	1.33001
Cre02.g086050_4532.1	1647	13.0223	21	1.61262
Cre02.g800184_4532.1	648	5.11391	6	1.17327
Cre02.g114850_4532.1	2886	22.8305	26	1.13883
Cre02.g110100_4532.1	4149	32.8287	69	2.10182
Cre02.g083650_4532.1	594	4.68643	9	1.92044
Cre02.g097150_4532.1	855	6.75257	10	1.48092
Cre09.g392505_4532.1	3864	30.5726	49	1.60274
Cre02.g103500_4532.1	861	6.80007	9	1.32352
Cre02.g114300_4532.1	1968	15.5634	27	1.73484
Cre09.g388430_4532.1	3837	30.3589	52	1.71284
Cre02.g103700_4532.1	1383	10.9324	17	1.55502
Cre02.g107150_4532.1	510	4.02146	4	0.994663
Cre02.g080700_4532.1	1971	15.5871	22	1.41142
Cre02.g109850_4532.1	1110	8.77122	9	1.02608
Cre02.g800153_4532.1	597	4.71018	12	2.54768
Cre02.g103050_4532.1	1221	9.64992	13	1.34716
Cre02.g073150_4532.1	591	4.66268	7	1.50128
Cre02.g087850_4532.1	2610	20.6456	33	1.5984
Cre02.g111050_4532.1	1464	11.5736	24	2.07369
Cre02.g106300_4532.1	1296	10.2436	17	1.65957
Cre02.g090150_4532.1	975	7.70252	12	1.55793
Cre02.g098450_4532.1	1389	10.9799	14	1.27506
Cre02.g078300_4532.1	606	4.78142	4	0.836571
Cre09.g390615_4532.1	1452	11.4786	24	2.09085
Cre02.g077451_4532.1	1563	12.3573	27	2.18495
Cre09.g389986_4532.1	3936	31.1426	31	0.995422
Cre02.g104750_4532.1	2529	20.0044	21	1.04977
Cre02.g116250_4532.1	702	5.54138	11	1.98506
Cre02.g085750_4532.1	2193	17.3445	34	1.96027
Cre02.g089050_4532.1	3528	27.9127	33	1.18226
Cre02.g080350_4532.1	2838	22.4505	20	0.890848
Cre02.g096900_4532.1	1398	11.0511	10	0.904887
Cre02.g098250_4532.1	1011	7.98751	12	1.50235
Cre02.g086500_4532.1	939	7.41754	9	1.21334
Cre02.g104100_4532.1	1389	10.9799	13	1.18399
Cre02.g091400_4532.1	4236	33.5175	28	0.835386
Cre02.g077700_4532.1	5253	41.5683	39	0.938215
Cre09.g389700_4532.1	2565	20.2894	33	1.62647
Cre02.g113751_4532.1	1626	12.856	22	1.71126
Cre02.g074000_4532.1	7545	59.7124	68	1.13879
Cre02.g088200_4532.1	1605	12.6898	16	1.26086
Cre02.g082250_4532.1	1077	8.50998	10	1.17509
Cre02.g108000_4532.1	2322	18.3657	20	1.08898
Cre02.g090689_4532.1	1878	14.8509	14	0.942703
Cre02.g081600_4532.1	1113	8.79497	12	1.36442
Cre02.g099850_4532.1	1194	9.43618	15	1.58963
Cre09.g387393_4532.1	1728	13.6635	33	2.4152
Cre02.g092050_4532.1	1230	9.72117	14	1.44016
Cre02.g800254_4532.1	324	2.54904	9	3.53075
Cre02.g104500_4532.1	1149	9.07995	24	2.64319
Cre02.g110000_4532.1	3225	25.5141	40	1.56776
Cre02.g144251_4532.1	2523	19.9569	36	1.80389
Cre02.g117000_4532.1	10179	80.5638	101	1.25366
Cre02.g076050_4532.1	1683	13.3072	20	1.50294
Cre09.g388372_4532.1	4128	32.6625	44	1.34711
Cre02.g144700_4532.1	1878	14.8509	30	2.02008
Cre02.g115250_4532.1	1680	13.2835	15	1.12922
Cre02.g082100_4532.1	720	5.68388	9	1.58343
Cre02.g087800_4532.1	2679	21.1918	30	1.41564
Cre02.g110750_4532.1	1200	9.48368	11	1.15989
Cre09.g391986_4532.1	1815	14.3522	14	0.975461
Cre09.g388986_4532.1	3243	25.6566	36	1.40315
Cre02.g145950_4532.1	1206	9.53118	10	1.04919
Cre02.g102250_4532.1	693	5.47014	9	1.6453
Cre02.g107550_4532.1	837	6.61008	11	1.66413
Cre09.g388500_4532.1	2505	19.8144	23	1.16077
Cre02.g111850_4532.1	4470	35.3699	45	1.27227
Cre02.g145700_4532.1	1590	12.571	22	1.75006
Cre02.g097250_4532.1	3456	27.3428	28	1.02404
Cre02.g147300_4532.1	861	6.80007	17	2.49997
Cre02.g114700_4532.1	546	4.30645	9	2.08989
Cre02.g108300_4532.1	1341	10.5999	36	3.39627
Cre02.g147850_4532.1	2091	16.5371	13	0.786113
Cre02.g101400_4532.1	5136	40.6421	46	1.13183
Cre02.g089350_4532.1	6585	52.1128	54	1.03621
Cre02.g080300_4532.1	4716	37.3173	51	1.36666
Cre09.g387023_4532.1	11898	94.1719	88	0.934462
Cre02.g109050_4532.1	2541	20.0994	22	1.09456
Cre09.g389541_4532.1	3747	29.6464	33	1.11312
Cre02.g088300_4532.1	1383	10.9324	10	0.914716
Cre02.g077850_4532.1	2556	20.2181	28	1.3849
Cre02.g800208_4532.1	1458	11.5261	3	0.260279
Cre02.g111900_4532.1	576	4.54393	7	1.54052
Cre09.g388504_4532.1	3969	31.4038	44	1.4011
Cre09.g391801_4532.1	2982	23.5905	26	1.10214
Cre02.g083050_4532.1	1656	13.0935	20	1.52748
Cre02.g115050_4532.1	975	7.70252	8	1.03862
Cre02.g117813_4532.1	3228	25.5379	30	1.17473
Cre02.g085850_4532.1	3171	25.0866	34	1.3553
Cre02.g077600_4532.1	5820	46.0568	48	1.04219
Cre09.g391171_4532.1	1446	11.4311	12	1.04977
Cre02.g800240_4532.1	591	4.66268	13	2.7881
Cre02.g078600_4532.1	1137	8.98496	16	1.78075
Cre02.g114050_4532.1	2718	21.5006	21	0.976718
Cre02.g115650_4532.1	1485	11.7398	13	1.10734
Cre02.g113400_4532.1	924	7.29879	8	1.09607
Cre02.g119000_4532.1	1590	12.571	26	2.06825
Cre02.g108200_4532.1	1407	11.1223	11	0.989
Cre02.g094150_4532.1	3309	26.1791	35	1.33695
Cre09.g392282_4532.1	10437	82.6062	131	1.58584
Cre02.g089150_4532.1	2409	19.0544	35	1.83684
Cre02.g085150_4532.1	4869	38.5284	64	1.66111
Cre09.g390763_4532.1	642	5.06641	6	1.18427
Cre02.g141400_4532.1	1833	14.4947	23	1.58679
Cre02.g147800_4532.1	1668	13.1885	25	1.89559
Cre02.g113750_4532.1	1758	13.901	25	1.79844
Cre09.g388393_4532.1	2091	16.5371	23	1.39081
Cre02.g091750_4532.1	2244	17.7483	23	1.2959
Cre02.g077750_4532.1	2604	20.5981	22	1.06806
Cre02.g088500_4532.1	1524	12.0486	17	1.41096
Cre02.g104400_4532.1	3603	28.5065	33	1.15763
Cre02.g146600_4532.1	1461	11.5498	9	0.779232
Cre02.g096601_4532.1	1083	8.55748	11	1.28543
Cre02.g142352_4532.1	3384	26.7728	25	0.933784
Cre02.g083850_4532.1	1233	9.74492	9	0.923558
Cre02.g111200_4532.1	2703	21.3818	46	2.15136
Cre02.g119400_4532.1	1467	11.5973	22	1.89699
Cre02.g118050_4532.1	1017	8.03501	11	1.36901
Cre02.g105050_4532.1	1314	10.3861	13	1.25167
Cre09.g392060_4532.1	1572	12.4285	19	1.52874
Cre09.g388949_4532.1	2088	16.5133	19	1.15059
Cre09.g389950_4532.1	1746	13.806	27	1.95568
Cre02.g087200_4532.1	5430	42.9695	50	1.16362
Cre02.g113652_4532.1	1128	8.91371	15	1.6828
Cre02.g073400_4532.1	2553	20.1944	22	1.08941
Cre02.g097850_4532.1	3933	31.1188	34	1.09259
Cre02.g143200_4532.1	3495	27.6515	16	0.57863
Cre02.g092400_4532.1	1614	12.761	22	1.724
Cre02.g095550_4532.1	31917	252.648	318	1.25867
Cre09.g392319_4532.1	2856	22.593	26	1.1508
Cre02.g088250_4532.1	1962	15.5159	18	1.1601
Cre02.g088400_4532.1	1593	12.5948	14	1.11157
Cre02.g093500_4532.1	2943	23.2817	39	1.67513
Cre02.g113950_4532.1	1320	10.4336	9	0.862595
Cre02.g108950_4532.1	3015	23.8517	22	0.922366
Cre02.g146850_4532.1	2874	22.7355	25	1.0996
Cre09.g388650_4532.1	2082	16.4658	32	1.94342
Cre02.g098500_4532.1	1305	10.3149	16	1.55116
Cre09.g386986_4532.1	768	6.06386	1	0.164912
Cre02.g146050_4532.1	1473	11.6448	15	1.28813
Cre02.g080100_4532.1	3078	24.3504	28	1.14988
Cre02.g145000_4532.1	948	7.48878	9	1.2018
Cre09.g389550_4532.1	1266	10.0062	19	1.89883
Cre09.g389282_4532.1	861	6.80007	9	1.32352
Cre02.g101950_4532.1	2475	19.5769	12	0.612967
Cre02.g118200_4532.1	1077	8.50998	12	1.41011
Cre02.g144850_4532.1	921	7.27505	8	1.09965
Cre02.g109400_4532.1	1113	8.79497	12	1.36442
Cre02.g114350_4532.1	1341	10.5999	12	1.13209
Cre02.g107050_4532.1	12558	99.3966	176	1.77068
Cre02.g118950_4532.1	318	2.50154	4	1.59902
Cre02.g116350_4532.1	972	7.67877	14	1.82321
Cre02.g081350_4532.1	1578	12.476	9	0.721383
Cre02.g086400_4532.1	1272	10.0537	22	2.18826
Cre02.g108800_4532.1	5133	40.6183	33	0.812441
Cre02.g117200_4532.1	1854	14.6609	14	0.95492
Cre09.g389000_4532.1	810	6.39634	9	1.40705
Cre02.g075650_4532.1	1254	9.91116	18	1.81613
Cre02.g146450_4532.1	5802	45.9143	78	1.69882
Cre02.g087551_4532.1	6639	52.5402	51	0.970685
Cre02.g093300_4532.1	2307	18.247	26	1.42489
Cre02.g142650_4532.1	3018	23.8754	21	0.879565
Cre02.g112800_4532.1	2622	20.7406	29	1.39822
Cre02.g100600_4532.1	2520	19.9331	20	1.00335
Cre02.g118650_4532.1	4155	32.8762	20	0.608342
Cre09.g390467_4532.1	1692	13.3785	19	1.42019
Cre02.g111300_4532.1	1110	8.77122	9	1.02608
Cre02.g076750_4532.1	834	6.58633	8	1.21464
Cre09.g390949_4532.1	516	4.06896	7	1.72034
Cre02.g116400_4532.1	885	6.99006	4	0.572241
Cre02.g100200_4532.1	594	4.68643	9	1.92044
Cre02.g144900_4532.1	2037	16.1096	21	1.30357
Cre02.g090100_4532.1	1353	10.6949	13	1.21554
Cre02.g092500_4532.1	3606	28.5302	37	1.29687
Cre09.g391467_4532.1	630	4.97141	12	2.4138
Cre09.g390208_4532.1	4017	31.7838	47	1.47874
Cre02.g115100_4532.1	1917	15.1596	24	1.58315
Cre02.g111550_4532.1	6666	52.754	60	1.13736
Cre02.g080500_4532.1	2220	17.5583	21	1.19602
Cre02.g113626_4532.1	2709	21.4293	20	0.933301
Cre02.g101750_4532.1	2127	16.8221	32	1.90226
Cre02.g106600_4532.1	453	3.57023	6	1.68056
Cre02.g115450_4532.1	6852	54.2264	92	1.69659
Cre09.g390801_4532.1	3345	26.4641	30	1.13361
Cre02.g076550_4532.1	1473	11.6448	21	1.80338
Cre02.g097100_4532.1	1137	8.98496	12	1.33557
Cre02.g095750_4532.1	2073	16.3946	22	1.34191
Cre02.g112200_4532.1	9030	71.468	114	1.59512
Cre02.g079850_4532.1	2898	22.9255	47	2.05012
Cre02.g100750_4532.1	1734	13.711	12	0.875212
Cre09.g388319_4532.1	1686	13.331	19	1.42525
Cre09.g387900_4532.1	7485	59.2374	79	1.33362
Cre02.g098850_4532.1	1530	12.096	17	1.40542
Cre02.g146150_4532.1	4131	32.6862	39	1.19316
Cre02.g800242_4532.1	459	3.61773	3	0.829249
Cre02.g143050_4532.1	330	2.59653	2	0.770258
Cre02.g147650_4532.1	1353	10.6949	10	0.935028
Cre09.g389450_4532.1	6726	53.2289	70	1.31507
Cre02.g104250_4532.1	6540	51.7565	90	1.73891
Cre02.g146650_4532.1	4842	38.3147	42	1.09618
Cre09.g387650_4532.1	2634	20.8356	19	0.911901
Cre02.g140900_4532.1	1917	15.1596	26	1.71508
Cre02.g116050_4532.1	6639	52.5402	72	1.37038
Cre09.g389356_4532.1	1779	14.0672	20	1.42175
Cre02.g084550_4532.1	894	7.06131	7	0.991318
Cre02.g108750_4532.1	3078	24.3504	30	1.23201
Cre02.g074100_4532.1	429	3.38024	4	1.18335
Cre02.g144400_4532.1	780	6.15885	10	1.62368
Cre09.g387504_4532.1	666	5.2564	6	1.14147
Cre09.g387100_4532.1	978	7.72627	13	1.68257
Cre02.g141701_4532.1	1998	15.8009	25	1.58219
Cre02.g144050_4532.1	2154	17.0358	22	1.2914
Cre02.g109000_4532.1	2391	18.912	19	1.00466
Cre02.g112950_4532.1	885	6.99006	11	1.57366
Cre02.g115800_4532.1	894	7.06131	15	2.12425
Cre02.g101200_4532.1	1860	14.7084	21	1.42775
Cre02.g075700_4532.1	603	4.75767	5	1.05093
Cre02.g108050_4532.1	780	6.15885	7	1.13658
Cre02.g092200_4532.1	2931	23.1867	21	0.90569
Cre02.g090500_4532.1	3771	29.8364	33	1.10603
Cre02.g083065_4532.1	1737	13.7347	18	1.31055
Cre02.g107000_4532.1	1323	10.4574	17	1.62565
Cre02.g082350_4532.1	741	5.85012	5	0.854684
Cre02.g146000_4532.1	2568	20.3131	35	1.72302
Cre02.g074758_4532.1	4914	38.8847	56	1.44016
Cre02.g141800_4532.1	3030	23.9704	21	0.876079
Cre02.g109600_4532.1	1023	8.0825	12	1.48469
Cre02.g101050_4532.1	1824	14.4234	21	1.45596
Cre02.g106750_4532.1	1341	10.5999	6	0.566044
Cre09.g390000_4532.1	4962	39.2647	58	1.47716
Cre02.g085200_4532.1	957	7.56003	8	1.0582
Cre09.g389100_4532.1	471	3.71273	4	1.07738
Cre02.g077550_4532.1	2478	19.6007	12	0.612224
Cre02.g141350_4532.1	1071	8.46248	7	0.82718
Cre02.g141250_4532.1	1611	12.7373	20	1.5702
Cre02.g092000_4532.1	2157	17.0595	24	1.40684
Cre02.g088000_4532.1	924	7.29879	6	0.822054
Cre09.g388355_4532.1	1722	13.616	14	1.0282
Cre02.g081150_4532.1	1842	14.5659	19	1.30441
Cre02.g109100_4532.1	4614	36.5098	66	1.80773
Cre02.g098200_4532.1	2349	18.5795	20	1.07646
Cre02.g083500_4532.1	2265	17.9145	23	1.28388
Cre09.g386949_4532.1	795	6.2776	4	0.637187
Cre02.g094350_4532.1	2304	18.2232	28	1.5365
Cre02.g088100_4532.1	1650	13.046	22	1.68634
Cre02.g115300_4532.1	4611	36.4861	41	1.12372
Cre02.g116850_4532.1	1371	10.8374	9	0.83046
Cre02.g104350_4532.1	1431	11.3123	18	1.59118
Cre02.g073500_4532.1	1509	11.9298	17	1.425
Cre02.g095294_4532.1	1245	9.83991	14	1.42278
Cre02.g082825_4532.1	1560	12.3335	19	1.54052
Cre02.g088700_4532.1	1425	11.2648	11	0.97649
Cre02.g103850_4532.1	756	5.96886	6	1.00522
Cre02.g800262_4532.1	1254	9.91116	14	1.41255
Cre02.g086550_4532.1	1755	13.8772	22	1.58533
Cre02.g099950_4532.1	1080	8.53373	26	3.04673
Cre02.g105287_4532.1	1146	9.0562	10	1.10422
Cre02.g110700_4532.1	9849	77.9514	93	1.19305
Cre09.g391949_4532.1	1620	12.8085	17	1.32724
Cre02.g107100_4532.1	8904	70.4706	105	1.48998
Cre02.g075400_4532.1	660	5.2089	7	1.34385
Cre02.g098350_4532.1	2334	18.4607	34	1.84175
Cre02.g090900_4532.1	1167	9.22245	20	2.16862
Cre02.g800161_4532.1	3432	27.1528	10	0.368286
Cre02.g143000_4532.1	1233	9.74492	19	1.94973
Cre02.g079700_4532.1	1119	8.84247	17	1.92254
Cre02.g076850_4532.1	1440	11.3836	15	1.31769
Cre02.g078150_4532.1	8772	69.4256	80	1.15231
Cre02.g083550_4532.1	1944	15.3734	17	1.10581
Cre02.g101100_4532.1	972	7.67877	11	1.43252
Cre02.g077100_4532.1	1440	11.3836	21	1.84476
Cre02.g111800_4532.1	1323	10.4574	14	1.33877
Cre02.g102750_4532.1	2274	17.9857	20	1.11199
Cre02.g143350_4532.1	3708	29.3377	42	1.43161
Cre09.g387282_4532.1	1344	10.6236	7	0.658909
Cre09.g390060_4532.1	3513	27.794	38	1.3672
Cre02.g147900_4532.1	1821	14.3997	20	1.38892
Cre09.g389467_4532.1	5250	41.5445	63	1.51644
Cre02.g800214_4532.1	933	7.37004	7	0.949791
Cre02.g143400_4532.1	3741	29.5989	38	1.28383
Cre02.g101800_4532.1	675	5.32764	8	1.5016
Cre09.g390023_4532.1	3699	29.2664	56	1.91346
Cre02.g082450_4532.1	2661	21.0493	18	0.855134
Cre02.g104550_4532.1	1455	11.5023	17	1.47796
Cre09.g388245_4532.1	1044	8.24875	16	1.93969
Cre02.g098950_4532.1	813	6.42009	13	2.02489
Cre02.g085100_4532.1	2643	20.9068	35	1.67409
Cre02.g800185_4532.1	786	6.20635	14	2.25575
Cre02.g078200_4532.1	2085	16.4896	27	1.6374
Cre09.g388541_4532.1	1263	9.98241	18	1.80317
Cre02.g076400_4532.1	528	4.16395	5	1.20078
Cre02.g097450_4532.1	585	4.61518	6	1.30006
Cre02.g115550_4532.1	765	6.04011	11	1.82116
Cre02.g800264_4532.1	1530	12.096	24	1.98412
Cre09.g390100_4532.1	819	6.46759	9	1.39155
Cre02.g146950_4532.1	1875	14.8272	14	0.944213
Cre02.g144000_4532.1	975	7.70252	8	1.03862
Cre02.g142900_4532.1	3669	29.0289	26	0.895658
Cre09.g389300_4532.1	3342	26.4403	51	1.92887
Cre02.g112850_4532.1	1569	12.4048	20	1.61228
Cre02.g091000_4532.1	3459	27.3665	26	0.950066
Cre02.g094750_4532.1	1689	13.3547	14	1.04832
Cre02.g085000_4532.1	4320	34.1824	54	1.57976
Cre02.g105500_4532.1	1614	12.761	18	1.41055
Cre02.g087950_4532.1	2937	23.2342	22	0.946879
Cre09.g390319_4532.1	7143	56.53	78	1.3798
Cre09.g392208_4532.1	3888	30.7626	45	1.46282
Cre02.g093600_4532.1	879	6.94256	7	1.00827
Cre02.g146200_4532.1	1059	8.36749	10	1.1951
Cre09.g388763_4532.1	1524	12.0486	17	1.41096
Cre02.g147302_4532.1	1404	11.0986	13	1.17132
Cre09.g387200_4532.1	3420	27.0578	35	1.29353
Cre02.g114650_4532.1	996	7.86876	10	1.27085
Cre02.g100300_4532.1	2421	19.1494	25	1.30552
Cre02.g079050_4532.1	2187	17.297	19	1.09845
Cre09.g387208_4532.1	2508	19.8382	29	1.46183
Cre02.g104450_4532.1	1836	14.5184	26	1.79083
Cre02.g078507_4532.1	684	5.39889	6	1.11134
Cre02.g103950_4532.1	1731	13.6872	24	1.75346
Cre02.g118450_4532.1	2940	23.258	28	1.20389
Cre02.g144100_4532.1	2166	17.1308	15	0.875616
Cre02.g117050_4532.1	4620	36.5573	58	1.58655
Cre02.g093401_4532.1	2490	19.6957	35	1.77704
Cre02.g073700_4532.1	1197	9.45993	15	1.58563
Cre02.g120250_4532.1	2265	17.9145	18	1.00477
Cre02.g095400_4532.1	1074	8.48623	6	0.707027
Cre02.g076250_4532.1	2331	18.437	33	1.78988
Cre02.g075600_4532.1	6390	50.5691	56	1.1074
Cre02.g096450_4532.1	645	5.09016	9	1.76812
Cre02.g083750_4532.1	5118	40.4996	45	1.11112
Cre02.g078350_4532.1	3105	24.5642	29	1.18058
Cre09.g390282_4532.1	1239	9.79242	16	1.63392
Cre02.g076350_4532.1	1515	11.9773	20	1.66982
Cre02.g098150_4532.1	1593	12.5948	11	0.873378
Cre09.g389838_4532.1	5208	41.2121	68	1.65
Cre02.g119651_4532.1	2661	21.0493	23	1.09267
Cre02.g119800_4532.1	8217	65.0321	68	1.04564
Cre02.g147750_4532.1	3393	26.844	28	1.04306
Cre02.g079150_4532.1	1926	15.2309	21	1.37878
Cre02.g111000_4532.1	972	7.67877	20	2.60458
Cre09.g388282_4532.1	1137	8.98496	12	1.33557
Cre02.g098650_4532.1	1536	12.1435	16	1.31757
Cre09.g391282_4532.1	1569	12.4048	28	2.25719
Cre09.g389615_4532.1	2949	23.3292	30	1.28594
Cre02.g081200_4532.1	1098	8.67622	10	1.15258
Cre02.g085900_4532.1	990	7.82127	13	1.66213
Cre02.g074200_4532.1	1077	8.50998	5	0.587545
Cre02.g083000_4532.1	1926	15.2309	13	0.853529
Cre02.g088050_4532.1	1059	8.36749	12	1.43412
Cre02.g112050_4532.1	2754	21.7856	27	1.23935
Cre09.g390050_4532.1	498	3.92647	7	1.78277
Cre02.g096700_4532.1	2013	15.9196	15	0.942235
Cre02.g104850_4532.1	1059	8.36749	9	1.07559
Cre02.g081500_4532.1	1143	9.03246	10	1.10712
Cre02.g085600_4532.1	816	6.44384	11	1.70706
Cre09.g387050_4532.1	1425	11.2648	11	0.97649
Cre02.g144300_4532.1	1218	9.62618	20	2.07767
Cre09.g388689_4532.1	3219	25.4666	45	1.76702
Cre02.g119050_4532.1	1683	13.3072	19	1.42779
Cre02.g099750_4532.1	8964	70.9455	91	1.28267
Cre02.g103150_4532.1	1098	8.67622	15	1.72886
Cre09.g387300_4532.1	1914	15.1359	20	1.32136
Cre09.g392393_4532.1	1905	15.0646	21	1.39399
Cre02.g089550_4532.1	2145	16.9646	27	1.59155
Cre02.g083400_4532.1	2490	19.6957	18	0.913907
Cre02.g112100_4532.1	2508	19.8382	18	0.907343
Cre02.g116750_4532.1	1710	13.521	12	0.88751
Cre02.g119950_4532.1	1431	11.3123	12	1.06079
Cre09.g388467_4532.1	1329	10.5049	16	1.5231
Cre02.g107700_4532.1	3834	30.3351	40	1.3186
Cre02.g085800_4532.1	4599	36.3911	52	1.42892
Cre02.g119550_4532.1	411	3.23775	4	1.23543
Cre02.g086650_4532.1	3612	28.5777	30	1.04977
Cre02.g094250_4532.1	1290	10.1961	14	1.37307
Cre02.g102700_4532.1	2571	20.3369	22	1.08178
Cre09.g392542_4532.1	5613	44.4181	98	2.20631
Cre09.g391652_4532.1	2688	21.2631	37	1.74011
Cre02.g084300_4532.1	876	6.91881	10	1.44533
Cre02.g083450_4532.1	2211	17.487	16	0.914964
Cre02.g110050_4532.1	4332	34.2774	41	1.19612
Cre02.g079650_4532.1	1923	15.2071	26	1.70972
Cre09.g390986_4532.1	2208	17.4633	24	1.37431
Cre02.g145650_4532.1	6144	48.6217	62	1.27515
Cre02.g106400_4532.1	3123	24.7067	42	1.69995
Cre02.g145200_4532.1	2277	18.0095	24	1.33263
Cre02.g088850_4532.1	675	5.32764	7	1.3139
Cre02.g110200_4532.1	3336	26.3928	34	1.28823
Cre09.g387060_4532.1	2208	17.4633	27	1.5461
Cre02.g082050_4532.1	1806	14.2809	14	0.980328
Cre02.g120150_4532.1	558	4.40144	9	2.04478
Cre02.g114900_4532.1	2529	20.0044	20	0.99978
Cre02.g111650_4532.1	2433	19.2444	22	1.14319
Cre02.g091250_4532.1	657	5.18515	4	0.771434
Cre02.g099000_4532.1	810	6.39634	13	2.03241
Cre02.g145350_4532.1	2865	22.6643	44	1.94138
Cre02.g104725_4532.1	3408	26.9628	39	1.44644
Cre09.g387950_4532.1	2880	22.783	39	1.7118
Cre02.g081850_4532.1	1827	14.4472	25	1.73044
Cre02.g084900_4532.1	1995	15.7771	20	1.26766
Cre02.g099800_4532.1	1332	10.5286	14	1.32971
Cre02.g096200_4532.1	876	6.91881	13	1.87893
Cre02.g089900_4532.1	1029	8.13	12	1.47601
Cre02.g078912_4532.1	1086	8.58123	5	0.582667
Cre02.g075350_4532.1	1446	11.4311	15	1.31221
Cre09.g389060_4532.1	2766	21.8805	30	1.37108
Cre02.g089608_4532.1	5109	40.4284	37	0.915199
Cre09.g389245_4532.1	4299	34.0162	62	1.82266
Cre02.g087000_4532.1	6729	53.2527	54	1.01403
Cre02.g101000_4532.1	1032	8.15375	6	0.735858
Cre02.g144002_4532.1	2400	18.9832	11	0.57946
Cre02.g108350_4532.1	4137	32.7337	66	2.01627
Cre02.g114500_4532.1	2889	22.8542	23	1.00638
Cre02.g115508_4532.1	3558	28.1502	35	1.24333
Cre02.g109200_4532.1	1182	9.34119	11	1.17758
Cre02.g116600_4532.1	1725	13.6397	22	1.61294
Cre02.g105200_4532.1	1389	10.9799	26	2.36797
Cre02.g143900_4532.1	1311	10.3624	3	0.289509
Cre02.g089950_4532.1	408	3.214	8	2.48911
Cre02.g800157_4532.1	693	5.47014	15	2.74216
Cre02.g146300_4532.1	8868	70.1856	112	1.59577
Cre09.g387541_4532.1	2670	21.1206	32	1.51511
Cre09.g391023_4532.1	948	7.48878	12	1.6024
Cre02.g108250_4532.1	2325	18.3895	22	1.19634
Cre02.g141550_4532.1	855	6.75257	7	1.03664
Cre02.g078950_4532.1	2673	21.1443	23	1.08776
Cre02.g104600_4532.1	642	5.06641	7	1.38165
Cre02.g077250_4532.1	1974	15.6109	15	0.960869
Cre02.g117550_4532.1	699	5.51763	3	0.543711
Cre02.g087050_4532.1	1740	13.7585	21	1.52633
Cre09.g388900_4532.1	1566	12.381	15	1.21153
Cre02.g078450_4532.1	2286	18.0807	23	1.27207
Cre02.g090350_4532.1	3486	27.5803	27	0.978961
Cre02.g075900_4532.1	939	7.41754	14	1.88742
Cre02.g095500_4532.1	2067	16.3471	16	0.978768
Cre02.g144250_4532.1	2028	16.0383	9	0.561155
Cre02.g082500_4532.1	420	3.309	2	0.604413
Cre09.g388200_4532.1	693	5.47014	7	1.27968
Cre02.g091150_4532.1	3135	24.8017	68	2.74175
Cre02.g094100_4532.1	1407	11.1223	14	1.25873
Cre02.g094450_4532.1	3435	27.1765	16	0.588743
Cre02.g109683_4532.1	1551	12.2623	15	1.22326
Cre02.g081300_4532.1	1515	11.9773	3	0.250474
Cre02.g099050_4532.1	5226	41.3546	44	1.06397
Cre02.g091900_4532.1	3330	26.3453	29	1.10076
Cre02.g800172_4532.1	300	2.35905	2	0.8478
Cre02.g142351_4532.1	2775	21.9518	22	1.0022
Cre09.g390430_4532.1	1326	10.4811	15	1.43114
Cre02.g093450_4532.1	1113	8.79497	6	0.682208
Cre02.g146500_4532.1	3720	29.4327	29	0.9853
Cre02.g141900_4532.1	708	5.58888	10	1.78927
Cre02.g078650_4532.1	1566	12.381	16	1.2923
Cre02.g073650_4532.1	1512	11.9536	17	1.42217
Cre02.g102600_4532.1	3387	26.7965	31	1.15687
Cre02.g082400_4532.1	3069	24.2792	22	0.906126
Cre02.g146250_4532.1	1467	11.5973	19	1.63831
Cre02.g107300_4532.1	1050	8.29624	19	2.29019
Cre09.g389949_4532.1	1278	10.1012	12	1.18798
Cre02.g073450_4532.1	4893	38.7184	62	1.6013
Cre02.g145550_4532.1	651	5.13765	12	2.3357
Cre02.g112650_4532.1	516	4.06896	8	1.9661
Cre02.g101900_4532.1	4413	34.9186	40	1.14552
Cre09.g389150_4532.1	3864	30.5726	46	1.50461
Cre02.g117900_4532.1	3393	26.844	39	1.45284
Cre02.g099650_4532.1	1041	8.225	19	2.31003
Cre02.g141000_4532.1	6711	53.1102	77	1.44982
Cre02.g074650_4532.1	2067	16.3471	15	0.917595
Cre02.g076800_4532.1	1278	10.1012	17	1.68298
Cre09.g388356_4532.1	3348	26.4878	37	1.39687
Cre09.g388352_4532.1	2112	16.7033	14	0.838157
Cre02.g096050_4532.1	1659	13.1172	9	0.68612
Cre09.g388800_4532.1	1347	10.6474	9	0.845279
Cre02.g110250_4532.1	921	7.27505	10	1.37456
Cre02.g073200_4532.1	1893	14.9697	20	1.33604
Cre02.g091200_4532.1	1920	15.1834	10	0.658614
Cre02.g117350_4532.1	1695	13.4022	14	1.0446
Cre02.g144005_4532.1	1002	7.91626	8	1.01058
Cre09.g388852_4532.1	3111	24.6117	22	0.893885
Cre02.g089500_4532.1	1293	10.2199	8	0.782787
Cre02.g092700_4532.1	1506	11.9061	27	2.26775
Cre02.g117781_4532.1	1194	9.43618	19	2.01353
Cre02.g080050_4532.1	1524	12.0486	14	1.16197
Cre02.g082865_4532.1	699	5.51763	10	1.81237
Cre02.g112500_4532.1	2997	23.7092	20	0.843554
Cre09.g387689_4532.1	4917	38.9084	39	1.00235
Cre09.g389900_4532.1	2058	16.2758	12	0.737289
Cre02.g144600_4532.1	1887	14.9222	17	1.13925
Cre02.g118600_4532.1	1440	11.3836	16	1.40553
Cre02.g116800_4532.1	3015	23.8517	78	3.27021
Cre02.g117300_4532.1	936	7.39379	9	1.21724
Cre02.g141700_4532.1	2223	17.582	16	0.910021
Cre02.g109366_4532.1	2148	16.9883	28	1.64819
Cre02.g082300_4532.1	1227	9.69742	5	0.515601
Cre02.g141200_4532.1	1113	8.79497	18	2.04662
Cre02.g107350_4532.1	14721	116.519	174	1.49331
Cre02.g120100_4532.1	558	4.40144	9	2.04478
Cre02.g116450_4532.1	777	6.1351	12	1.95596
Cre09.g391838_4532.1	1311	10.3624	12	1.15803
Cre02.g800188_4532.1	8919	70.5893	64	0.906653
Cre02.g108400_4532.1	327	2.57279	4	1.55474
Cre02.g104650_4532.1	3558	28.1502	32	1.13676
Cre02.g092451_4532.1	651	5.13765	9	1.75177
Cre02.g096500_4532.1	1689	13.3547	25	1.872
Cre02.g094700_4532.1	1959	15.4921	30	1.93647
Cre09.g389578_4532.1	957	7.56003	6	0.793648
Cre02.g113200_4532.1	1149	9.07995	13	1.43173
Cre02.g094600_4532.1	7884	62.396	116	1.85909
Cre02.g118400_4532.1	1932	15.2784	17	1.11268
Cre02.g120050_4532.1	939	7.41754	5	0.674078
Cre02.g081176_4532.1	1236	9.76867	10	1.02368
Cre02.g082600_4532.1	1440	11.3836	7	0.614921
Cre09.g391541_4532.1	2301	18.1995	19	1.04399
Cre09.g387550_4532.1	1977	15.6346	16	1.02337
Cre02.g098050_4532.1	1902	15.0409	13	0.86431
Cre02.g091550_4532.1	717	5.66013	5	0.883372
Cre02.g113550_4532.1	1077	8.50998	12	1.41011
Cre02.g147700_4532.1	1797	14.2097	12	0.844494
Cre02.g092350_4532.1	1488	11.7636	15	1.27512
Cre02.g107600_4532.1	1140	9.00871	11	1.22104
Cre02.g099400_4532.1	2901	22.9492	25	1.08936
Cre02.g110800_4532.1	6273	49.6429	79	1.59137
Cre02.g108150_4532.1	2298	18.1757	14	0.770258
Cre02.g115200_4532.1	444	3.49899	4	1.14319
Cre09.g388171_4532.1	825	6.51508	3	0.46047
Cre02.g144800_4532.1	1881	14.8747	21	1.4118
Cre02.g073850_4532.1	630	4.97141	3	0.60345
Cre02.g096150_4532.1	657	5.18515	8	1.54287
Cre02.g120350_4532.1	3615	28.6015	33	1.15379
Cre02.g084500_4532.1	4008	31.7125	46	1.45053
Cre09.g389650_4532.1	6957	55.0576	76	1.38037
Cre02.g097000_4532.1	1608	12.7135	25	1.96641
Cre09.g389801_4532.1	711	5.61263	11	1.95987
Cre02.g800223_4532.1	234	1.83657	4	2.17797
Cre02.g074250_4532.1	5100	40.3571	44	1.09027
Cre02.g092250_4532.1	1500	11.8586	21	1.77087
Cre02.g084600_4532.1	1161	9.17495	14	1.52589
Cre02.g110950_4532.1	1677	13.2597	22	1.65916
Cre09.g392616_4532.1	897	7.08505	11	1.55256
Cre09.g390912_4532.1	5073	40.1434	67	1.66902
Cre02.g113050_4532.1	1008	7.96376	11	1.38126
Cre02.g102350_4532.1	921	7.27505	10	1.37456
Cre02.g076100_4532.1	7467	59.0949	44	0.744565
Cre02.g142601_4532.1	2094	16.5608	14	0.845369
Cre09.g391097_4532.1	450	3.54649	3	0.845908
Cre02.g113700_4532.1	1131	8.93746	8	0.895109
Cre02.g144252_4532.1	5613	44.4181	39	0.878019
Cre02.g073550_4532.1	1053	8.31999	8	0.961539
Cre02.g146700_4532.1	525	4.14021	8	1.93227
Cre02.g117250_4532.1	1821	14.3997	26	1.8056
Cre02.g144006_4532.1	3513	27.794	27	0.971433
Cre02.g076466_4532.1	516	4.06896	11	2.70339
Cre02.g088651_4532.1	2391	18.912	20	1.05753
Cre02.g082900_4532.1	2463	19.4819	21	1.07792
Cre02.g075150_4532.1	4851	38.386	53	1.38071
Cre02.g118801_4532.1	2448	19.3632	29	1.49769
Cre02.g086300_4532.1	3435	27.1765	33	1.21428
Cre02.g097800_4532.1	3978	31.4751	45	1.4297
Cre02.g088350_4532.1	3648	28.8627	31	1.07405
Cre02.g113300_4532.1	4653	36.8185	42	1.14073
Cre02.g101550_4532.1	2259	17.867	18	1.00744
[truncated: 10,226 more rows]

## Sheet: 04C C.rein mono sum adj
Sequence ID		no bias	C.reinhardtii	Observed	Observed/Expected
	GC bias	0.5	0.641
	A	0.25	0.1795
	C	0.25	0.3205
	G	0.25	0.3205
	T	0.25	0.1795
	target sequence:
	ATG
	target sequence length (k):
	3
	likelihood of ATG in 3 NTs	0.015625	0.0103266
	sequence length (n):
	100	1.53125	1.01201
	1000	15.5938	10.3059
	10000	156.219	103.245
Cre01.g000150_4532.1	3395	53.0156	35.0381	48	1.36994	Mean	0.973156
Cre01.g000200_4532.1	2475	38.6406	25.5377	24	0.939789	Median	0.948147
Cre01.g000250_4532.1	1273	19.8594	13.1251	12	0.914279	std dev	0.342229
Cre01.g000300_4532.1	1985	30.9844	20.4776	10	0.488338
Cre01.g000400_4532.1	2591	40.4531	26.7355	24	0.897681
Cre01.g000450_4532.1	2065	32.2344	21.3038	26	1.22044
Cre01.g000500_4532.1	2473	38.6094	25.517	29	1.1365
Cre01.g000600_4532.1	1767	27.5781	18.2264	10	0.548654
Cre01.g000650_4532.1	2550	39.8125	26.3122	23	0.874121
Cre01.g000700_4532.1	3416	53.3438	35.255	26	0.737484
Cre01.g000750_4532.1	3520	54.9688	36.3289	29	0.798262
Cre01.g000800_4532.1	851	13.2656	8.76728	5	0.570303
Cre01.g000850_4532.1	704	10.9688	7.24927	11	1.51739
Cre01.g000900_4532.1	1871	29.2031	19.3004	17	0.880811
Cre01.g000950_4532.1	2255	35.2031	23.2658	14	0.601741
Cre01.g001000_4532.1	3613	56.4219	37.2893	24	0.643616
Cre01.g001100_4532.1	2129	33.2344	21.9647	13	0.59186
Cre01.g001250_4532.1	8840	138.094	91.2664	58	0.635502
Cre01.g001300_4532.1	16114	251.75	166.382	83	0.498852
Cre01.g001350_4532.1	3394	53	35.0278	26	0.742268
Cre01.g001400_4532.1	4182	65.3125	43.1651	42	0.973007
Cre01.g001450_4532.1	2379	37.1406	24.5463	20	0.814787
Cre01.g001550_4532.1	1594	24.875	16.4399	16	0.97324
Cre01.g001600_4532.1	2133	33.2969	22.006	12	0.545307
Cre01.g001650_4532.1	1990	31.0625	20.5293	14	0.681953
Cre01.g001657_4532.1	2536	39.5938	26.1676	19	0.726089
Cre01.g001678_4532.1	4197	65.5469	43.32	27	0.623268
Cre01.g001700_4532.1	5647	88.2031	58.2936	51	0.874882
Cre01.g001750_4532.1	2083	32.5156	21.4896	37	1.72176
Cre01.g001800_4532.1	3179	49.6406	32.8076	55	1.67644
Cre01.g001950_4532.1	1445	22.5469	14.9013	7	0.469759
Cre01.g001983_4532.1	1062	16.5625	10.9462	5	0.45678
Cre01.g002050_4532.1	2575	40.2031	26.5703	11	0.413996
Cre01.g002100_4532.1	3761	58.7344	38.8177	49	1.26231
Cre01.g002150_4532.1	1164	18.1562	11.9995	9	0.750031
Cre01.g002201_4532.1	3310	51.6875	34.1604	25	0.731842
Cre01.g002227_4532.1	1107	17.2656	11.4109	19	1.66508
Cre01.g002300_4532.1	602	9.375	6.19595	6	0.968374
Cre01.g002350_4532.1	1862	29.0625	19.2075	12	0.624757
Cre01.g002400_4532.1	2151	33.5781	22.1918	13	0.585801
Cre01.g002500_4532.1	793	12.3594	8.16833	1	0.122424
Cre01.g002550_4532.1	1614	25.1875	16.6465	11	0.660801
Cre01.g002700_4532.1	4215	65.8281	43.5059	22	0.505678
Cre01.g002787_4532.1	19959	311.828	206.088	202	0.980165
Cre01.g002950_4532.1	1755	27.3906	18.1025	14	0.773373
Cre01.g003000_4532.1	2901	45.2969	29.9368	18	0.601267
Cre01.g003100_4532.1	2595	40.5156	26.7768	16	0.597531
Cre01.g003150_4532.1	2744	42.8438	28.3155	28	0.988857
Cre01.g003200_4532.1	1592	24.8438	16.4193	11	0.669944
Cre01.g003300_4532.1	1292	20.1562	13.3213	17	1.27615
Cre01.g003376_4532.1	2595	40.5156	26.7768	15	0.560185
Cre01.g003463_4532.1	3225	50.3594	33.2826	20	0.600915
Cre01.g003475_4532.1	2030	31.6875	20.9423	9	0.429752
Cre01.g003487_4532.1	2005	31.2969	20.6842	20	0.966923
Cre01.g003500_4532.1	10353	161.734	106.891	68	0.636165
Cre01.g003516_4532.1	3599	56.2031	37.1447	31	0.834573
Cre01.g003524_4532.1	3020	47.1562	31.1656	23	0.737992
Cre01.g003550_4532.1	2976	46.4688	30.7113	9	0.293052
Cre01.g003650_4532.1	1816	28.3438	18.7324	30	1.6015
Cre01.g003700_4532.1	4999	78.0781	51.602	40	0.775164
Cre01.g003850_4532.1	2012	31.4062	20.7564	25	1.20445
Cre01.g003950_4532.1	8119	126.828	83.8209	117	1.39583
Cre01.g004124_4532.1	7889	123.234	81.4458	141	1.73121
Cre01.g004157_4532.1	8861	138.422	91.4833	135	1.47568
Cre01.g004200_4532.1	3904	60.9688	40.2944	51	1.26569
Cre01.g004300_4532.1	2052	32.0312	21.1695	24	1.13371
Cre01.g004350_4532.1	2750	42.9375	28.3775	21	0.740024
Cre01.g004450_4532.1	1002	15.625	10.3266	9	0.871536
Cre01.g004500_4532.1	1646	25.6875	16.9769	16	0.942456
Cre01.g004550_4532.1	4105	64.1094	42.37	29	0.684447
Cre01.g004700_4532.1	712	11.0938	7.33188	4	0.545563
Cre01.g004750_4532.1	1517	23.6719	15.6448	19	1.21446
Cre01.g004800_4532.1	1974	30.8125	20.364	15	0.736593
Cre01.g004900_4532.1	811	12.6406	8.35421	12	1.4364
Cre01.g004950_4532.1	805	12.5469	8.29225	8	0.964756
Cre01.g005001_4532.1	772	12.0312	7.95147	11	1.38339
Cre01.g005050_4532.1	2678	41.8125	27.634	38	1.37512
Cre01.g005100_4532.1	1046	16.3125	10.781	12	1.11307
Cre01.g005150_4532.1	1762	27.5	18.1748	25	1.37553
Cre01.g005200_4532.1	3943	61.5781	40.6971	31	0.761725
Cre01.g005400_4532.1	1018	15.875	10.4918	12	1.14375
Cre01.g005450_4532.1	782	12.1875	8.05474	12	1.48981
Cre01.g005500_4532.1	3443	53.7656	35.5338	40	1.12569
Cre01.g005651_4532.1	1802	28.125	18.5879	41	2.20574
Cre01.g005701_4532.1	1789	27.9219	18.4536	29	1.57151
Cre01.g005750_4532.1	1530	23.875	15.779	8	0.507002
Cre01.g005813_4532.1	2296	35.8438	23.6892	23	0.970907
Cre01.g005850_4532.1	1362	21.25	14.0442	19	1.35288
Cre01.g005900_4532.1	1546	24.125	15.9443	15	0.940778
Cre01.g006000_4532.1	2370	37	24.4534	21	0.858777
Cre01.g006050_4532.1	4153	64.8594	42.8657	34	0.793175
Cre01.g006100_4532.1	633	9.85938	6.51608	7	1.07427
Cre01.g006150_4532.1	2064	32.2188	21.2934	16	0.751406
Cre01.g006800_4532.1	1739	27.1406	17.9373	20	1.115
Cre01.g006900_4532.1	3448	53.8438	35.5854	40	1.12406
Cre01.g006950_4532.1	1225	19.1094	12.6294	9	0.712622
Cre01.g007000_4532.1	2516	39.2812	25.961	29	1.11706
Cre01.g007050_4532.1	743	11.5781	7.652	6	0.784108
Cre01.g007051_4532.1	486	7.5625	4.99807	2	0.400154
Cre01.g007150_4532.1	2192	34.2188	22.6152	16	0.707488
Cre01.g007200_4532.1	2222	34.6875	22.925	28	1.22137
Cre01.g007300_4532.1	1828	28.5312	18.8564	14	0.742455
Cre01.g007350_4532.1	1439	22.4531	14.8393	16	1.07822
Cre01.g007500_4532.1	4023	62.8281	41.5232	48	1.15598
Cre01.g007550_4532.1	2026	31.625	20.901	15	0.717668
Cre01.g007600_4532.1	992	15.4688	10.2233	6	0.586893
Cre01.g007651_4532.1	3541	55.2969	36.5458	28	0.766162
Cre01.g007700_4532.1	2001	31.2344	20.6429	15	0.726644
Cre01.g007737_4532.1	2192	34.2188	22.6152	16	0.707488
Cre01.g007811_4532.1	2619	40.8906	27.0247	24	0.888077
Cre01.g007850_4532.1	622	9.6875	6.40249	9	1.4057
Cre01.g007901_4532.1	2750	42.9375	28.3775	28	0.986698
Cre01.g007950_4532.1	1367	21.3281	14.0958	13	0.922261
Cre01.g008000_4532.1	1343	20.9531	13.848	14	1.01098
Cre01.g008051_4532.1	1854	28.9375	19.1248	23	1.20262
Cre01.g008100_4532.1	2007	31.3281	20.7048	32	1.54553
Cre01.g008300_4532.1	1366	21.3125	14.0855	9	0.638956
Cre01.g008350_4532.1	2130	33.25	21.975	24	1.09215
Cre01.g008450_4532.1	1963	30.6406	20.2504	18	0.888869
Cre01.g008500_4532.1	1715	26.7656	17.6894	18	1.01756
Cre01.g008550_4532.1	2158	33.6875	22.2641	27	1.21271
Cre01.g008600_4532.1	4959	77.4531	51.1889	59	1.15259
Cre01.g008700_4532.1	2184	34.0938	22.5326	27	1.19826
Cre01.g008800_4532.1	2861	44.6719	29.5237	45	1.5242
Cre01.g008850_4532.1	12344	192.844	127.451	77	0.604155
Cre01.g008891_4532.1	1906	29.75	19.6618	18	0.915479
Cre01.g009000_4532.1	1364	21.2812	14.0648	19	1.35089
Cre01.g009101_4532.1	1621	25.2969	16.7187	18	1.07664
Cre01.g009200_4532.1	1584	24.7188	16.3367	18	1.10182
Cre01.g009250_4532.1	5018	78.375	51.7982	38	0.733617
Cre01.g009300_4532.1	4364	68.1562	45.0446	40	0.888009
Cre01.g009350_4532.1	1432	22.3438	14.767	20	1.35437
Cre01.g009400_4532.1	2514	39.25	25.9404	21	0.809548
Cre01.g009450_4532.1	1151	17.9531	11.8653	4	0.337119
Cre01.g009500_4532.1	2702	42.1875	27.8818	23	0.824911
Cre01.g009550_4532.1	2566	40.0625	26.4774	26	0.98197
Cre01.g009575_4532.1	4500	70.2812	46.449	48	1.03339
Cre01.g009650_4532.1	2417	37.7344	24.9387	17	0.681671
Cre01.g009700_4532.1	6764	105.656	69.8284	45	0.644437
Cre01.g009731_4532.1	4662	72.8125	48.1219	30	0.623417
Cre01.g009800_4532.1	1611	25.1406	16.6155	15	0.902772
Cre01.g009850_4532.1	3922	61.25	40.4802	41	1.01284
Cre01.g009900_4532.1	1458	22.75	15.0355	22	1.4632
Cre01.g009950_4532.1	990	15.4375	10.2027	8	0.784108
Cre01.g010000_4532.1	1485	23.1719	15.3143	10	0.652983
Cre01.g010050_4532.1	7018	109.625	72.4514	102	1.40784
Cre01.g010150_4532.1	2257	35.2344	23.2865	17	0.730038
Cre01.g010201_4532.1	6350	99.1875	65.5532	47	0.716975
Cre01.g010250_4532.1	6411	100.141	66.1831	43	0.649713
Cre01.g010300_4532.1	717	11.1719	7.38351	3	0.406311
Cre01.g010350_4532.1	979	15.2656	10.0891	3	0.297351
Cre01.g010450_4532.1	673	10.4844	6.92914	6	0.865908
Cre01.g010550_4532.1	1652	25.7812	17.0389	11	0.645583
Cre01.g010650_4532.1	7570	118.25	78.1516	51	0.652578
Cre01.g010750_4532.1	4276	66.7812	44.1358	31	0.702377
Cre01.g010800_4532.1	2807	43.8281	28.9661	17	0.586893
Cre01.g010816_4532.1	1132	17.6562	11.669	7	0.599878
Cre01.g010832_4532.1	2067	32.2656	21.3244	14	0.656525
Cre01.g010848_4532.1	954	14.875	9.83091	12	1.22064
Cre01.g010864_4532.1	2133	33.2969	22.006	19	0.863402
Cre01.g010900_4532.1	1147	17.8906	11.8239	9	0.761167
Cre01.g010950_4532.1	4714	73.625	48.6589	28	0.575434
Cre01.g011000_4532.1	743	11.5781	7.652	3	0.392054
Cre01.g011100_4532.1	2563	40.0156	26.4464	24	0.907496
Cre01.g011200_4532.1	785	12.2344	8.08572	8	0.989399
Cre01.g011250_4532.1	2366	36.9375	24.4121	18	0.737341
Cre01.g011300_4532.1	1786	27.875	18.4226	22	1.19418
Cre01.g011400_4532.1	6919	108.078	71.429	45	0.629996
Cre01.g011450_4532.1	4230	66.0625	43.6608	38	0.870345
Cre01.g011600_4532.1	3204	50.0312	33.0657	32	0.967769
Cre01.g011630_4532.1	1240	19.3438	12.7843	18	1.40797
Cre01.g011660_4532.1	1245	19.4219	12.836	15	1.16859
Cre01.g011800_4532.1	4549	71.0469	46.955	58	1.23523
Cre01.g011850_4532.1	4371	68.2656	45.1169	62	1.37421
Cre01.g011901_4532.1	5392	84.2188	55.6603	60	1.07797
Cre01.g012000_4532.1	4761	74.3594	49.1442	36	0.732537
Cre01.g012050_4532.1	1414	22.0625	14.5811	22	1.5088
Cre01.g012100_4532.1	3827	59.7656	39.4992	56	1.41775
Cre01.g012126_4532.1	2207	34.4531	22.7701	26	1.14185
Cre01.g012200_4532.1	4410	68.875	45.5196	53	1.16433
Cre01.g012350_4532.1	4619	72.1406	47.6779	40	0.838964
Cre01.g012400_4532.1	1523	23.7656	15.7067	11	0.700336
Cre01.g012450_4532.1	16762	261.875	173.074	172	0.993797
Cre01.g012600_4532.1	2362	36.875	24.3708	24	0.984787
Cre01.g012650_4532.1	6797	106.172	70.1692	83	1.18286
Cre01.g012700_4532.1	5100	79.6562	52.645	58	1.10172
Cre01.g012750_4532.1	6143	95.9531	63.4156	87	1.3719
Cre01.g012800_4532.1	1686	26.3125	17.39	17	0.977575
Cre01.g012850_4532.1	5629	87.9219	58.1077	82	1.41117
Cre01.g012900_4532.1	3218	50.25	33.2103	18	0.542
Cre01.g013000_4532.1	4986	77.875	51.4677	54	1.0492
Cre01.g013050_4532.1	3069	47.9219	31.6717	43	1.35768
Cre01.g013250_4532.1	1489	23.2344	15.3556	15	0.97684
Cre01.g013300_4532.1	2546	39.75	26.2708	25	0.951625
Cre01.g013400_4532.1	2538	39.625	26.1882	16	0.610961
Cre01.g013450_4532.1	1188	18.5312	12.2473	19	1.55136
Cre01.g013500_4532.1	1304	20.3438	13.4452	20	1.48752
Cre01.g013550_4532.1	2512	39.2188	25.9197	19	0.733032
Cre01.g013600_4532.1	4886	76.3125	50.4351	63	1.24913
Cre01.g013650_4532.1	4853	75.7969	50.0943	66	1.31752
Cre01.g013700_4532.1	1063	16.5781	10.9565	7	0.638889
Cre01.g013800_4532.1	2517	39.2969	25.9714	30	1.15512
Cre01.g013801_4532.1	1595	24.8906	16.4503	11	0.668683
Cre01.g013850_4532.1	1414	22.0625	14.5811	19	1.30305
Cre01.g013900_4532.1	2580	40.2812	26.6219	28	1.05176
Cre01.g014000_4532.1	734	11.4375	7.55906	7	0.926041
Cre01.g014050_4532.1	1394	21.75	14.3746	15	1.04351
Cre01.g014100_4532.1	1676	26.1562	17.2867	23	1.3305
Cre01.g014150_4532.1	1867	29.1406	19.2591	23	1.19424
Cre01.g014250_4532.1	4414	68.9375	45.5609	39	0.855997
Cre01.g014300_4532.1	3936	61.4688	40.6248	36	0.886158
Cre01.g014400_4532.1	1285	20.0469	13.249	18	1.35859
Cre01.g014500_4532.1	3494	54.5625	36.0605	51	1.41429
Cre01.g014650_4532.1	1243	19.3906	12.8153	23	1.79473
Cre01.g014700_4532.1	1886	29.4375	19.4553	20	1.028
Cre01.g014800_4532.1	3214	50.1875	33.169	32	0.964756
Cre01.g014850_4532.1	1361	21.2344	14.0338	11	0.78382
Cre01.g014900_4532.1	2145	33.4844	22.1299	21	0.948943
Cre01.g014950_4532.1	1832	28.5938	18.8977	24	1.27
Cre01.g015000_4532.1	1225	19.1094	12.6294	15	1.1877
Cre01.g015050_4532.1	7098	110.875	73.2775	65	0.887039
Cre01.g015103_4532.1	13544	211.594	139.843	163	1.1656
Cre01.g015150_4532.1	1987	31.0156	20.4983	25	1.21961
Cre01.g015200_4532.1	4463	69.7031	46.0669	54	1.17221
Cre01.g015250_4532.1	3612	56.4062	37.279	33	0.885217
Cre01.g015300_4532.1	2948	46.0312	30.4221	43	1.41344
Cre01.g015350_4532.1	1276	19.9062	13.1561	13	0.988137
Cre01.g015451_4532.1	3653	57.0469	37.7024	36	0.954847
Cre01.g015500_4532.1	1182	18.4375	12.1854	5	0.410328
Cre01.g015550_4532.1	1325	20.6719	13.6621	10	0.731953
Cre01.g015600_4532.1	8385	130.984	86.5678	49	0.56603
Cre01.g015650_4532.1	703	10.9531	7.23894	5	0.690709
Cre01.g015700_4532.1	1040	16.2188	10.719	8	0.746338
Cre01.g015750_4532.1	991	15.4531	10.213	5	0.489572
Cre01.g015850_4532.1	1192	18.5938	12.2886	9	0.732384
Cre01.g016050_4532.1	7366	115.062	76.045	77	1.01256
Cre01.g016150_4532.1	1375	21.4531	14.1784	16	1.12848
Cre01.g016200_4532.1	3282	51.25	33.8712	28	0.826661
Cre01.g016300_4532.1	1210	18.875	12.4745	3	0.24049
Cre01.g016528_4532.1	1687	26.3281	17.4003	14	0.804584
Cre01.g016556_4532.1	1191	18.5781	12.2783	12	0.977333
Cre01.g016570_4532.1	4821	75.2969	49.7638	41	0.823891
Cre01.g016600_4532.1	857	13.3594	8.82923	2	0.22652
Cre01.g016700_4532.1	1562	24.375	16.1095	41	2.54509
Cre01.g016750_4532.1	848	13.2188	8.7363	2	0.22893
Cre01.g016800_4532.1	2789	43.5469	28.7802	20	0.694922
Cre01.g016950_4532.1	1194	18.625	12.3093	11	0.893634
Cre01.g017050_4532.1	1194	18.625	12.3093	11	0.893634
Cre01.g017100_4532.1	2927	45.7031	30.2053	24	0.794563
Cre01.g017200_4532.1	2142	33.4375	22.0989	17	0.769269
Cre01.g017250_4532.1	1216	18.9688	12.5365	23	1.83465
Cre01.g017300_4532.1	679	10.5781	6.9911	13	1.85951
Cre01.g017350_4532.1	1879	29.3281	19.383	12	0.619099
Cre01.g017400_4532.1	2692	42.0312	27.7785	27	0.971974
Cre01.g017450_4532.1	2562	40	26.4361	23	0.870023
Cre01.g017500_4532.1	1301	20.2969	13.4142	14	1.04367
Cre01.g017550_4532.1	2632	41.0938	27.1589	19	0.699586
Cre01.g017600_4532.1	3479	54.3281	35.9056	39	1.08618
Cre01.g017650_4532.1	1574	24.5625	16.2334	20	1.23203
Cre01.g017900_4532.1	4006	62.5625	41.3477	42	1.01578
Cre01.g017951_4532.1	2631	41.0781	27.1486	16	0.589349
Cre01.g018050_4532.1	4131	64.5156	42.6385	43	1.00848
Cre01.g018075_4532.1	1472	22.9688	15.1801	18	1.18576
Cre01.g018100_4532.1	1430	22.3125	14.7464	9	0.61032
Cre01.g018150_4532.1	1475	23.0156	15.2111	19	1.24909
Cre01.g018200_4532.1	8723	136.266	90.0582	104	1.15481
Cre01.g018350_4532.1	2309	36.0469	23.8234	32	1.34321
Cre01.g018400_4532.1	2123	33.1406	21.9027	18	0.821817
Cre01.g018450_4532.1	1493	23.2969	15.3969	12	0.779375
Cre01.g018500_4532.1	2609	40.7344	26.9214	26	0.965774
Cre01.g018550_4532.1	6685	104.422	69.0126	58	0.840426
Cre01.g018600_4532.1	638	9.9375	6.56771	5	0.7613
Cre01.g018650_4532.1	5662	88.4375	58.4485	69	1.18053
Cre01.g018750_4532.1	5808	90.7188	59.9562	64	1.06745
Cre01.g018800_4532.1	1055	16.4531	10.8739	17	1.56338
Cre01.g018850_4532.1	1381	21.5469	14.2404	8	0.561783
Cre01.g018900_4532.1	3270	51.0625	33.7473	28	0.829696
Cre01.g018950_4532.1	1360	21.2188	14.0235	16	1.14094
Cre01.g019000_4532.1	615	9.57812	6.3302	7	1.10581
Cre01.g019051_4532.1	3007	46.9531	31.0314	29	0.934537
Cre01.g019100_4532.1	1440	22.4688	14.8496	16	1.07747
Cre01.g019150_4532.1	2373	37.0469	24.4843	24	0.980218
Cre01.g019200_4532.1	2253	35.1719	23.2452	20	0.860394
Cre01.g019250_4532.1	1228	19.1562	12.6604	18	1.42176
Cre01.g019450_4532.1	838	13.0625	8.63303	7	0.810839
Cre01.g019500_4532.1	2931	45.7656	30.2466	31	1.02491
Cre01.g019550_4532.1	3756	58.6562	38.766	26	0.67069
Cre01.g019650_4532.1	2893	45.1719	29.8542	30	1.00488
Cre01.g019700_4532.1	6375	99.5781	65.8114	57	0.866112
Cre01.g019750_4532.1	2305	35.9844	23.7821	24	1.00916
Cre01.g019850_4532.1	2889	45.1094	29.8129	31	1.03982
Cre01.g019900_4532.1	2552	39.8438	26.3328	20	0.759509
Cre01.g019950_4532.1	1535	23.9531	15.8307	35	2.2109
Cre01.g020050_4532.1	3206	50.0625	33.0864	37	1.11828
Cre01.g020182_4532.1	2601	40.6094	26.8388	31	1.15504
Cre01.g020223_4532.1	2993	46.7344	30.8868	40	1.29505
Cre01.g020264_4532.1	2260	35.2812	23.3174	16	0.686182
Cre01.g020305_4532.1	618	9.625	6.36118	7	1.10042
Cre01.g020350_4532.1	738	11.5	7.60037	5	0.657863
Cre01.g020400_4532.1	2055	32.0781	21.2005	22	1.03771
Cre01.g020575_4532.1	1208	18.8438	12.4539	14	1.12415
Cre01.g020650_4532.1	4045	63.1719	41.7504	44	1.05388
Cre01.g020701_4532.1	640	9.96875	6.58836	3	0.455348
Cre01.g020800_4532.1	1381	21.5469	14.2404	13	0.912898
Cre01.g020887_4532.1	2198	34.3125	22.6772	18	0.793749
Cre01.g020918_4532.1	3381	52.7969	34.8935	27	0.773782
Cre01.g020950_4532.1	1453	22.6719	14.9839	10	0.667384
Cre01.g021000_4532.1	1677	26.1719	17.297	8	0.462507
Cre01.g021050_4532.1	870	13.5625	8.96348	17	1.89658
Cre01.g021100_4532.1	5789	90.4219	59.76	34	0.568943
Cre01.g021150_4532.1	1765	27.5469	18.2058	16	0.878842
Cre01.g021251_4532.1	1669	26.0469	17.2144	19	1.10373
Cre01.g021400_4532.1	1806	28.1875	18.6292	24	1.2883
Cre01.g021450_4532.1	3600	56.2188	37.1551	29	0.780513
Cre01.g021500_4532.1	2601	40.6094	26.8388	25	0.931487
Cre01.g021550_4532.1	3622	56.5625	37.3823	49	1.31078
Cre01.g021600_4532.1	1997	31.1719	20.6015	19	0.922261
Cre01.g021650_4532.1	1432	22.3438	14.767	7	0.474029
Cre01.g021700_4532.1	6208	96.9688	64.0868	89	1.38874
Cre01.g021750_4532.1	933	14.5469	9.61406	6	0.624086
Cre01.g021800_4532.1	1270	19.8125	13.0941	6	0.458221
Cre01.g021850_4532.1	7547	117.891	77.9141	56	0.71874
Cre01.g021950_4532.1	22395	349.891	231.243	187	0.808672
Cre01.g022000_4532.1	2416	37.7188	24.9284	28	1.12322
Cre01.g022100_4532.1	5391	84.2031	55.65	39	0.700809
Cre01.g022150_4532.1	3056	47.7188	31.5374	34	1.07808
Cre01.g022250_4532.1	1486	23.1875	15.3247	13	0.848306
Cre01.g022350_4532.1	4570	71.375	47.1719	38	0.805565
Cre01.g022400_4532.1	2121	33.1094	21.882	14	0.639794
Cre01.g022500_4532.1	2651	41.3906	27.3551	10	0.365562
Cre01.g022550_4532.1	1922	30	19.8271	16	0.806978
Cre01.g022600_4532.1	2162	33.75	22.3054	24	1.07597
Cre01.g022650_4532.1	1198	18.6875	12.3506	14	1.13355
Cre01.g022700_4532.1	2862	44.6875	29.534	22	0.744903
Cre01.g022800_4532.1	2335	36.4531	24.0919	31	1.28674
Cre01.g023000_4532.1	2078	32.4375	21.438	19	0.886277
Cre01.g023050_4532.1	1025	15.9844	10.5641	5	0.473301
Cre01.g023100_4532.1	1395	21.7656	14.3849	19	1.32083
Cre01.g023150_4532.1	2482	38.75	25.6099	29	1.13237
Cre01.g023200_4532.1	2323	36.2656	23.968	38	1.58545
Cre01.g023250_4532.1	1746	27.25	18.0096	22	1.22157
Cre01.g023300_4532.1	1841	28.7344	18.9906	11	0.579234
Cre01.g023350_4532.1	2297	35.8594	23.6995	18	0.759509
Cre01.g023400_4532.1	2003	31.2656	20.6635	30	1.45183
Cre01.g023450_4532.1	3321	51.8594	34.274	31	0.904477
Cre01.g023550_4532.1	5389	84.1719	55.6293	58	1.04262
Cre01.g023650_4532.1	6790	106.062	70.0969	69	0.984352
Cre01.g023750_4532.1	5746	89.75	59.3159	40	0.674355
Cre01.g023773_4532.1	1259	19.6406	12.9805	29	2.23412
Cre01.g023787_4532.1	2189	34.1719	22.5843	23	1.01841
Cre01.g023800_4532.1	7031	109.828	72.5856	41	0.56485
Cre01.g023850_4532.1	1447	22.5781	14.9219	14	0.938217
Cre01.g023913_4532.1	444	6.90625	4.56435	7	1.53362
Cre01.g023950_4532.1	3872	60.4688	39.9639	42	1.05095
Cre01.g024050_4532.1	1403	21.8906	14.4676	14	0.967683
Cre01.g024100_4532.1	1348	21.0312	13.8996	12	0.863335
Cre01.g024150_4532.1	1202	18.75	12.3919	16	1.29117
Cre01.g024200_4532.1	1323	20.6406	13.6414	22	1.61273
Cre01.g024250_4532.1	5831	91.0781	60.1937	68	1.12969
Cre01.g024251_4532.1	2844	44.4062	29.3482	30	1.02221
Cre01.g024300_4532.1	2267	35.3906	23.3897	19	0.812322
Cre01.g024350_4532.1	2102	32.8125	21.6858	26	1.19894
Cre01.g024400_4532.1	5195	81.1406	53.626	53	0.988327
Cre01.g024500_4532.1	8498	132.75	87.7347	86	0.980228
Cre01.g024550_4532.1	2305	35.9844	23.7821	29	1.2194
Cre01.g024650_4532.1	8382	130.938	86.5368	107	1.23647
Cre01.g024750_4532.1	8283	129.391	85.5145	92	1.07584
Cre01.g024800_4532.1	8281	129.359	85.4938	97	1.13458
Cre01.g024900_4532.1	2966	46.3125	30.608	82	2.67904
Cre01.g024950_4532.1	2586	40.375	26.6839	27	1.01185
Cre01.g025000_4532.1	1273	19.8594	13.1251	19	1.44761
Cre01.g025050_4532.1	3084	48.1562	31.8266	39	1.22539
Cre01.g025100_4532.1	1350	21.0625	13.9202	12	0.862054
Cre01.g025150_4532.1	2247	35.0781	23.1832	28	1.20777
Cre01.g025200_4532.1	2201	34.3594	22.7082	18	0.792666
Cre01.g025250_4532.1	1427	22.2656	14.7154	10	0.679561
Cre01.g025300_4532.1	1469	22.9219	15.1491	12	0.792126
Cre01.g025350_4532.1	1044	16.2812	10.7603	13	1.20814
Cre01.g025400_4532.1	15000	234.344	154.878	103	0.665039
Cre01.g025450_4532.1	1489	23.2344	15.3556	16	1.04196
Cre01.g025500_4532.1	2224	34.7188	22.9457	18	0.784461
Cre01.g025551_4532.1	6818	106.5	70.386	55	0.781405
Cre01.g025600_4532.1	1981	30.9219	20.4363	11	0.538257
Cre01.g025700_4532.1	7524	117.531	77.6766	81	1.04278
Cre01.g025767_4532.1	9109	142.297	94.0443	86	0.914463
Cre01.g025808_4532.1	4195	65.5156	43.2994	37	0.854515
Cre01.g025850_4532.1	3194	49.875	32.9625	18	0.546075
Cre01.g025900_4532.1	1521	23.7344	15.6861	12	0.765009
Cre01.g025983_4532.1	4464	69.7188	46.0772	32	0.694486
Cre01.g026050_4532.1	3693	57.6719	38.1154	59	1.54793
Cre01.g026100_4532.1	618	9.625	6.36118	9	1.41483
Cre01.g026150_4532.1	3971	62.0156	40.9862	18	0.439172
Cre01.g026200_4532.1	803	12.5156	8.2716	11	1.32985
Cre01.g026250_4532.1	2253	35.1719	23.2452	25	1.07549
Cre01.g026300_4532.1	5467	85.3906	56.4348	69	1.22265
Cre01.g026350_4532.1	4717	73.6719	48.6899	48	0.985831
Cre01.g026400_4532.1	1526	23.8125	15.7377	21	1.33437
Cre01.g026450_4532.1	1176	18.3438	12.1234	7	0.577395
Cre01.g026500_4532.1	1796	28.0312	18.5259	21	1.13355
Cre01.g026550_4532.1	1837	28.6719	18.9493	23	1.21377
Cre01.g026600_4532.1	616	9.59375	6.34053	5	0.788578
Cre01.g026650_4532.1	1511	23.5781	15.5828	16	1.02677
Cre01.g026700_4532.1	4885	76.2969	50.4247	50	0.991577
Cre01.g026750_4532.1	5603	87.5156	57.8392	58	1.00278
Cre01.g027000_4532.1	589	9.17188	6.06171	3	0.49491
Cre01.g027050_4532.1	622	9.6875	6.40249	10	1.56189
Cre01.g027100_4532.1	763	11.8906	7.85854	8	1.018
Cre01.g027150_4532.1	3834	59.875	39.5715	41	1.0361
Cre01.g027250_4532.1	2581	40.2969	26.6323	26	0.976259
Cre01.g027350_4532.1	6779	105.891	69.9833	37	0.528698
Cre01.g027400_4532.1	3725	58.1719	38.4459	38	0.988402
Cre01.g027500_4532.1	554	8.625	5.70028	6	1.05258
Cre01.g027550_4532.1	2367	36.9531	24.4224	24	0.982705
Cre01.g027700_4532.1	1580	24.6562	16.2954	6	0.368203
Cre01.g027764_4532.1	2193	34.2344	22.6256	31	1.37013
Cre01.g027800_4532.1	1603	25.0156	16.5329	19	1.14923
Cre01.g027850_4532.1	1095	17.0781	11.287	12	1.06317
Cre01.g027900_4532.1	664	10.3438	6.8362	7	1.02396
Cre01.g027950_4532.1	2091	32.6406	21.5722	29	1.34432
Cre01.g028000_4532.1	2050	32	21.1489	15	0.709258
Cre01.g028101_4532.1	1102	17.1875	11.3592	11	0.968374
Cre01.g028200_4532.1	2023	31.5781	20.87	27	1.29372
Cre01.g028250_4532.1	1167	18.2031	12.0305	9	0.7481
Cre01.g028350_4532.1	1415	22.0781	14.5915	5	0.342666
Cre01.g028400_4532.1	4408	68.8438	45.499	39	0.857163
Cre01.g028423_4532.1	1782	27.8125	18.3813	21	1.14246
Cre01.g028450_4532.1	1558	24.3125	16.0682	18	1.12023
Cre01.g028500_4532.1	2035	31.7656	20.994	15	0.714491
Cre01.g028550_4532.1	1819	28.3906	18.7634	16	0.852723
Cre01.g028600_4532.1	1069	16.6719	11.0185	9	0.81681
Cre01.g028650_4532.1	2040	31.8438	21.0456	21	0.997834
Cre01.g028850_4532.1	635	9.89062	6.53673	1	0.152982
Cre01.g028900_4532.1	1183	18.4531	12.1957	20	1.63992
Cre01.g029000_4532.1	1076	16.7812	11.0908	13	1.17215
Cre01.g029050_4532.1	898	14	9.25262	6	0.648465
Cre01.g029100_4532.1	936	14.5938	9.64504	12	1.24416
Cre01.g029150_4532.1	1469	22.9219	15.1491	12	0.792126
Cre01.g029200_4532.1	7238	113.062	74.7232	80	1.07062
Cre01.g029250_4532.1	1384	21.5938	14.2713	10	0.700705
Cre01.g029300_4532.1	965	15.0469	9.94451	7	0.703906
Cre01.g029350_4532.1	3358	52.4375	34.656	31	0.894505
Cre01.g029400_4532.1	8697	135.859	89.7897	88	0.980068
Cre01.g029450_4532.1	2242	35	23.1316	18	0.778158
Cre01.g029500_4532.1	4757	74.2969	49.1029	57	1.16083
Cre01.g029550_4532.1	4271	66.7031	44.0842	54	1.22493
Cre01.g029600_4532.1	1995	31.1406	20.5809	14	0.680243
Cre01.g029650_4532.1	3026	47.25	31.2276	22	0.704505
Cre01.g029700_4532.1	445	6.92188	4.57468	5	1.09297
Cre01.g029750_4532.1	4192	65.4688	43.2684	46	1.06313
Cre01.g029800_4532.1	3041	47.4844	31.3825	33	1.05154
Cre01.g029850_4532.1	1981	30.9219	20.4363	25	1.22331
Cre01.g029900_4532.1	4822	75.3125	49.7742	42	0.843811
Cre01.g029950_4532.1	2468	38.5312	25.4654	17	0.667573
Cre01.g030050_4532.1	573	8.92188	5.89648	8	1.35674
Cre01.g030100_4532.1	3116	48.6562	32.157	34	1.05731
Cre01.g030150_4532.1	2708	42.2812	27.9438	24	0.858868
Cre01.g030200_4532.1	1440	22.4688	14.8496	17	1.14481
Cre01.g030250_4532.1	1735	27.0781	17.896	15	0.838177
Cre01.g030300_4532.1	1621	25.2969	16.7187	22	1.31589
Cre01.g030400_4532.1	2755	43.0156	28.4291	27	0.949731
Cre01.g030450_4532.1	5871	91.7031	60.6068	56	0.923989
Cre01.g030500_4532.1	4292	67.0312	44.3011	51	1.15121
Cre01.g030550_4532.1	1555	24.2656	16.0372	22	1.37181
Cre01.g030600_4532.1	5074	79.25	52.3765	46	0.878257
Cre01.g030650_4532.1	1985	30.9844	20.4776	13	0.634839
Cre01.g030700_4532.1	5042	78.75	52.046	54	1.03754
Cre01.g030750_4532.1	5620	87.7812	58.0148	68	1.17212
Cre01.g030800_4532.1	1463	22.8281	15.0871	23	1.52448
Cre01.g030850_4532.1	925	14.4219	9.53144	7	0.734411
Cre01.g030900_4532.1	2529	39.4844	26.0953	27	1.03467
Cre01.g030950_4532.1	599	9.32812	6.16497	4	0.648827
Cre01.g031004_4532.1	2599	40.5781	26.8182	48	1.78983
Cre01.g031050_4532.1	3704	57.8438	38.229	50	1.30791
Cre01.g031100_4532.1	990	15.4375	10.2027	10	0.980135
Cre01.g031300_4532.1	5279	82.4531	54.4934	49	0.899191
Cre01.g031450_4532.1	2144	33.4688	22.1196	20	0.904177
Cre01.g031500_4532.1	2333	36.4219	24.0713	14	0.581606
Cre01.g031550_4532.1	1325	20.6719	13.6621	8	0.585562
Cre01.g031650_4532.1	1656	25.8438	17.0802	15	0.878211
Cre01.g031700_4532.1	962	15	9.91353	9	0.907851
Cre01.g031800_4532.1	3717	58.0469	38.3633	33	0.860198
Cre01.g031850_4532.1	1667	26.0156	17.1938	13	0.756088
Cre01.g031900_4532.1	2976	46.4688	30.7113	22	0.716349
Cre01.g031951_4532.1	8662	135.312	89.4283	106	1.18531
Cre01.g032050_4532.1	1330	20.75	13.7137	19	1.38547
Cre01.g032100_4532.1	1527	23.8281	15.748	20	1.27
Cre01.g032150_4532.1	2926	45.6875	30.1949	39	1.29161
Cre01.g032200_4532.1	6802	106.25	70.2208	71	1.0111
Cre01.g032250_4532.1	1778	27.75	18.34	17	0.926934
Cre01.g032300_4532.1	859	13.3906	8.84989	5	0.564979
Cre01.g032350_4532.1	1267	19.7656	13.0631	12	0.918616
Cre01.g032400_4532.1	2608	40.7188	26.9111	27	1.0033
Cre01.g032450_4532.1	4109	64.1719	42.4113	40	0.943145
Cre01.g032500_4532.1	1686	26.3125	17.39	20	1.15009
Cre01.g032550_4532.1	6682	104.375	68.9816	75	1.08725
Cre01.g032600_4532.1	1984	30.9688	20.4673	29	1.41689
Cre01.g032650_4532.1	1548	24.1562	15.9649	15	0.939561
Cre01.g032700_4532.1	1192	18.5938	12.2886	17	1.38339
Cre01.g032800_4532.1	2609	40.7344	26.9214	43	1.59724
Cre01.g032900_4532.1	1227	19.1406	12.6501	15	1.18576
Cre01.g033000_4532.1	5003	78.1406	51.6433	49	0.948817
Cre01.g033091_4532.1	6488	101.344	66.9783	56	0.836092
Cre01.g033250_4532.1	3048	47.5938	31.4548	20	0.635833
Cre01.g033300_4532.1	1071	16.7031	11.0391	6	0.543521
Cre01.g033350_4532.1	1969	30.7344	20.3124	20	0.98462
Cre01.g033450_4532.1	1851	28.8906	19.0939	15	0.785593
Cre01.g033500_4532.1	2630	41.0625	27.1383	29	1.0686
Cre01.g033516_4532.1	1446	22.5625	14.9116	12	0.804743
Cre01.g033550_4532.1	869	13.5469	8.95315	7	0.781847
Cre01.g033700_4532.1	2526	39.4375	26.0643	16	0.613866
Cre01.g033950_4532.1	2420	37.7812	24.9697	17	0.680825
Cre01.g034000_4532.1	3118	48.6875	32.1777	37	1.14987
Cre01.g034050_4532.1	1485	23.1719	15.3143	11	0.718281
Cre01.g034100_4532.1	4173	65.1719	43.0722	27	0.626854
Cre01.g034150_4532.1	7029	109.797	72.5649	71	0.978434
Cre01.g034200_4532.1	5602	87.5	57.8289	59	1.02025
Cre01.g034300_4532.1	3113	48.6094	32.126	34	1.05833
Cre01.g034350_4532.1	4437	69.2969	45.7984	36	0.786053
Cre01.g034380_4532.1	2309	36.0469	23.8234	22	0.92346
Cre01.g034400_4532.1	1176	18.3438	12.1234	4	0.32994
Cre01.g034451_4532.1	999	15.5781	10.2956	8	0.77703
Cre01.g034500_4532.1	14062	219.688	145.192	130	0.895367
Cre01.g034550_4532.1	761	11.8594	7.83788	8	1.02068
Cre01.g034650_4532.1	3361	52.4844	34.687	29	0.836048
Cre01.g034700_4532.1	2065	32.2344	21.3038	31	1.45514
Cre01.g034800_4532.1	1810	28.25	18.6705	20	1.07121
Cre01.g034850_4532.1	2863	44.7031	29.5444	32	1.08312
Cre01.g034900_4532.1	2600	40.5938	26.8285	43	1.60277
Cre01.g034950_4532.1	2497	38.9844	25.7648	24	0.931502
Cre01.g035000_4532.1	1698	26.5	17.5139	15	0.856463
Cre01.g035050_4532.1	1276	19.9062	13.1561	17	1.29218
Cre01.g035100_4532.1	1042	16.25	10.7397	15	1.39669
Cre01.g035150_4532.1	1391	21.7031	14.3436	24	1.67322
Cre01.g035200_4532.1	1628	25.4062	16.791	9	0.536
Cre01.g035250_4532.1	2147	33.5156	22.1505	25	1.12864
Cre01.g035350_4532.1	1519	23.7031	15.6654	11	0.702183
Cre01.g035400_4532.1	2253	35.1719	23.2452	17	0.731335
Cre01.g035500_4532.1	3900	60.9062	40.253	29	0.720442
Cre01.g035550_4532.1	2047	31.9531	21.1179	31	1.46795
Cre01.g035650_4532.1	2330	36.375	24.0403	30	1.2479
Cre01.g035700_4532.1	2695	42.0781	27.8095	28	1.00685
Cre01.g035750_4532.1	2726	42.5625	28.1296	33	1.17314
Cre01.g035800_4532.1	2009	31.3594	20.7255	24	1.158
Cre01.g035850_4532.1	3560	55.5938	36.742	50	1.36084
Cre01.g035950_4532.1	4400	68.7188	45.4163	40	0.88074
Cre01.g036000_4532.1	2787	43.5156	28.7596	25	0.869276
Cre01.g036050_4532.1	3385	52.8594	34.9349	24	0.686993
Cre01.g036100_4532.1	6562	102.5	67.7424	57	0.841422
Cre01.g036150_4532.1	2980	46.5312	30.7526	17	0.552799
Cre01.g036200_4532.1	1840	28.7188	18.9803	14	0.737608
Cre01.g036250_4532.1	7245	113.172	74.7955	89	1.18991
Cre01.g036350_4532.1	4717	73.6719	48.6899	48	0.985831
Cre01.g036400_4532.1	1028	16.0312	10.5951	11	1.03822
Cre01.g036451_4532.1	1072	16.7188	11.0495	8	0.724018
Cre01.g036500_4532.1	1632	25.4688	16.8323	13	0.772323
Cre01.g036600_4532.1	2208	34.4688	22.7805	15	0.658459
Cre01.g036650_4532.1	3090	48.25	31.8885	54	1.6934
Cre01.g036700_4532.1	3073	47.9844	31.713	57	1.79737
Cre01.g036800_4532.1	2901	45.2969	29.9368	43	1.43636
Cre01.g036850_4532.1	2237	34.9219	23.0799	26	1.12652
Cre01.g037100_4532.1	2125	33.1719	21.9234	28	1.27718
Cre01.g037150_4532.1	3224	50.3438	33.2723	22	0.661211
Cre01.g037200_4532.1	530	8.25	5.45244	4	0.733617
Cre01.g037300_4532.1	2353	36.7344	24.2778	30	1.2357
Cre01.g037350_4532.1	1795	28.0156	18.5156	16	0.864137
Cre01.g037400_4532.1	2079	32.4531	21.4483	20	0.932474
Cre01.g037550_4532.1	9882	154.375	102.027	74	0.7253
Cre01.g037600_4532.1	4022	62.8125	41.5129	33	0.794934
Cre01.g037650_4532.1	983	15.3281	10.1304	4	0.394852
Cre01.g037700_4532.1	1851	28.8906	19.0939	21	1.09983
Cre01.g037751_4532.1	2697	42.1094	27.8302	17	0.610848
Cre01.g037850_4532.1	845	13.1719	8.70532	6	0.689234
Cre01.g037900_4532.1	960	14.9688	9.89287	8	0.808663
Cre01.g038000_4532.1	7641	119.359	78.8848	47	0.595805
Cre01.g038050_4532.1	7063	110.328	72.9161	60	0.822864
Cre01.g038100_4532.1	1954	30.5	20.1575	18	0.892968
Cre01.g038151_4532.1	5658	88.375	58.4072	52	0.890301
Cre01.g038200_4532.1	1146	17.875	11.8136	14	1.18507
Cre01.g038250_4532.1	1508	23.5312	15.5518	29	1.86473
Cre01.g038300_4532.1	778	12.125	8.01343	5	0.623952
Cre01.g038350_4532.1	1360	21.2188	14.0235	11	0.784397
Cre01.g038400_4532.1	1359	21.2031	14.0132	12	0.856337
Cre01.g038500_4532.1	2417	37.7344	24.9387	17	0.681671
Cre01.g038550_4532.1	1888	29.4688	19.4759	19	0.975562
Cre01.g038600_4532.1	1299	20.2656	13.3936	12	0.895951
Cre01.g038650_4532.1	986	15.375	10.1614	4	0.393648
Cre01.g038700_4532.1	3173	49.5469	32.7456	35	1.06885
Cre01.g038800_4532.1	1061	16.5469	10.9359	8	0.731538
Cre01.g038850_4532.1	3960	61.8438	40.8726	51	1.24778
Cre01.g038900_4532.1	997	15.5469	10.275	12	1.16789
Cre01.g038950_4532.1	672	10.4688	6.91882	5	0.722667
Cre01.g039050_4532.1	9472	147.969	97.7928	89	0.910087
Cre01.g039150_4532.1	701	10.9219	7.21829	7	0.969759
Cre01.g039200_4532.1	653	10.1719	6.72261	5	0.743759
Cre01.g039250_4532.1	973	15.1719	10.0271	6	0.598377
Cre01.g039300_4532.1	2185	34.1094	22.5429	43	1.90747
Cre01.g039350_4532.1	2247	35.0781	23.1832	19	0.819559
Cre01.g039400_4532.1	2854	44.5625	29.4514	25	0.848855
Cre01.g039450_4532.1	1355	21.1406	13.9719	11	0.787296
Cre01.g039500_4532.1	4613	72.0469	47.6159	37	0.777051
Cre01.g039550_4532.1	5109	79.7969	52.7379	69	1.30836
Cre01.g039702_4532.1	2876	44.9062	29.6786	25	0.842357
Cre01.g039800_4532.1	4051	63.2656	41.8124	42	1.00449
Cre01.g039850_4532.1	2532	39.5312	26.1263	24	0.918616
Cre01.g039900_4532.1	3061	47.7969	31.589	25	0.791414
Cre01.g039950_4532.1	2967	46.3281	30.6183	22	0.718524
Cre01.g040000_4532.1	472	7.34375	4.8535	2	0.412074
Cre01.g040050_4532.1	1681	26.2344	17.3383	4	0.230703
Cre01.g040100_4532.1	1660	25.9062	17.1215	13	0.75928
Cre01.g040150_4532.1	2918	45.5625	30.1123	32	1.06269
Cre01.g040200_4532.1	2704	42.2188	27.9024	27	0.967657
Cre01.g040250_4532.1	2169	33.8594	22.3777	30	1.34062
Cre01.g040300_4532.1	1282	20	13.218	12	0.907851
Cre01.g040350_4532.1	4101	64.0469	42.3287	46	1.08673
Cre01.g040379_4532.1	2994	46.75	30.8972	29	0.938598
Cre01.g040400_4532.1	843	13.1406	8.68466	4	0.460582
Cre01.g040500_4532.1	2152	33.5938	22.2022	25	1.12602
Cre01.g040550_4532.1	891	13.8906	9.18034	10	1.08928
Cre01.g040600_4532.1	5734	89.5625	59.192	51	0.861603
Cre01.g040801_4532.1	859	13.3906	8.84989	4	0.451983
Cre01.g040850_4532.1	6288	98.2188	64.9129	46	0.708641
Cre01.g040950_4532.1	2429	37.9219	25.0626	21	0.837901
Cre01.g041050_4532.1	2383	37.2031	24.5876	20	0.813418
Cre01.g041100_4532.1	1855	28.9531	19.1352	8	0.418078
Cre01.g041256_4532.1	2757	43.0469	28.4498	32	1.12479
Cre01.g041300_4532.1	1702	26.5625	17.5552	14	0.797484
Cre01.g041351_4532.1	1291	20.1406	13.311	24	1.80302
Cre01.g041450_4532.1	1816	28.3438	18.7324	11	0.587217
Cre01.g041500_4532.1	5287	82.5781	54.576	41	0.751246
Cre01.g041550_4532.1	3600	56.2188	37.1551	33	0.888169
Cre01.g041752_4532.1	1742	27.1875	17.9683	16	0.890459
Cre01.g041800_4532.1	2408	37.5938	24.8458	32	1.28795
Cre01.g041850_4532.1	1963	30.6406	20.2504	26	1.28392
Cre01.g041950_4532.1	2450	38.25	25.2795	31	1.22629
Cre01.g042000_4532.1	7703	120.328	79.5251	73	0.91795
Cre01.g042050_4532.1	774	12.0625	7.97213	5	0.627185
Cre01.g042150_4532.1	1349	21.0469	13.9099	10	0.718912
Cre01.g042200_4532.1	453	7.04688	4.65729	4	0.858868
Cre01.g042250_4532.1	5084	79.4062	52.4797	56	1.06708
Cre01.g042300_4532.1	6015	93.9531	62.0938	67	1.07901
Cre01.g042450_4532.1	8606	134.438	88.85	112	1.26055
Cre01.g042550_4532.1	3301	51.5469	34.0674	29	0.851253
Cre01.g042700_4532.1	1726	26.9375	17.803	18	1.01106
Cre01.g042750_4532.1	2710	42.3125	27.9644	32	1.14431
Cre01.g042800_4532.1	1439	22.4531	14.8393	11	0.741274
Cre01.g042850_4532.1	810	12.625	8.34388	6	0.71909
Cre01.g042900_4532.1	1368	21.3438	14.1061	12	0.850694
Cre01.g043000_4532.1	2799	43.7031	28.8835	18	0.623194
Cre01.g043050_4532.1	1345	20.9844	13.8686	11	0.793158
Cre01.g043100_4532.1	783	12.2031	8.06507	10	1.23992
Cre01.g043200_4532.1	786	12.25	8.09605	7	0.86462
Cre01.g043250_4532.1	3879	60.5781	40.0362	51	1.27385
Cre01.g043300_4532.1	1118	17.4375	11.5245	8	0.694175
Cre01.g043350_4532.1	2327	36.3281	24.0093	32	1.33282
Cre01.g043400_4532.1	2152	33.5938	22.2022	27	1.2161
Cre01.g043450_4532.1	755	11.7656	7.77592	9	1.15742
Cre01.g043500_4532.1	1979	30.8906	20.4157	18	0.881676
Cre01.g043550_4532.1	4076	63.6562	42.0705	69	1.6401
Cre01.g043650_4532.1	3042	47.5	31.3928	29	0.923778
Cre01.g043700_4532.1	2324	36.2812	23.9783	23	0.959199
Cre01.g043750_4532.1	2735	42.7031	28.2226	24	0.850383
Cre01.g043800_4532.1	2175	33.9531	22.4397	28	1.24779
Cre01.g043850_4532.1	6996	109.281	72.2242	68	0.941513
Cre01.g043950_4532.1	3813	59.5469	39.3546	46	1.16886
Cre01.g044000_4532.1	859	13.3906	8.84989	14	1.58194
Cre01.g044100_4532.1	4358	68.0625	44.9826	62	1.37831
Cre01.g044150_4532.1	2695	42.0781	27.8095	23	0.827055
Cre01.g044200_4532.1	913	14.2344	9.40752	11	1.16928
Cre01.g044250_4532.1	5803	90.6406	59.9045	63	1.05167
Cre01.g044300_4532.1	3141	49.0469	32.4152	32	0.987192
Cre01.g044350_4532.1	4866	76	50.2285	60	1.19454
Cre01.g044400_4532.1	885	13.7969	9.11838	5	0.548343
Cre01.g044450_4532.1	2003	31.2656	20.6635	19	0.919495
Cre01.g044550_4532.1	540	8.40625	5.55571	7	1.25997
Cre01.g044600_4532.1	5165	80.6719	53.3162	36	0.675217
Cre01.g044650_4532.1	3176	49.5938	32.7766	31	0.945797
Cre01.g044700_4532.1	1801	28.1094	18.5775	17	0.915084
Cre01.g044750_4532.1	1222	19.0625	12.5984	13	1.03187
Cre01.g044800_4532.1	2991	46.7031	30.8662	41	1.32831
Cre01.g044850_4532.1	20172	315.156	208.287	127	0.609735
Cre01.g044900_4532.1	2161	33.7344	22.2951	21	0.941911
Cre01.g044950_4532.1	3479	54.3281	35.9056	47	1.30899
Cre01.g045150_4532.1	2146	33.5	22.1402	20	0.903334
Cre01.g045200_4532.1	846	13.1875	8.71564	6	0.688417
Cre01.g045350_4532.1	1337	20.8594	13.786	17	1.23314
Cre01.g045450_4532.1	960	14.9688	9.89287	9	0.909746
Cre01.g045500_4532.1	6063	94.7031	62.5895	59	0.942651
Cre01.g045550_4532.1	1444	22.5312	14.8909	12	0.805859
Cre01.g045600_4532.1	2175	33.9531	22.4397	19	0.846714
Cre01.g045601_4532.1	5536	86.4688	57.1473	58	1.01492
Cre01.g045640_4532.1	1731	27.0156	17.8547	14	0.784108
Cre01.g045700_4532.1	2451	38.2656	25.2898	23	0.909457
Cre01.g045800_4532.1	1857	28.9844	19.1558	24	1.25288
Cre01.g045825_4532.1	1262	19.6875	13.0115	10	0.768551
Cre01.g045902_4532.1	1949	30.4219	20.1059	19	0.944998
Cre01.g045903_4532.1	2971	46.3906	30.6596	20	0.652323
Cre01.g046150_4532.1	1995	31.1406	20.5809	15	0.728831
Cre01.g046237_4532.1	7186	112.25	74.1862	58	0.781816
Cre01.g046324_4532.1	5413	84.5469	55.8772	49	0.876923
Cre01.g046450_4532.1	2501	39.0469	25.8061	14	0.542506
Cre01.g046500_4532.1	2498	39	25.7752	14	0.543158
Cre01.g046501_4532.1	2718	42.4375	28.047	16	0.570471
Cre01.g046600_4532.1	2363	36.8906	24.3811	36	1.47655
Cre01.g046650_4532.1	3171	49.5156	32.725	30	0.916731
Cre01.g046652_4532.1	942	14.6875	9.70699	10	1.03018
Cre01.g046800_4532.1	936	14.5938	9.64504	12	1.24416
Cre01.g046950_4532.1	466	7.25	4.79154	1	0.208701
Cre01.g047001_4532.1	794	12.375	8.17866	9	1.10042
Cre01.g047100_4532.1	2886	45.0625	29.7819	24	0.805859
Cre01.g047200_4532.1	2492	38.9062	25.7132	15	0.583358
Cre01.g047218_4532.1	2221	34.6719	22.9147	25	1.091
Cre01.g047229_4532.1	1886	29.4375	19.4553	20	1.028
Cre01.g047300_4532.1	1097	17.1094	11.3076	10	0.88436
Cre01.g047350_4532.1	3802	59.375	39.241	29	0.739022
Cre01.g047400_4532.1	3981	62.1719	41.0895	44	1.07083
Cre01.g047450_4532.1	938	14.625	9.66569	7	0.724211
Cre01.g047500_4532.1	3269	51.0469	33.737	24	0.711386
Cre01.g047550_4532.1	876	13.6562	9.02544	8	0.886383
Cre01.g047600_4532.1	949	14.7969	9.77928	6	0.613542
Cre01.g047650_4532.1	1835	28.6406	18.9286	11	0.58113
Cre01.g047700_4532.1	1288	20.0938	13.28	6	0.451807
Cre01.g047750_4532.1	614	9.5625	6.31987	8	1.26585
Cre01.g047800_4532.1	973	15.1719	10.0271	7	0.698107
Cre01.g047850_4532.1	1396	21.7812	14.3953	14	0.972542
Cre01.g047900_4532.1	1601	24.9844	16.5122	18	1.0901
Cre01.g047950_4532.1	701	10.9219	7.21829	8	1.1083
Cre01.g048000_4532.1	5645	88.1719	58.2729	71	1.2184
Cre01.g048050_4532.1	1328	20.7188	13.6931	10	0.730297
Cre01.g048100_4532.1	4574	71.4375	47.2132	50	1.05903
Cre01.g048150_4532.1	1002	15.625	10.3266	8	0.774699
Cre01.g048200_4532.1	6363	99.3906	65.6874	76	1.15699
Cre01.g048250_4532.1	1235	19.2656	12.7327	24	1.88491
Cre01.g048350_4532.1	2509	39.1719	25.8888	36	1.39056
Cre01.g048400_4532.1	4827	75.3906	49.8258	65	1.30455
Cre01.g048450_4532.1	2502	39.0625	25.8165	28	1.08458
Cre01.g048501_4532.1	1517	23.6719	15.6448	11	0.70311
Cre01.g048550_4532.1	2969	46.3594	30.639	37	1.20761
Cre01.g048600_4532.1	4354	68	44.9413	49	1.09031
Cre01.g048650_4532.1	1183	18.4531	12.1957	11	0.901957
Cre01.g048750_4532.1	863	13.4531	8.89119	5	0.562354
Cre01.g048800_4532.1	1090	17	11.2353	9	0.801045
Cre01.g048850_4532.1	2518	39.3125	25.9817	31	1.19315
Cre01.g048900_4532.1	3459	54.0156	35.699	37	1.03644
Cre01.g048950_4532.1	2261	35.2969	23.3278	25	1.07168
Cre01.g049000_4532.1	724	11.2812	7.4558	7	0.938867
Cre01.g049100_4532.1	5550	86.6875	57.2919	52	0.907632
Cre01.g049132_4532.1	2321	36.2344	23.9474	37	1.54506
Cre01.g049200_4532.1	3123	48.7656	32.2293	37	1.14802
Cre01.g049300_4532.1	3277	51.1719	33.8196	37	1.09404
Cre01.g049350_4532.1	1681	26.2344	17.3383	14	0.807459
Cre01.g049400_4532.1	1687	26.3281	17.4003	17	0.976994
Cre01.g049450_4532.1	908	14.1562	9.35589	8	0.855076
Cre01.g049550_4532.1	1828	28.5312	18.8564	13	0.689423
Cre01.g049650_4532.1	7962	124.375	82.1997	92	1.11923
Cre01.g049750_4532.1	1962	30.625	20.2401	25	1.23517
Cre01.g049826_4532.1	2177	33.9844	22.4603	36	1.60283
Cre01.g049900_4532.1	1829	28.5469	18.8667	16	0.848056
Cre01.g049950_4532.1	3866	60.375	39.9019	52	1.30319
Cre01.g050000_4532.1	591	9.20312	6.08236	3	0.493229
Cre01.g050050_4532.1	1411	22.0156	14.5502	21	1.44328
Cre01.g050100_4532.1	1599	24.9531	16.4916	17	1.03083
Cre01.g050150_4532.1	1586	24.75	16.3573	12	0.733617
Cre01.g050300_4532.1	790	12.3125	8.13735	7	0.860231
Cre01.g050316_4532.2	433	6.73438	4.45076	5	1.1234
Cre01.g050350_4532.1	2010	31.375	20.7358	29	1.39855
Cre01.g050451_4532.1	4391	68.5781	45.3234	54	1.19144
Cre01.g050500_4532.1	2892	45.1562	29.8438	37	1.23979
Cre01.g050550_4532.1	497	7.73438	5.11166	5	0.978155
Cre01.g050600_4532.1	1906	29.75	19.6618	42	2.13612
Cre01.g050608_4532.1	6060	94.6562	62.5585	87	1.3907
Cre01.g050650_4532.1	5080	79.3438	52.4384	50	0.953499
Cre01.g050700_4532.1	1730	27	17.8443	12	0.672482
Cre01.g050800_4532.1	3426	53.5	35.3582	44	1.24441
Cre01.g050850_4532.1	2954	46.125	30.4841	36	1.18094
Cre01.g050900_4532.1	1314	20.5	13.5485	10	0.73809
Cre01.g050950_4532.1	1965	30.6719	20.2711	28	1.38128
Cre01.g051000_4532.1	1632	25.4688	16.8323	18	1.06937
Cre01.g051050_4532.1	2444	38.1562	25.2175	25	0.991374
Cre01.g051100_4532.1	2373	37.0469	24.4843	23	0.939376
Cre01.g051174_4532.1	7077	110.547	73.0606	52	0.711738
Cre01.g051211_4532.1	3792	59.2188	39.1378	39	0.99648
Cre01.g051250_4532.1	799	12.4531	8.23029	14	1.70103
Cre01.g051300_4532.1	3253	50.7969	33.5717	31	0.923396
Cre01.g051350_4532.1	2684	41.9062	27.6959	25	0.90266
Cre01.g051450_4532.1	833	12.9844	8.5814	15	1.74797
Cre01.g051625_4532.1	1343	20.9531	13.848	19	1.37204
Cre01.g051700_4532.1	2942	45.9375	30.3602	42	1.38339
Cre01.g051750_4532.1	3554	55.5	36.68	41	1.11777
Cre01.g051800_4532.1	1506	23.5	15.5312	18	1.15896
Cre01.g051850_4532.1	4069	63.5469	41.9982	48	1.1429
Cre01.g051900_4532.1	990	15.4375	10.2027	12	1.17616
Cre01.g051950_4532.1	2675	41.7656	27.603	32	1.1593
Cre01.g052000_4532.1	1716	26.7812	17.6998	10	0.564979
Cre01.g052100_4532.1	553	8.60938	5.68995	4	0.702994
Cre01.g052150_4532.1	3636	56.7812	37.5268	48	1.27908
Cre01.g052200_4532.1	898	14	9.25262	5	0.540387
Cre01.g052250_4532.1	587	9.14062	6.04106	8	1.32427
Cre01.g052300_4532.1	1709	26.6719	17.6275	17	0.964403
Cre01.g052350_4532.1	641	9.98438	6.59869	8	1.21236
Cre01.g052450_4532.1	4395	68.6406	45.3647	37	0.815612
Cre01.g052550_4532.1	4581	71.5469	47.2855	55	1.16315
Cre01.g052650_4532.1	8654	135.188	89.3457	81	0.906591
Cre01.g052750_4532.1	12525	195.672	129.32	127	0.982061
Cre01.g052800_4532.1	3712	57.9688	38.3116	69	1.80102
Cre01.g052950_4532.1	3799	59.3281	39.2101	31	0.790613
Cre01.g053000_4532.1	2522	39.375	26.023	27	1.03754
Cre01.g053150_4532.1	2341	36.5469	24.1539	22	0.910826
Cre01.g053200_4532.1	3468	54.1562	35.792	41	1.14551
Cre01.g053288_4532.1	1607	25.0781	16.5742	13	0.784353
Cre01.g053300_4532.1	2316	36.1562	23.8957	20	0.83697
Cre01.g053450_4532.1	8906	139.125	91.948	95	1.03319
Cre01.g053500_4532.1	1298	20.25	13.3833	20	1.4944
Cre01.g053550_4532.1	4147	64.7656	42.8037	42	0.981223
Cre01.g053600_4532.1	820	12.7812	8.44715	12	1.4206
Cre01.g053700_4532.1	6999	109.328	72.2552	88	1.21791
Cre01.g053750_4532.1	854	13.3125	8.79825	8	0.909271
Cre01.g053800_4532.1	1857	28.9844	19.1558	30	1.5661
Cre01.g053850_4532.1	2931	45.7656	30.2466	29	0.958786
Cre01.g053900_4532.1	2404	37.5312	24.8045	21	0.846622
Cre01.g053950_4532.1	3805	59.4219	39.272	33	0.840293
Cre01.g054000_4532.1	2202	34.375	22.7185	19	0.836323
Cre01.g054100_4532.1	2150	33.5625	22.1815	14	0.631156
Cre01.g054150_4532.1	2248	35.0938	23.1935	23	0.991656
Cre01.g054300_4532.1	4936	77.0938	50.9514	42	0.824315
Cre01.g054350_4532.1	996	15.5312	10.2646	7	0.681953
Cre01.g054400_4532.1	966	15.0625	9.95483	14	1.40635
Cre01.g054500_4532.1	3452	53.9062	35.6267	42	1.17889
Cre01.g054550_4532.1	2449	38.2344	25.2692	23	0.9102
Cre01.g054600_4532.1	3352	52.3438	34.5941	33	0.953921
Cre01.g054650_4532.1	2206	34.4375	22.7598	17	0.746931
Cre01.g054700_4532.1	1387	21.6406	14.3023	7	0.489431
Cre01.g054750_4532.1	1978	30.875	20.4053	24	1.17616
Cre01.g054800_4532.1	4614	72.0625	47.6262	35	0.734889
Cre01.g054850_4532.1	769	11.9844	7.92049	15	1.89382
Cre01.g054900_4532.1	4676	73.0312	48.2665	39	0.808014
Cre01.g054950_4532.1	1248	19.4688	12.8669	6	0.466312
Cre01.g055050_4532.1	1014	15.8125	10.4505	7	0.669824
Cre01.g055100_4532.1	1140	17.7812	11.7517	10	0.850944
Cre01.g055151_4532.1	1717	26.7969	17.7101	17	0.959904
Cre01.g055250_4532.1	2150	33.5625	22.1815	32	1.44264
Cre01.g055400_4532.1	1216	18.9688	12.5365	0	0
Cre01.g055408_4532.1	2152	33.5938	22.2022	15	0.67561
Cre01.g055412_4532.1	1573	24.5469	16.2231	8	0.493125
Cre01.g055416_4532.1	894	13.9375	9.21132	8	0.868497
Cre01.g055420_4532.1	1724	26.9062	17.7824	18	1.01224
Cre01.g055424_4532.1	583	9.07812	5.99975	5	0.833368
Cre01.g055428_4532.1	1571	24.5156	16.2024	23	1.41954
Cre01.g055432_4532.1	3719	58.0781	38.3839	15	0.390788
Cre01.g055444_4532.1	2324	36.2812	23.9783	21	0.87579
Cre01.g055453_4532.1	1743	27.2031	17.9786	17	0.945569
Cre01.g055457_4532.1	1810	28.25	18.6705	24	1.28545
Cre01.g055469_4532.1	1620	25.2812	16.7084	12	0.718201
Cre01.g055550_4532.1	1331	20.7656	13.724	10	0.728649
Cre01.g055600_4532.1	7835	122.391	80.8882	42	0.519235
Cre01.g056331_4532.1	825	12.8594	8.49878	9	1.05898
Cre01.g057061_4532.1	3187	49.7656	32.8902	20	0.608084
Cre01.g058521_4532.1	1795	28.0156	18.5156	8	0.432069
Cre01.g058886_4532.1	1572	24.5312	16.2127	15	0.925198
Cre01.g059252_4532.1	1663	25.9531	17.1525	15	0.87451
Cre01.g059982_4532.1	1647	25.7031	16.9872	13	0.76528
Cre01.g060347_4532.1	1370	21.375	14.1268	12	0.849451
Cre01.g061077_4532.1	1095	17.0781	11.287	7	0.620185
Cre01.g062172_4532.1	450	7	4.62631	3	0.648465
Cre01.g062537_4532.1	632	9.84375	6.50575	7	1.07597
Cre01.g062902_4532.1	1056	16.4688	10.8842	10	0.918761
Cre01.g063267_4532.1	1684	26.2812	17.3693	15	0.863591
Cre01.g063632_4532.1	2242	35	23.1316	14	0.605234
Cre01.g063997_4532.1	3583	55.9531	36.9795	61	1.64956
Cre01.g064362_4532.1	6206	96.9375	64.0662	60	0.936532
Cre01.g064727_4532.1	5958	93.0625	61.5052	50	0.81294
Cre01.g065822_4532.1	4290	67	44.2804	45	1.01625
Cre01.g066187_4532.1	2068	32.2812	21.3347	30	1.40616
Cre01.g066552_4532.1	661	10.2969	6.80522	7	1.02862
Cre01.g066917_4532.1	821	12.7969	8.45748	5	0.591193
Cre01.g068012_4532.1	2932	45.7812	30.2569	36	1.18981
Cre01.g068377_4532.1	2224	34.7188	22.9457	15	0.653718
Cre01.g068742_4532.1	2588	40.4062	26.7046	52	1.94723
Cre01.g069472_4532.1	2159	33.7031	22.2745	20	0.89789
Cre01.g069837_4532.1	5088	79.4688	52.521	42	0.79968
Cre01.g070567_4532.1	1496	23.3438	15.4279	16	1.03708
Cre01.g070932_4532.1	6191	96.7031	63.9113	126	1.97148
Cre01.g071662_4532.1	2024	31.5938	20.8804	26	1.24519
Cre01.g800000_4532.1	1622	25.3125	16.7291	9	0.537985
Cre01.g800004_4532.1	1154	18	11.8962	13	1.09278
Cre01.g800005_4532.1	2999	46.8281	30.9488	27	0.872409
Cre01.g800006_4532.1	7666	119.75	79.143	61	0.770757
Cre01.g800023_4532.1	1215	18.9531	12.5262	11	0.878163
Cre01.g800024_4532.1	1138	17.75	11.731	14	1.19342
Cre01.g800035_4532.1	1650	25.75	17.0182	11	0.646366
Cre01.g800039_4532.1	2071	32.3281	21.3657	25	1.1701
Cre01.g800041_4532.1	408	6.34375	4.1926	7	1.66961
Cre01.g800046_4532.1	1422	22.1875	14.6638	18	1.22752
Cre01.g800047_4532.1	1282	20	13.218	21	1.58874
Cre01.g800050_4532.1	449	6.98438	4.61599	8	1.73311
Cre01.g800051_4532.1	725	11.2969	7.46612	6	0.80363
Cre01.g800053_4532.1	734	11.4375	7.55906	7	0.926041
Cre01.g800057_4532.1	726	11.3125	7.47645	9	1.20378
Cre01.g800061_4532.1	2116	33.0312	21.8304	23	1.05358
Cre01.g800065_4532.1	818	12.75	8.4265	4	0.474693
Cre01.g800066_4532.1	660	10.2812	6.7949	3	0.441508
Cre01.g800070_4532.1	659	10.2656	6.78457	2	0.294787
Cre01.g800076_4532.1	1977	30.8594	20.395	22	1.07869
Cre01.g800077_4532.1	2848	44.4688	29.3895	28	0.952722
Cre01.g800078_4532.1	3432	53.5938	35.4202	34	0.959904
Cre01.g800090_4532.1	2131	33.2656	21.9853	24	1.09164
Cre01.g800091_4532.1	7983	124.703	82.4165	88	1.06775
Cre01.g800095_4532.1	461	7.17188	4.7399	6	1.26585
Cre01.g800096_4532.1	910	14.1875	9.37654	5	0.533246
Cre01.g800097_4532.1	448	6.96875	4.60566	1	0.217124
Cre01.g800099_4532.1	2819	44.0156	29.09	24	0.825026
Cre01.g800102_4532.1	4867	76.0156	50.2389	64	1.27391
Cre01.g800103_4532.1	1537	23.9844	15.8513	15	0.946294
Cre01.g800104_4532.1	2767	43.2031	28.553	15	0.525338
Cre01.g800105_4532.1	3589	56.0469	37.0415	13	0.350958
Cre01.g800108_4532.1	2503	39.0781	25.8268	33	1.27774
Cre01.g800110_4532.1	3670	57.3125	37.8779	13	0.343208
Cre01.g800113_4532.1	4996	78.0312	51.571	43	0.833802
Cre01.g800115_4532.1	1502	23.4375	15.4899	12	0.774699
Cre01.g800117_4532.1	1020	15.9062	10.5125	13	1.23663
Cre01.g800119_4532.1	2501	39.0469	25.8061	14	0.542506
Cre01.g800120_4532.1	2501	39.0469	25.8061	14	0.542506
Cre01.g800121_4532.1	2499	39.0156	25.7855	14	0.542941
Cre01.g800128_4532.1	774	12.0625	7.97213	10	1.25437
Cre01.g800134_4532.1	949	14.7969	9.77928	13	1.32934
Cre01.g800135_4532.1	4405	68.7969	45.468	27	0.593825
Cre01.g800139_4532.1	3484	54.4062	35.9572	42	1.16806
Cre02.g073150_4532.1	742	11.5625	7.64168	8	1.04689
Cre02.g073200_4532.1	2888	45.0938	29.8025	23	0.771746
Cre02.g073250_4532.1	4386	68.5	45.2718	67	1.47995
Cre02.g073400_4532.1	2821	44.0469	29.1107	26	0.893144
Cre02.g073450_4532.1	5173	80.7969	53.3988	69	1.29216
Cre02.g073500_4532.1	1663	25.9531	17.1525	17	0.991111
Cre02.g073550_4532.1	1185	18.4844	12.2164	8	0.65486
Cre02.g073650_4532.1	2163	33.7656	22.3158	24	1.07547
Cre02.g073700_4532.1	1293	20.1719	13.3316	15	1.12514
Cre02.g073750_4532.1	2903	45.3281	29.9574	41	1.36861
Cre02.g073850_4532.1	728	11.3438	7.4971	4	0.533539
Cre02.g073900_4532.1	1968	30.7188	20.3021	21	1.03438
Cre02.g074000_4532.1	7850	122.625	81.0431	73	0.900756
Cre02.g074050_4532.1	1542	24.0625	15.9029	26	1.63492
Cre02.g074100_4532.1	476	7.40625	4.8948	4	0.817193
Cre02.g074150_4532.1	4477	69.9219	46.2115	62	1.34166
Cre02.g074200_4532.1	1233	19.2344	12.712	5	0.393328
Cre02.g074250_4532.1	5232	81.7188	54.0081	45	0.833209
Cre02.g074300_4532.1	10636	166.156	109.813	65	0.591916
Cre02.g074600_4532.1	2364	36.9062	24.3914	30	1.22994
Cre02.g074650_4532.1	2347	36.6406	24.2159	15	0.619429
Cre02.g074758_4532.1	5337	83.3594	55.0924	57	1.03463
Cre02.g074800_4532.1	8082	126.25	83.4388	105	1.25841
Cre02.g074900_4532.1	4576	71.4688	47.2338	38	0.804508
Cre02.g075000_4532.1	466	7.25	4.79154	10	2.08701
Cre02.g075050_4532.1	2028	31.6562	20.9217	29	1.38612
Cre02.g075100_4532.1	3120	48.7188	32.1983	36	1.11807
Cre02.g075150_4532.1	5127	80.0781	52.9238	53	1.00144
Cre02.g075200_4532.1	4126	64.4375	42.5869	44	1.03318
Cre02.g075350_4532.1	1698	26.5	17.5139	15	0.856463
Cre02.g075400_4532.1	1098	17.125	11.3179	12	1.06026
Cre02.g075500_4532.1	2277	35.5469	23.493	34	1.44724
Cre02.g075550_4532.1	646	10.0625	6.65032	8	1.20295
Cre02.g075600_4532.1	6557	102.422	67.6908	57	0.842064
Cre02.g075650_4532.1	2566	40.0625	26.4774	44	1.6618
Cre02.g075700_4532.1	744	11.5938	7.66233	6	0.783052
Cre02.g075750_4532.1	5195	81.1406	53.626	29	0.540783
Cre02.g075850_4532.1	1390	21.6875	14.3333	19	1.32558
Cre02.g075900_4532.1	1180	18.4062	12.1647	16	1.31528
Cre02.g075950_4532.1	7679	119.953	79.2772	48	0.60547
Cre02.g076000_4532.1	1929	30.1094	19.8993	15	0.753794
Cre02.g076050_4532.1	1811	28.2656	18.6808	20	1.07062
Cre02.g076100_4532.1	7605	118.797	78.5131	45	0.573153
Cre02.g076150_4532.1	2339	36.5156	24.1332	23	0.953042
Cre02.g076200_4532.1	5507	86.0156	56.8479	35	0.615678
Cre02.g076250_4532.1	2836	44.2812	29.2656	38	1.29845
Cre02.g076300_4532.1	1410	22	14.5398	13	0.894095
Cre02.g076350_4532.1	1692	26.4062	17.4519	22	1.26061
Cre02.g076400_4532.1	631	9.82812	6.49543	6	0.923727
Cre02.g076466_4532.1	633	9.85938	6.51608	11	1.68813
Cre02.g076500_4532.1	1613	25.1719	16.6361	14	0.841542
Cre02.g076550_4532.1	1691	26.3906	17.4416	21	1.20402
Cre02.g076600_4532.1	1017	15.8594	10.4815	10	0.954063
Cre02.g076700_4532.1	2556	39.9062	26.3741	28	1.06165
Cre02.g076750_4532.1	1084	16.9062	11.1734	9	0.805487
Cre02.g076800_4532.1	1825	28.4844	18.8254	21	1.11552
Cre02.g076850_4532.1	1763	27.5156	18.1851	17	0.93483
Cre02.g076900_4532.1	3694	57.6875	38.1258	38	0.996701
Cre02.g076950_4532.1	4522	70.625	46.6762	36	0.771271
Cre02.g076987_4532.1	1846	28.8125	19.0422	25	1.31287
Cre02.g077061_4532.1	1338	20.875	13.7963	12	0.869797
Cre02.g077100_4532.1	1616	25.2188	16.6671	23	1.37996
Cre02.g077150_4532.1	1692	26.4062	17.4519	17	0.974104
Cre02.g077200_4532.1	1003	15.6406	10.3369	10	0.967406
Cre02.g077250_4532.1	2181	34.0469	22.5016	15	0.666618
Cre02.g077300_4532.1	1199	18.7031	12.3609	13	1.0517
Cre02.g077350_4532.1	1659	25.8906	17.1112	22	1.28571
Cre02.g077401_4532.1	2116	33.0312	21.8304	12	0.549692
Cre02.g077451_4532.1	1975	30.8281	20.3744	28	1.37428
Cre02.g077550_4532.1	2954	46.125	30.4841	13	0.426452
Cre02.g077600_4532.1	6074	94.875	62.7031	49	0.781461
Cre02.g077650_4532.1	679	10.5781	6.9911	5	0.715195
Cre02.g077700_4532.1	5548	86.6562	57.2713	46	0.803195
Cre02.g077750_4532.1	2768	43.2188	28.5633	22	0.770218
Cre02.g077800_4532.1	2963	46.2656	30.577	25	0.817607
Cre02.g077850_4532.1	2723	42.5156	28.0987	28	0.996489
Cre02.g077900_4532.1	3900	60.9062	40.253	42	1.0434
Cre02.g077925_4532.1	1298	20.25	13.3833	13	0.971363
Cre02.g077951_4532.1	7088	110.719	73.1742	55	0.751631
Cre02.g078000_4532.1	1889	29.4844	19.4863	26	1.33427
Cre02.g078050_4532.1	3608	56.3438	37.2377	46	1.23531
Cre02.g078100_4532.1	5131	80.1406	52.9651	50	0.944018
Cre02.g078150_4532.1	9215	143.953	95.1389	88	0.924964
Cre02.g078200_4532.1	2249	35.1094	23.2038	28	1.2067
Cre02.g078300_4532.1	793	12.3594	8.16833	11	1.34666
Cre02.g078316_4532.1	2027	31.6406	20.9113	13	0.621672
Cre02.g078350_4532.1	3421	53.4219	35.3066	33	0.934669
Cre02.g078400_4532.1	3619	56.5156	37.3513	49	1.31187
Cre02.g078450_4532.1	2387	37.2656	24.6289	23	0.933862
Cre02.g078500_4532.1	938	14.625	9.66569	17	1.7588
Cre02.g078507_4532.1	792	12.3438	8.15801	6	0.735474
Cre02.g078550_4532.1	1502	23.4375	15.4899	15	0.968374
Cre02.g078600_4532.1	1404	21.9062	14.4779	17	1.17421
Cre02.g078650_4532.1	1870	29.1875	19.2901	17	0.881282
Cre02.g078700_4532.1	3199	49.9531	33.0141	24	0.726962
Cre02.g078831_4532.1	1376	21.4688	14.1887	7	0.493349
Cre02.g078858_4532.1	2412	37.6562	24.8871	22	0.883993
Cre02.g078885_4532.1	3796	59.2812	39.1791	24	0.612572
Cre02.g078912_4532.1	1118	17.4375	11.5245	5	0.433859
Cre02.g078939_4532.1	1938	30.25	19.9923	12	0.600232
Cre02.g078950_4532.1	3051	47.6406	31.4858	24	0.762249
Cre02.g078966_4532.1	3182	49.6875	32.8386	26	0.791752
Cre02.g079000_4532.1	1642	25.625	16.9356	13	0.767613
Cre02.g079050_4532.1	2216	34.5938	22.8631	19	0.831034
Cre02.g079100_4532.1	835	13.0156	8.60205	9	1.04626
Cre02.g079150_4532.1	2098	32.75	21.6445	22	1.01642
Cre02.g079250_4532.1	2792	43.5938	28.8112	31	1.07597
Cre02.g079300_4532.1	1695	26.4531	17.4829	13	0.743583
Cre02.g079400_4532.1	499	7.76562	5.13232	4	0.779375
Cre02.g079500_4532.1	3237	50.5469	33.4065	16	0.478948
Cre02.g079550_4532.1	2722	42.5	28.0883	36	1.28167
Cre02.g079600_4532.1	1463	22.8281	15.0871	16	1.06051
Cre02.g079650_4532.1	2086	32.5625	21.5206	26	1.20814
Cre02.g079700_4532.1	1751	27.3281	18.0612	22	1.21808
Cre02.g079750_4532.1	6410	100.125	66.1728	53	0.800933
Cre02.g079850_4532.1	3207	50.0781	33.0967	48	1.45029
Cre02.g079926_4532.1	4873	76.1094	50.3008	30	0.596412
Cre02.g080050_4532.1	1746	27.25	18.0096	14	0.777364
Cre02.g080100_4532.1	3304	51.5938	34.0984	34	0.997114
Cre02.g080200_4532.1	2273	35.4844	23.4517	27	1.1513
Cre02.g080250_4532.1	1409	21.9844	14.5295	19	1.30768
Cre02.g080300_4532.1	4793	74.8594	49.4747	52	1.05104
Cre02.g080350_4532.1	3030	47.3125	31.2689	20	0.639613
Cre02.g080400_4532.1	1843	28.7656	19.0113	15	0.789006
Cre02.g080450_4532.1	7664	119.719	79.1223	60	0.758319
Cre02.g080500_4532.1	2365	36.9219	24.4017	23	0.942556
Cre02.g080600_4532.1	2214	34.5625	22.8424	21	0.919342
Cre02.g080650_4532.1	2623	40.9531	27.066	18	0.665041
Cre02.g080700_4532.1	2403	37.5156	24.7941	30	1.20996
Cre02.g080750_4532.1	5723	89.3906	59.0784	53	0.897113
Cre02.g080800_4532.1	3164	49.4062	32.6527	29	0.888135
Cre02.g080850_4532.1	1118	17.4375	11.5245	21	1.82221
Cre02.g080900_4532.1	807	12.5781	8.31291	4	0.48118
Cre02.g081000_4532.1	1710	26.6875	17.6378	29	1.64419
Cre02.g081050_4532.1	1632	25.4688	16.8323	5	0.297047
Cre02.g081100_4532.1	1399	21.8281	14.4262	8	0.554545
Cre02.g081150_4532.1	1926	30.0625	19.8684	22	1.10729
Cre02.g081176_4532.1	1411	22.0156	14.5502	11	0.756005
Cre02.g081200_4532.1	1326	20.6875	13.6724	10	0.7314
Cre02.g081250_4532.1	2357	36.7969	24.3191	9	0.370079
Cre02.g081300_4532.1	1927	30.0781	19.8787	8	0.402441
Cre02.g081350_4532.1	2022	31.5625	20.8597	9	0.431454
Cre02.g081400_4532.1	2761	43.1094	28.4911	24	0.842369
Cre02.g081450_4532.1	1296	20.2188	13.3626	12	0.898028
Cre02.g081500_4532.1	1292	20.1562	13.3213	10	0.750677
Cre02.g081600_4532.1	1271	19.8281	13.1044	12	0.91572
Cre02.g081650_4532.1	2384	37.2188	24.5979	16	0.650461
Cre02.g081800_4532.1	7437	116.172	76.7782	71	0.924742
Cre02.g081850_4532.1	2271	35.4531	23.431	33	1.40839
Cre02.g081950_4532.1	5427	84.7656	56.0218	73	1.30307
Cre02.g082000_4532.1	2824	44.0938	29.1416	27	0.926509
Cre02.g082050_4532.1	2017	31.4844	20.8081	14	0.672816
Cre02.g082100_4532.1	791	12.3281	8.14768	9	1.10461
Cre02.g082150_4532.1	893	13.9219	9.20099	14	1.52158
Cre02.g082250_4532.1	1187	18.5156	12.237	10	0.817193
Cre02.g082300_4532.1	1431	22.3281	14.7567	6	0.406595
Cre02.g082350_4532.1	1139	17.7656	11.7413	8	0.681354
Cre02.g082400_4532.1	3654	57.0625	37.7127	35	0.928069
Cre02.g082450_4532.1	2793	43.6094	28.8215	20	0.693926
Cre02.g082500_4532.1	471	7.32812	4.84317	2	0.412953
Cre02.g082550_4532.1	2745	42.8594	28.3258	22	0.776676
Cre02.g082600_4532.1	1623	25.3281	16.7394	7	0.418175
Cre02.g082700_4532.1	2113	32.9844	21.7994	13	0.596346
Cre02.g082750_4532.1	412	6.40625	4.2339	1	0.236189
Cre02.g082825_4532.1	1657	25.8594	17.0905	19	1.11173
Cre02.g082865_4532.1	1019	15.8906	10.5021	14	1.33306
Cre02.g082900_4532.1	2827	44.1406	29.1726	25	0.856968
Cre02.g082950_4532.1	2096	32.7188	21.6239	34	1.57234
Cre02.g083000_4532.1	2655	41.4531	27.3964	24	0.876026
Cre02.g083050_4532.1	2046	31.9375	21.1076	30	1.42129
Cre02.g083065_4532.1	1899	29.6406	19.5895	18	0.918858
Cre02.g083180_4532.1	5496	85.8438	56.7343	28	0.493529
Cre02.g083300_4532.1	1751	27.3281	18.0612	8	0.442938
Cre02.g083354_4532.1	2707	42.2656	27.9334	16	0.57279
Cre02.g083400_4532.1	3051	47.6406	31.4858	21	0.666968
Cre02.g083450_4532.1	2244	35.0312	23.1522	16	0.691079
Cre02.g083500_4532.1	2945	45.9844	30.3912	37	1.21746
Cre02.g083550_4532.1	2251	35.1406	23.2245	19	0.818102
Cre02.g083600_4532.1	1369	21.3594	14.1164	11	0.779233
Cre02.g083650_4532.1	652	10.1562	6.71228	9	1.34083
Cre02.g083750_4532.1	5993	93.6094	61.8666	47	0.759699
Cre02.g083800_4532.1	1182	18.4375	12.1854	9	0.73859
Cre02.g083850_4532.1	1384	21.5938	14.2713	10	0.700705
Cre02.g083900_4532.1	5121	79.9844	52.8618	25	0.472931
Cre02.g083950_4532.1	981	15.2969	10.1097	8	0.791317
Cre02.g084000_4532.1	503	7.82812	5.17362	3	0.579865
Cre02.g084050_4532.1	1142	17.8125	11.7723	12	1.01934
Cre02.g084200_4532.1	891	13.8906	9.18034	11	1.19821
Cre02.g084250_4532.1	2067	32.2656	21.3244	21	0.984787
Cre02.g084300_4532.1	1234	19.25	12.7224	13	1.02182
Cre02.g084350_4532.1	1296	20.2188	13.3626	8	0.598686
Cre02.g084450_4532.1	1446	22.5625	14.9116	19	1.27418
Cre02.g084500_4532.1	4045	63.1719	41.7504	46	1.10179
Cre02.g084550_4532.1	1051	16.3906	10.8326	7	0.646198
Cre02.g084600_4532.1	1301	20.2969	13.4142	14	1.04367
Cre02.g084650_4532.1	4656	72.7188	48.06	32	0.665835
Cre02.g084800_4532.1	2384	37.2188	24.5979	30	1.21961
Cre02.g084900_4532.1	2195	34.2656	22.6462	21	0.927307
Cre02.g084950_4532.1	1144	17.8438	11.793	7	0.593574
Cre02.g085000_4532.1	4558	71.1875	47.0479	59	1.25404
Cre02.g085050_4532.1	4648	72.5938	47.9773	48	1.00047
Cre02.g085100_4532.1	2733	42.6719	28.2019	35	1.24105
Cre02.g085150_4532.1	5229	81.6719	53.9771	66	1.22274
Cre02.g085200_4532.1	1325	20.6719	13.6621	10	0.731953
Cre02.g085257_4532.1	2316	36.1562	23.8957	75	3.13864
Cre02.g085300_4532.1	563	8.76562	5.79322	12	2.07139
Cre02.g085450_4532.1	1822	28.4375	18.7944	27	1.4366
Cre02.g085600_4532.1	990	15.4375	10.2027	14	1.37219
Cre02.g085650_4532.1	1331	20.7656	13.724	16	1.16584
Cre02.g085701_4532.1	3624	56.5938	37.4029	39	1.0427
Cre02.g085750_4532.1	2618	40.875	27.0144	39	1.44368
Cre02.g085800_4532.1	4833	75.4844	49.8878	54	1.08243
Cre02.g085850_4532.1	3308	51.6562	34.1397	34	0.995908
Cre02.g085900_4532.1	1281	19.9844	13.2077	17	1.28713
Cre02.g085950_4532.1	795	12.3906	8.18899	5	0.610576
Cre02.g086000_4532.1	4056	63.3438	41.864	39	0.931588
Cre02.g086050_4532.1	1787	27.8906	18.433	21	1.13926
Cre02.g086076_4532.1	1795	28.0156	18.5156	11	0.594094
Cre02.g086100_4532.1	510	7.9375	5.24591	4	0.762499
Cre02.g086150_4532.1	3426	53.5	35.3582	15	0.424229
Cre02.g086250_4532.1	1594	24.875	16.4399	14	0.851585
Cre02.g086300_4532.1	3815	59.5781	39.3753	33	0.838089
Cre02.g086400_4532.1	1510	23.5625	15.5725	24	1.54118
Cre02.g086456_4532.1	504	7.84375	5.18395	4	0.771613
Cre02.g086500_4532.1	1076	16.7812	11.0908	11	0.991817
Cre02.g086550_4532.1	2309	36.0469	23.8234	24	1.00741
Cre02.g086600_4532.1	1614	25.1875	16.6465	15	0.901092
Cre02.g086650_4532.1	4615	72.0781	47.6366	38	0.797707
Cre02.g086700_4532.1	2515	39.2656	25.9507	21	0.809226
Cre02.g086750_4532.1	1502	23.4375	15.4899	13	0.839257
Cre02.g086850_4532.1	1192	18.5938	12.2886	11	0.895136
Cre02.g086887_4532.1	7231	112.953	74.6509	50	0.669784
Cre02.g087000_4532.1	6976	108.969	72.0176	58	0.805358
Cre02.g087050_4532.1	2151	33.5781	22.1918	26	1.1716
Cre02.g087100_4532.1	2241	34.9844	23.1212	25	1.08126
Cre02.g087150_4532.1	2688	41.9688	27.7372	31	1.11763
Cre02.g087200_4532.1	5669	88.5469	58.5208	50	0.854397
Cre02.g087324_4532.1	654	10.1875	6.73294	4	0.594094
Cre02.g087450_4532.1	1501	23.4219	15.4796	16	1.03362
Cre02.g087551_4532.1	6980	109.031	72.0589	56	0.777142
Cre02.g087633_4532.1	3466	54.125	35.7713	27	0.754795
Cre02.g087700_4532.1	1193	18.6094	12.299	10	0.813076
Cre02.g087750_4532.1	3020	47.1562	31.1656	36	1.15512
Cre02.g087800_4532.1	2955	46.1406	30.4944	31	1.01658
Cre02.g087850_4532.1	3056	47.7188	31.5374	36	1.1415
Cre02.g087950_4532.1	2968	46.3438	30.6287	22	0.718281
Cre02.g088000_4532.1	1114	17.375	11.4832	6	0.522504
Cre02.g088050_4532.1	1437	22.4219	14.8187	17	1.1472
Cre02.g088100_4532.1	1936	30.2188	19.9716	24	1.2017
Cre02.g088200_4532.1	1639	25.5781	16.9046	16	0.946486
Cre02.g088250_4532.1	2997	46.7969	30.9281	29	0.937658
Cre02.g088300_4532.1	1659	25.8906	17.1112	11	0.642855
Cre02.g088350_4532.1	3809	59.4844	39.3133	33	0.83941
Cre02.g088400_4532.1	1705	26.6094	17.5862	14	0.79608
Cre02.g088450_4532.1	6585	102.859	67.9799	55	0.809062
Cre02.g088500_4532.1	1657	25.8594	17.0905	17	0.994704
Cre02.g088600_4532.1	2172	33.9062	22.4087	10	0.446255
Cre02.g088650_4532.1	2388	37.2812	24.6392	14	0.568199
Cre02.g088651_4532.1	2508	39.1562	25.8784	20	0.772844
Cre02.g088700_4532.1	1549	24.1719	15.9752	11	0.688566
Cre02.g088750_4532.1	14837	231.797	153.195	136	0.887758
Cre02.g088800_4532.1	1329	20.7344	13.7034	21	1.53247
Cre02.g088850_4532.1	756	11.7812	7.78625	7	0.899021
Cre02.g088900_4532.1	1046	16.3125	10.781	18	1.66961
Cre02.g089050_4532.1	3844	60.0312	39.6748	38	0.957788
Cre02.g089100_4532.1	1717	26.7969	17.7101	13	0.734044
Cre02.g089150_4532.1	2550	39.8125	26.3122	36	1.36819
Cre02.g089200_4532.1	3043	47.5156	31.4032	38	1.21007
Cre02.g089311_4532.1	1876	29.2812	19.352	21	1.08516
Cre02.g089350_4532.1	6715	104.891	69.3224	55	0.793394
Cre02.g089400_4532.1	2101	32.7969	21.6755	76	3.50626
Cre02.g089450_4532.1	1368	21.3438	14.1061	12	0.850694
Cre02.g089500_4532.1	1592	24.8438	16.4193	8	0.487232
Cre02.g089550_4532.1	2431	37.9531	25.0833	29	1.15615
Cre02.g089608_4532.1	5555	86.7656	57.3436	37	0.645234
Cre02.g089800_4532.1	2326	36.3125	23.999	15	0.625026
Cre02.g089850_4532.1	1554	24.25	16.0269	25	1.55988
Cre02.g089900_4532.1	1149	17.9219	11.8446	12	1.01312
Cre02.g089950_4532.1	566	8.8125	5.8242	8	1.37358
Cre02.g090000_4532.1	7537	117.734	77.8109	59	0.758249
Cre02.g090100_4532.1	1390	21.6875	14.3333	13	0.906978
Cre02.g090150_4532.1	1303	20.3281	13.4349	17	1.26536
Cre02.g090350_4532.1	3676	57.4062	37.9399	28	0.738009
Cre02.g090400_4532.1	1310	20.4375	13.5072	12	0.888416
Cre02.g090451_4532.1	3948	61.6562	40.7487	30	0.736219
Cre02.g090500_4532.1	4021	62.7969	41.5026	37	0.891511
Cre02.g090550_4532.1	3675	57.3906	37.9296	29	0.764575
Cre02.g090650_4532.1	7288	113.844	75.2395	59	0.784162
Cre02.g090689_4532.1	1888	29.4688	19.4759	14	0.718835
Cre02.g090750_4532.1	2476	38.6562	25.548	37	1.44826
Cre02.g090850_4532.1	3430	53.5625	35.3996	27	0.762722
Cre02.g090900_4532.1	1206	18.8125	12.4332	20	1.60859
Cre02.g091000_4532.1	3662	57.1875	37.7953	27	0.714374
Cre02.g091050_4532.1	1750	27.3125	18.0509	25	1.38497
Cre02.g091100_4532.1	892	13.9062	9.19067	11	1.19687
Cre02.g091150_4532.1	3344	52.2188	34.5115	68	1.97036
Cre02.g091193_4532.1	587	9.14062	6.04106	7	1.15874
Cre02.g091200_4532.1	2027	31.6406	20.9113	13	0.621672
Cre02.g091250_4532.1	715	11.1406	7.36286	4	0.543267
Cre02.g091300_4532.1	673	10.4844	6.92914	2	0.288636
Cre02.g091400_4532.1	4655	72.7031	48.0496	32	0.665978
Cre02.g091450_4532.1	1485	23.1719	15.3143	14	0.914176
Cre02.g091550_4532.1	861	13.4219	8.87054	5	0.563663
Cre02.g091650_4532.1	3077	48.0469	31.7543	27	0.850279
Cre02.g091700_4532.1	2253	35.1719	23.2452	24	1.03247
Cre02.g091750_4532.1	2410	37.625	24.8664	23	0.924942
Cre02.g091900_4532.1	3576	55.8438	36.9072	31	0.839944
Cre02.g092000_4532.1	2677	41.7969	27.6236	29	1.04983
Cre02.g092050_4532.1	1477	23.0469	15.2317	14	0.919135
Cre02.g092150_4532.1	1434	22.375	14.7877	8	0.540991
Cre02.g092200_4532.1	3072	47.9688	31.7026	22	0.693949
Cre02.g092250_4532.1	1647	25.7031	16.9872	21	1.23622
Cre02.g092284_4532.1	1238	19.3125	12.7637	10	0.783474
Cre02.g092350_4532.1	1748	27.2812	18.0302	19	1.05379
Cre02.g092400_4532.1	1822	28.4375	18.7944	22	1.17056
Cre02.g092451_4532.1	787	12.2656	8.10637	10	1.2336
Cre02.g092500_4532.1	3714	58	38.3323	39	1.01742
Cre02.g092550_4532.1	2631	41.0781	27.1486	103	3.79393
Cre02.g092600_4532.1	1521	23.7344	15.6861	17	1.08376
Cre02.g092700_4532.1	1916	29.9062	19.7651	30	1.51783
Cre02.g092750_4532.1	6272	97.9688	64.7477	81	1.25101
Cre02.g092850_4532.1	878	13.6875	9.04609	9	0.994905
Cre02.g092900_4532.1	2056	32.0938	21.2108	33	1.55581
Cre02.g092950_4532.1	1653	25.7969	17.0492	27	1.58365
Cre02.g093300_4532.1	2446	38.1875	25.2382	27	1.06981
Cre02.g093350_4532.1	1346	21	13.8789	14	1.00872
Cre02.g093401_4532.1	2887	45.0781	29.7922	41	1.3762
Cre02.g093450_4532.1	1274	19.875	13.1354	6	0.45678
Cre02.g093500_4532.1	3246	50.6875	33.4995	39	1.1642
Cre02.g093550_4532.1	8338	130.25	86.0825	116	1.34755
Cre02.g093600_4532.1	1113	17.3594	11.4728	7	0.610137
Cre02.g093700_4532.1	4611	72.0156	47.5953	55	1.15558
Cre02.g093750_4532.1	1696	26.4688	17.4932	16	0.914639
Cre02.g093850_4532.1	8142	127.188	84.0584	82	0.975512
Cre02.g093950_4532.1	1382	21.5625	14.2507	15	1.05258
Cre02.g093975_4532.1	6660	104.031	68.7544	82	1.19265
Cre02.g094050_4532.1	4323	67.5156	44.6212	55	1.2326
Cre02.g094100_4532.1	1583	24.7031	16.3263	14	0.85751
Cre02.g094150_4532.1	3550	55.4375	36.6387	40	1.09174
Cre02.g094200_4532.1	2523	39.3906	26.0333	33	1.26761
Cre02.g094250_4532.1	1752	27.3438	18.0715	18	0.996042
Cre02.g094300_4532.1	2173	33.9219	22.419	19	0.847494
Cre02.g094350_4532.1	2516	39.2812	25.961	28	1.07854
Cre02.g094400_4532.1	1821	28.4219	18.7841	16	0.851786
Cre02.g094450_4532.1	3698	57.75	38.1671	16	0.419209
Cre02.g094500_4532.1	511	7.95312	5.25623	6	1.1415
Cre02.g094551_4532.1	6468	101.031	66.7717	85	1.27299
Cre02.g094600_4532.1	8290	129.5	85.5868	119	1.3904
Cre02.g094650_4532.1	2584	40.3438	26.6633	25	0.93762
Cre02.g094700_4532.1	2181	34.0469	22.5016	31	1.37768
Cre02.g094750_4532.1	2121	33.1094	21.882	18	0.822592
Cre02.g094850_4532.1	4397	68.6719	45.3854	64	1.41015
Cre02.g094900_4532.1	4529	70.7344	46.7485	38	0.812861
Cre02.g095000_4532.1	710	11.0625	7.31123	15	2.05164
Cre02.g095048_4532.1	4245	66.2969	43.8157	71	1.62042
Cre02.g095050_4532.1	2732	42.6562	28.1916	28	0.993204
Cre02.g095055_4532.1	2978	46.5	30.7319	40	1.30158
Cre02.g095058_4532.1	4380	68.4062	45.2098	56	1.23867
Cre02.g095059_4532.1	5145	80.3594	53.1097	63	1.18623
Cre02.g095062_4532.1	2900	45.2812	29.9265	29	0.969042
Cre02.g095063_4532.1	3674	57.375	37.9192	36	0.949386
Cre02.g095065_4532.1	2902	45.3125	29.9471	30	1.00177
Cre02.g095067_4532.1	2933	45.7969	30.2672	32	1.05725
Cre02.g095069_4532.1	590	9.1875	6.07203	4	0.658758
Cre02.g095071_4532.1	2923	45.6406	30.164	17	0.563586
Cre02.g095072_4532.1	600	9.34375	6.1753	8	1.29548
Cre02.g095073_4532.1	1192	18.5938	12.2886	7	0.569632
Cre02.g095074_4532.1	4234	66.125	43.7021	24	0.549172
Cre02.g095075_4532.1	740	11.5312	7.62102	5	0.65608
Cre02.g095076_4532.1	2121	33.1094	21.882	20	0.913991
Cre02.g095077_4532.1	1351	21.0781	13.9306	20	1.43569
Cre02.g095078_4532.1	2146	33.5	22.1402	28	1.26467
Cre02.g095079_4532.1	2237	34.9219	23.0799	23	0.996537
Cre02.g095081_4532.1	4965	77.5469	51.2509	26	0.507308
Cre02.g095082_4532.1	2685	41.9219	27.7062	21	0.757952
Cre02.g095086_4532.1	1786	27.875	18.4226	23	1.24846
Cre02.g095087_4532.1	2140	33.4062	22.0782	14	0.634108
Cre02.g095091_4532.1	3311	51.7031	34.1707	11	0.321913
Cre02.g095095_4532.1	3225	50.3594	33.2826	18	0.540823
Cre02.g095097_4532.1	941	14.6719	9.69667	6	0.618769
Cre02.g095099_4532.1	5941	92.7969	61.3296	61	0.994625
Cre02.g095100_4532.1	784	12.2188	8.07539	8	0.990664
Cre02.g095101_4532.1	6242	97.5	64.4379	87	1.35014
Cre02.g095102_4532.1	2725	42.5469	28.1193	27	0.960194
Cre02.g095103_4532.1	1969	30.7344	20.3124	26	1.28001
Cre02.g095105_4532.1	833	12.9844	8.5814	3	0.349593
Cre02.g095107_4532.1	1674	26.125	17.2661	17	0.984591
Cre02.g095110_4532.1	465	7.23438	4.78121	2	0.418304
Cre02.g095111_4532.1	4379	68.3906	45.1995	63	1.39382
Cre02.g095113_4532.1	2293	35.7969	23.6582	14	0.591761
Cre02.g095114_4532.1	1521	23.7344	15.6861	21	1.33877
Cre02.g095115_4532.1	1980	30.9062	20.426	14	0.685401
Cre02.g095117_4532.1	1967	30.7031	20.2917	15	0.739217
Cre02.g095119_4532.1	4048	63.2188	41.7814	39	0.93343
Cre02.g095121_4532.1	1663	25.9531	17.1525	6	0.349804
Cre02.g095122_4532.1	760	11.8438	7.82756	10	1.27754
Cre02.g095124_4532.1	3764	58.7812	38.8486	35	0.900933
Cre02.g095126_4532.1	3410	53.25	35.193	36	1.02293
Cre02.g095127_4532.1	1876	29.2812	19.352	18	0.930135
Cre02.g095128_4532.1	1817	28.3594	18.7428	11	0.586893
Cre02.g095129_4532.1	3913	61.1094	40.3873	27	0.668527
Cre02.g095130_4532.1	1829	28.5469	18.8667	15	0.795052
Cre02.g095133_4532.1	969	15.1094	9.98581	5	0.50071
Cre02.g095134_4532.1	1133	17.6719	11.6794	11	0.941831
Cre02.g095135_4532.1	2477	38.6719	25.5583	13	0.508641
Cre02.g095137_4532.1	4184	65.3438	43.1858	44	1.01885
Cre02.g095138_4532.1	2151	33.5781	22.1918	18	0.811109
Cre02.g095141_4532.1	2839	44.3281	29.2965	15	0.512006
Cre02.g095146_4532.1	1106	17.25	11.4006	12	1.05258
Cre02.g095147_4532.1	1549	24.1719	15.9752	10	0.625969
Cre02.g095148_4532.1	1434	22.375	14.7877	5	0.338119
Cre02.g095150_4532.1	3510	54.8125	36.2257	29	0.800537
Cre02.g095151_4532.1	2632	41.0938	27.1589	23	0.846867
Cre02.g095200_4532.1	2799	43.7031	28.8835	25	0.865547
Cre02.g095294_4532.1	2027	31.6406	20.9113	17	0.812956
Cre02.g095350_4532.1	1941	30.2969	20.0233	14	0.699187
Cre02.g095400_4532.1	1297	20.2344	13.3729	6	0.448667
Cre02.g095450_4532.1	1121	17.4844	11.5555	5	0.432696
Cre02.g095500_4532.1	2275	35.5156	23.4723	16	0.681653
Cre02.g095550_4532.1	32189	502.922	332.382	319	0.959739
Cre02.g095600_4532.1	1652	25.7812	17.0389	16	0.939029
Cre02.g095650_4532.1	1824	28.4688	18.815	13	0.690936
Cre02.g095750_4532.1	2097	32.7344	21.6342	22	1.01691
Cre02.g095850_4532.1	1512	23.5938	15.5932	22	1.41088
Cre02.g095900_4532.1	4217	65.8594	43.5266	38	0.87303
Cre02.g096000_4532.1	2063	32.2031	21.2831	28	1.3156
Cre02.g096050_4532.1	2231	34.8281	23.018	9	0.390999
Cre02.g096150_4532.1	895	13.9531	9.22164	12	1.30129
Cre02.g096200_4532.1	1176	18.3438	12.1234	13	1.0723
Cre02.g096250_4532.1	1831	28.5781	18.8873	14	0.741238
Cre02.g096400_4532.1	2119	33.0781	21.8614	17	0.777627
Cre02.g096450_4532.1	683	10.6406	7.03241	9	1.27979
Cre02.g096455_4532.1	2236	34.9062	23.0696	31	1.34376
Cre02.g096500_4532.1	1760	27.4688	18.1541	25	1.3771
Cre02.g096551_4532.1	6114	95.5	63.1161	62	0.982316
Cre02.g096601_4532.1	1502	23.4375	15.4899	20	1.29117
Cre02.g096700_4532.1	2175	33.9531	22.4397	17	0.757587
Cre02.g096737_4532.1	453	7.04688	4.65729	8	1.71774
Cre02.g096900_4532.1	1894	29.5625	19.5379	13	0.665373
Cre02.g096950_4532.1	5084	79.4062	52.4797	42	0.800309
Cre02.g097000_4532.1	1813	28.2969	18.7015	26	1.39027
Cre02.g097100_4532.1	1437	22.4219	14.8187	12	0.80979
Cre02.g097150_4532.1	972	15.1562	10.0168	10	0.998324
Cre02.g097227_4532.1	2597	40.5469	26.7975	19	0.709021
Cre02.g097250_4532.1	3659	57.1406	37.7643	28	0.74144
Cre02.g097300_4532.1	1235	19.2656	12.7327	19	1.49222
Cre02.g097400_4532.1	579	9.01562	5.95844	13	2.18178
Cre02.g097450_4532.1	740	11.5312	7.62102	6	0.787296
Cre02.g097550_4532.1	961	14.9844	9.9032	6	0.605865
Cre02.g097600_4532.1	2492	38.9062	25.7132	27	1.05004
Cre02.g097650_4532.1	1436	22.4062	14.8083	12	0.810355
Cre02.g097800_4532.1	7507	117.266	77.5011	87	1.12257
Cre02.g097850_4532.1	3971	62.0156	40.9862	34	0.829547
Cre02.g097900_4532.1	1469	22.9219	15.1491	15	0.990157
Cre02.g097950_4532.1	3485	54.4219	35.9675	20	0.556057
Cre02.g098050_4532.1	2109	32.9219	21.7581	15	0.689398
Cre02.g098150_4532.1	1688	26.3438	17.4106	11	0.631798
Cre02.g098200_4532.1	2716	42.4062	28.0264	20	0.713614
Cre02.g098250_4532.1	1164	18.1562	11.9995	12	1.00004
Cre02.g098300_4532.1	2116	33.0312	21.8304	24	1.09938
Cre02.g098350_4532.1	2419	37.7656	24.9594	34	1.36221
Cre02.g098400_4532.1	998	15.5625	10.2853	8	0.77781
Cre02.g098450_4532.1	1922	30	19.8271	17	0.857414
Cre02.g098500_4532.1	1845	28.7969	19.0319	21	1.10341
Cre02.g098600_4532.1	4409	68.8594	45.5093	47	1.03276
Cre02.g098650_4532.1	1651	25.7656	17.0285	17	0.998324
Cre02.g098700_4532.1	4554	71.125	47.0066	46	0.978585
Cre02.g098800_4532.1	837	13.0469	8.6227	10	1.15973
Cre02.g098850_4532.1	1778	27.75	18.34	17	0.926934
Cre02.g098900_4532.1	7151	111.703	73.8248	74	1.00237
Cre02.g098950_4532.1	1185	18.4844	12.2164	18	1.47343
Cre02.g099000_4532.1	1068	16.6562	11.0081	15	1.36263
Cre02.g099050_4532.1	5535	86.4531	57.137	47	0.822584
Cre02.g099100_4532.1	4738	74	48.9067	37	0.756542
Cre02.g099150_4532.1	1295	20.2031	13.3523	15	1.1234
Cre02.g099200_4532.1	6229	97.2969	64.3037	64	0.995277
Cre02.g099400_4532.1	3186	49.75	32.8799	28	0.851585
Cre02.g099550_4532.1	7521	117.484	77.6456	72	0.92729
Cre02.g099650_4532.1	1138	17.75	11.731	19	1.61964
Cre02.g099750_4532.1	9429	147.297	97.3488	98	1.00669
Cre02.g099800_4532.1	1494	23.3125	15.4073	16	1.03847
Cre02.g099850_4532.1	1505	23.4844	15.5209	17	1.0953
Cre02.g099950_4532.1	1353	21.1094	13.9512	29	2.07867
Cre02.g100000_4532.1	1131	17.6406	11.6587	11	0.9435
Cre02.g100050_4532.1	1693	26.4219	17.4623	14	0.801729
Cre02.g100100_4532.1	6594	103	68.0729	41	0.602296
Cre02.g100150_4532.1	1059	16.5156	10.9152	15	1.37423
Cre02.g100200_4532.1	773	12.0469	7.9618	10	1.256
Cre02.g100250_4532.1	1438	22.4375	14.829	9	0.60692
Cre02.g100300_4532.1	2905	45.3594	29.9781	32	1.06745
Cre02.g100350_4532.1	1754	27.375	18.0922	10	0.552725
Cre02.g100400_4532.1	481	7.48438	4.94644	7	1.41516
Cre02.g100600_4532.1	2665	41.6094	27.4997	24	0.872736
Cre02.g100700_4532.1	2737	42.7344	28.2432	27	0.955982
Cre02.g100750_4532.1	2084	32.5312	21.5	20	0.930234
Cre02.g100800_4532.1	3800	59.3438	39.2204	25	0.637424
Cre02.g100850_4532.1	2624	40.9688	27.0763	21	0.775585
Cre02.g100900_4532.1	3982	62.1875	41.0998	27	0.656937
Cre02.g101000_4532.1	1184	18.4688	12.206	7	0.573487
Cre02.g101050_4532.1	1884	29.4062	19.4346	22	1.132
Cre02.g101100_4532.1	1110	17.3125	11.4419	11	0.961382
Cre02.g101150_4532.1	3166	49.4375	32.6733	26	0.795756
Cre02.g101200_4532.1	2270	35.4375	23.4207	27	1.15283
Cre02.g101250_4532.1	3588	56.0312	37.0312	35	0.94515
Cre02.g101300_4532.1	1986	31	20.488	26	1.26904
Cre02.g101350_4532.1	785	12.2344	8.08572	11	1.36042
Cre02.g101400_4532.1	5401	84.3594	55.7533	48	0.860936
Cre02.g101500_4532.1	2314	36.125	23.8751	24	1.00523
Cre02.g101550_4532.1	2427	37.8906	25.042	18	0.718793
Cre02.g101635_4532.1	1519	23.7031	15.6654	10	0.638348
Cre02.g101700_4532.1	838	13.0625	8.63303	6	0.695005
Cre02.g101750_4532.1	2375	37.0781	24.505	36	1.46909
Cre02.g101800_4532.1	740	11.5312	7.62102	8	1.04973
Cre02.g101900_4532.1	4577	71.4844	47.2441	41	0.867832
Cre02.g101950_4532.1	2607	40.7031	26.9008	12	0.446084
Cre02.g102050_4532.1	2891	45.1406	29.8335	29	0.972061
Cre02.g102100_4532.1	2092	32.6562	21.5826	17	0.787673
Cre02.g102250_4532.1	988	15.4062	10.182	12	1.17855
Cre02.g102350_4532.1	1078	16.8125	11.1114	11	0.989973
Cre02.g102450_4532.1	1483	23.1406	15.2937	13	0.850024
Cre02.g102500_4532.1	2771	43.2656	28.5943	57	1.9934
Cre02.g102551_4532.1	3590	56.0625	37.0518	35	0.944623
Cre02.g102600_4532.1	3716	58.0312	38.353	32	0.834356
Cre02.g102700_4532.1	2814	43.9375	29.0384	24	0.826493
Cre02.g102750_4532.1	2417	37.7344	24.9387	24	0.962359
Cre02.g102850_4532.1	4240	66.2188	43.7641	36	0.822592
Cre02.g102950_4532.1	2012	31.4062	20.7564	21	1.01173
Cre02.g103000_4532.1	2090	32.625	21.5619	28	1.29859
Cre02.g103050_4532.1	2030	31.6875	20.9423	22	1.0505
Cre02.g103100_4532.1	1308	20.4062	13.4865	11	0.815629
Cre02.g103150_4532.1	1118	17.4375	11.5245	16	1.38835
Cre02.g103250_4532.1	5915	92.3906	61.0611	63	1.03175
Cre02.g103400_4532.1	5833	91.1094	60.2143	49	0.81376
Cre02.g103450_4532.1	2532	39.5312	26.1263	27	1.03344
Cre02.g103500_4532.1	912	14.2188	9.3972	9	0.957732
Cre02.g103550_4532.1	659	10.2656	6.78457	6	0.88436
Cre02.g103600_4532.1	3057	47.7344	31.5477	30	0.95094
Cre02.g103700_4532.1	1767	27.5781	18.2264	26	1.4265
Cre02.g103800_4532.1	5934	92.6875	61.2573	70	1.14272
Cre02.g103850_4532.1	887	13.8281	9.13903	6	0.656525
Cre02.g103900_4532.1	2243	35.0156	23.1419	36	1.55562
Cre02.g103950_4532.1	2139	33.3906	22.0679	26	1.17818
Cre02.g104000_4532.1	791	12.3281	8.14768	3	0.368203
Cre02.g104100_4532.1	1563	24.3906	16.1198	13	0.806461
Cre02.g104150_4532.1	11157	174.297	115.193	113	0.980961
Cre02.g104250_4532.1	6709	104.797	69.2604	92	1.32832
Cre02.g104350_4532.1	1563	24.3906	16.1198	18	1.11664
Cre02.g104400_4532.1	5235	81.7656	54.039	49	0.906752
Cre02.g104450_4532.1	2258	35.25	23.2968	33	1.4165
Cre02.g104500_4532.1	1300	20.2812	13.4039	24	1.79052
Cre02.g104550_4532.1	1687	26.3281	17.4003	18	1.03446
Cre02.g104600_4532.1	694	10.8125	7.146	7	0.979569
Cre02.g104650_4532.1	3772	58.9062	38.9312	36	0.924707
Cre02.g104700_4532.1	4388	68.5312	45.2924	65	1.43512
Cre02.g104725_4532.1	3893	60.7969	40.1808	47	1.16971
Cre02.g104750_4532.1	2596	40.5312	26.7872	21	0.783957
Cre02.g104800_4532.1	761	11.8594	7.83788	8	1.02068
Cre02.g104850_4532.1	1333	20.7969	13.7447	14	1.01858
Cre02.g104900_4532.1	1342	20.9375	13.8376	8	0.578134
Cre02.g105000_4532.1	3488	54.4688	35.9985	44	1.22227
Cre02.g105050_4532.1	1571	24.5156	16.2024	16	0.987507
Cre02.g105150_4532.1	2605	40.6719	26.8801	31	1.15327
Cre02.g105200_4532.1	1648	25.7188	16.9976	28	1.64729
Cre02.g105250_4532.1	5287	82.5781	54.576	47	0.861184
Cre02.g105287_4532.1	1394	21.75	14.3746	11	0.765238
Cre02.g105350_4532.1	2493	38.9219	25.7235	30	1.16625
Cre02.g105400_4532.1	2581	40.2969	26.6323	26	0.976259
Cre02.g105450_4532.1	2312	36.0938	23.8544	22	0.922261
Cre02.g105500_4532.1	1677	26.1719	17.297	19	1.09845
Cre02.g105550_4532.1	3197	49.9219	32.9935	28	0.848653
Cre02.g105600_4532.1	3502	54.6875	36.1431	48	1.32806
Cre02.g105700_4532.1	1225	19.1094	12.6294	12	0.950162
Cre02.g105800_4532.1	3928	61.3438	40.5422	30	0.73997
Cre02.g105900_4532.1	1923	30.0156	19.8374	23	1.15943
Cre02.g106000_4532.1	3219	50.2656	33.2206	33	0.993358
Cre02.g106050_4532.1	3074	48	31.7233	32	1.00872
Cre02.g106150_4532.1	763	11.8906	7.85854	6	0.763501
Cre02.g106200_4532.1	1103	17.2031	11.3696	18	1.58317
Cre02.g106250_4532.1	2783	43.4531	28.7182	23	0.800885
Cre02.g106300_4532.1	1413	22.0469	14.5708	18	1.23535
Cre02.g106400_4532.1	3267	51.0156	33.7163	42	1.24569
Cre02.g106450_4532.1	2584	40.3438	26.6633	23	0.86261
Cre02.g106550_4532.1	1274	19.875	13.1354	9	0.68517
Cre02.g106600_4532.1	500	7.78125	5.14264	6	1.16672
Cre02.g106700_4532.1	4484	70.0312	46.2838	32	0.691387
Cre02.g106750_4532.1	1509	23.5469	15.5622	9	0.578325
Cre02.g106800_4532.1	2356	36.7812	24.3088	21	0.863885
Cre02.g106850_4532.1	1211	18.8906	12.4848	12	0.961165
Cre02.g106950_4532.1	1583	24.7031	16.3263	28	1.71502
Cre02.g107000_4532.1	1748	27.2812	18.0302	20	1.10925
Cre02.g107050_4532.1	12941	202.172	133.616	185	1.38457
Cre02.g107100_4532.1	9105	142.234	94.0029	108	1.1489
Cre02.g107150_4532.1	788	12.2812	8.1167	9	1.10883
Cre02.g107300_4532.1	1366	21.3125	14.0855	24	1.70388
Cre02.g107350_4532.1	15005	234.422	154.93	179	1.15536
Cre02.g107400_4532.1	4109	64.1719	42.4113	32	0.754516
Cre02.g107450_4532.1	1398	21.8125	14.4159	19	1.31799
Cre02.g107500_4532.1	3804	59.4062	39.2617	37	0.942394
Cre02.g107550_4532.1	1645	25.6719	16.9666	24	1.41454
Cre02.g107600_4532.1	1397	21.7969	14.4056	14	0.971845
Cre02.g107700_4532.1	4025	62.8594	41.5439	41	0.986908
Cre02.g107750_4532.1	1083	16.8906	11.163	7	0.627069
Cre02.g107800_4532.1	2887	45.0781	29.7922	26	0.872711
Cre02.g107900_4532.1	2032	31.7188	20.963	25	1.19258
Cre02.g108000_4532.1	2583	40.3281	26.6529	24	0.900464
Cre02.g108050_4532.1	849	13.2344	8.74662	7	0.800309
Cre02.g108100_4532.1	3327	51.9531	34.3359	47	1.36883
Cre02.g108150_4532.1	2424	37.8438	25.011	14	0.559754
Cre02.g108200_4532.1	1774	27.6875	18.2987	13	0.710432
Cre02.g108250_4532.1	2378	37.125	24.536	22	0.896642
Cre02.g108300_4532.1	1401	21.8594	14.4469	36	2.49188
Cre02.g108350_4532.1	4214	65.8125	43.4956	66	1.51739
Cre02.g108400_4532.1	471	7.32812	4.84317	4	0.825905
Cre02.g108550_4532.1	1962	30.625	20.2401	25	1.23517
Cre02.g108750_4532.1	3271	51.0781	33.7576	33	0.977557
Cre02.g108800_4532.1	5401	84.3594	55.7533	33	0.591894
Cre02.g108900_4532.1	602	9.375	6.19595	5	0.806978
Cre02.g108950_4532.1	3097	48.3594	31.9608	24	0.75092
Cre02.g109000_4532.1	2738	42.75	28.2536	22	0.778663
Cre02.g109050_4532.1	2839	44.3281	29.2965	23	0.785076
Cre02.g109100_4532.1	5139	80.2656	53.0477	75	1.41382
Cre02.g109200_4532.1	1800	28.0938	18.5672	14	0.754017
Cre02.g109250_4532.1	1981	30.9219	20.4363	25	1.22331
Cre02.g109366_4532.1	2329	36.3594	24.03	29	1.20683
Cre02.g109400_4532.1	1448	22.5938	14.9322	14	0.937568
Cre02.g109550_4532.1	1466	22.875	15.1181	10	0.661458
Cre02.g109600_4532.1	1334	20.8125	13.755	17	1.23591
Cre02.g109650_4532.1	4005	62.5469	41.3373	57	1.3789
Cre02.g109683_4532.1	1678	26.1875	17.3074	15	0.866683
Cre02.g109800_4532.1	2193	34.2344	22.6256	30	1.32593
Cre02.g109850_4532.1	1318	20.5625	13.5898	15	1.10377
Cre02.g109900_4532.1	2480	38.7188	25.5893	37	1.44592
Cre02.g110000_4532.1	3391	52.9531	34.9968	42	1.20011
Cre02.g110050_4532.1	4528	70.7188	46.7381	46	0.984207
Cre02.g110100_4532.1	4614	72.0625	47.6262	74	1.55377
Cre02.g110150_4532.1	4445	69.4219	45.881	74	1.61287
Cre02.g110200_4532.1	3548	55.4062	36.6181	37	1.01043
Cre02.g110250_4532.1	1012	15.7812	10.4299	10	0.958786
Cre02.g110350_4532.1	909	14.1719	9.36622	9	0.9609
Cre02.g110400_4532.1	1771	27.6406	18.2677	23	1.25905
Cre02.g110500_4532.1	1662	25.9375	17.1421	13	0.758365
Cre02.g110600_4532.1	1775	27.7031	18.309	19	1.03774
Cre02.g110650_4532.1	3762	58.75	38.828	46	1.18471
Cre02.g110700_4532.1	10163	158.766	104.928	100	0.95303
Cre02.g110750_4532.1	1263	19.7031	13.0218	11	0.844735
Cre02.g110800_4532.1	6645	103.797	68.5995	83	1.20992
Cre02.g110950_4532.1	1998	31.1875	20.6119	25	1.21289
Cre02.g111000_4532.1	1387	21.6406	14.3023	24	1.67805
Cre02.g111050_4532.1	1587	24.7656	16.3676	24	1.46631
Cre02.g111150_4532.1	2156	33.6562	22.2435	26	1.16888
Cre02.g111200_4532.1	2870	44.8125	29.6167	47	1.58694
Cre02.g111300_4532.1	2225	34.7344	22.956	27	1.17616
Cre02.g111350_4532.1	2422	37.8125	24.9903	19	0.760294
Cre02.g111400_4532.1	1007	15.7031	10.3782	16	1.54169
Cre02.g111500_4532.1	6166	96.3125	63.6531	93	1.46104
Cre02.g111550_4532.1	7034	109.875	72.6166	63	0.86757
Cre02.g111650_4532.1	2935	45.8281	30.2879	22	0.726363
Cre02.g111700_4532.1	847	13.2031	8.72597	4	0.458402
Cre02.g111800_4532.1	1579	24.6406	16.285	21	1.28953
Cre02.g111850_4532.1	4751	74.2031	49.041	50	1.01956
Cre02.g111900_4532.1	688	10.7188	7.08404	7	0.988137
Cre02.g111950_4532.1	5053	78.9219	52.1596	59	1.13114
Cre02.g112050_4532.1	2898	45.25	29.9058	30	1.00315
Cre02.g112100_4532.1	2805	43.7969	28.9454	24	0.829146
Cre02.g112150_4532.1	2618	40.875	27.0144	31	1.14754
Cre02.g112200_4532.1	9390	146.688	96.946	115	1.18623
Cre02.g112250_4532.1	1844	28.7812	19.0216	21	1.10401
Cre02.g112300_4532.1	1517	23.6719	15.6448	19	1.21446
Cre02.g112333_4532.1	4377	68.3594	45.1788	56	1.23952
Cre02.g112400_4532.1	1416	22.0938	14.6018	22	1.50666
Cre02.g112500_4532.1	3170	49.5	32.7146	20	0.611347
Cre02.g112550_4532.1	7113	111.109	73.4324	89	1.212
Cre02.g112600_4532.1	1505	23.4844	15.5209	16	1.03087
Cre02.g112650_4532.1	592	9.21875	6.09269	8	1.31305
Cre02.g112750_4532.1	5889	91.9844	60.7926	76	1.25015
Cre02.g112800_4532.1	2934	45.8125	30.2776	30	0.990833
Cre02.g112850_4532.1	1687	26.3281	17.4003	21	1.20688
Cre02.g112900_4532.1	1965	30.6719	20.2711	26	1.28261
Cre02.g112950_4532.1	1031	16.0781	10.6261	13	1.22341
Cre02.g113050_4532.1	1228	19.1562	12.6604	13	1.02682
Cre02.g113200_4532.1	1231	19.2031	12.6914	13	1.02432
Cre02.g113250_4532.1	2013	31.4219	20.7668	20	0.963077
Cre02.g113300_4532.1	4771	74.5156	49.2475	44	0.893446
Cre02.g113350_4532.1	6482	101.25	66.9163	84	1.2553
Cre02.g113400_4532.1	1151	17.9531	11.8653	8	0.674238
Cre02.g113450_4532.1	3078	48.0625	31.7646	37	1.16482
Cre02.g113500_4532.1	2934	45.8125	30.2776	21	0.693583
Cre02.g113550_4532.1	1170	18.25	12.0615	13	1.07781
Cre02.g113600_4532.1	2713	42.3594	27.9954	34	1.21449
Cre02.g113626_4532.1	2890	45.125	29.8232	21	0.70415
Cre02.g113652_4532.1	1258	19.625	12.9702	15	1.1565
Cre02.g113700_4532.1	1209	18.8594	12.4642	8	0.641839
Cre02.g113750_4532.1	1914	29.875	19.7444	25	1.26618
Cre02.g113751_4532.1	1846	28.8125	19.0422	23	1.20784
Cre02.g113752_4532.1	2379	37.1406	24.5463	26	1.05922
Cre02.g113850_4532.1	1769	27.6094	18.2471	15	0.822049
Cre02.g113900_4532.1	1483	23.1406	15.2937	11	0.719251
Cre02.g113950_4532.1	1490	23.25	15.366	9	0.58571
Cre02.g114050_4532.1	2992	46.7188	30.8765	21	0.680129
Cre02.g114200_4532.1	1850	28.875	19.0835	14	0.733617
Cre02.g114250_4532.1	1362	21.25	14.0442	14	0.996855
Cre02.g114300_4532.1	2249	35.1094	23.2038	32	1.37908
Cre02.g114350_4532.1	1601	24.9844	16.5122	15	0.908418
Cre02.g114400_4532.1	1455	22.7031	15.0045	13	0.866405
Cre02.g114500_4532.1	3136	48.9688	32.3635	24	0.741575
Cre02.g114650_4532.1	1126	17.5625	11.6071	11	0.947697
Cre02.g114700_4532.1	690	10.75	7.10469	9	1.26677
Cre02.g114750_4532.1	3444	53.7812	35.5441	44	1.2379
Cre02.g114850_4532.1	3036	47.4062	31.3309	26	0.829852
Cre02.g114900_4532.1	2964	46.2812	30.5874	20	0.653865
Cre02.g114950_4532.1	1345	20.9844	13.8686	14	1.00947
Cre02.g115000_4532.1	1551	24.2031	15.9959	15	0.937741
Cre02.g115050_4532.1	1120	17.4688	11.5451	9	0.77955
Cre02.g115100_4532.1	2114	33	21.8098	24	1.10042
Cre02.g115150_4532.1	1354	21.125	13.9615	12	0.859503
Cre02.g115200_4532.1	471	7.32812	4.84317	4	0.825905
Cre02.g115250_4532.1	2083	32.5156	21.4896	21	0.977215
Cre02.g115300_4532.1	4874	76.125	50.3111	45	0.894434
Cre02.g115350_4532.1	2940	45.9062	30.3395	24	0.791047
Cre02.g115400_4532.1	13274	207.375	137.055	157	1.14553
Cre02.g115450_4532.1	7116	111.156	73.4634	92	1.25232
Cre02.g115508_4532.1	3713	57.9844	38.322	37	0.965503
Cre02.g115550_4532.1	865	13.4844	8.91185	11	1.23431
Cre02.g115600_4532.1	3199	49.9531	33.0141	29	0.878412
Cre02.g115650_4532.1	1502	23.4375	15.4899	13	0.839257
Cre02.g115800_4532.1	1177	18.3594	12.1337	16	1.31864
Cre02.g115850_4532.1	874	13.625	9.00479	12	1.33262
Cre02.g115900_4532.1	908	14.1562	9.35589	14	1.49638
Cre02.g116000_4532.1	1173	18.2969	12.0924	5	0.413482
Cre02.g116050_4532.1	6917	108.047	71.4084	72	1.00829
Cre02.g116100_4532.1	9890	154.5	102.109	70	0.68554
Cre02.g116150_4532.1	3397	53.0469	35.0588	26	0.741612
Cre02.g116200_4532.1	679	10.5781	6.9911	2	0.286078
Cre02.g116250_4532.1	865	13.4844	8.91185	12	1.34652
Cre02.g116350_4532.1	1982	30.9375	20.4466	21	1.02706
Cre02.g116400_4532.1	1099	17.1406	11.3283	4	0.353099
Cre02.g116450_4532.1	1058	16.5	10.9049	13	1.19213
Cre02.g116500_4532.1	1802	28.125	18.5879	20	1.07597
Cre02.g116600_4532.1	1829	28.5469	18.8667	23	1.21908
Cre02.g116700_4532.1	2131	33.2656	21.9853	25	1.13712
Cre02.g116750_4532.1	2150	33.5625	22.1815	19	0.856569
Cre02.g116800_4532.1	3109	48.5469	32.0847	78	2.43106
Cre02.g116850_4532.1	1403	21.8906	14.4676	9	0.622082
Cre02.g116950_4532.1	1316	20.5312	13.5691	14	1.03175
Cre02.g117000_4532.1	10575	165.203	109.183	107	0.980006
Cre02.g117050_4532.1	4762	74.375	49.1546	58	1.17995
Cre02.g117150_4532.1	1811	28.2656	18.6808	13	0.695902
Cre02.g117200_4532.1	2751	42.9531	28.3878	22	0.774981
Cre02.g117250_4532.1	2002	31.25	20.6532	26	1.25889
Cre02.g117300_4532.1	1157	18.0469	11.9272	11	0.922261
Cre02.g117350_4532.1	1953	30.4844	20.1472	18	0.893425
Cre02.g117400_4532.1	3655	57.0781	37.723	34	0.901306
Cre02.g117410_4532.1	1879	29.3281	19.383	9	0.464324
Cre02.g117500_4532.1	2021	31.5469	20.8494	19	0.911298
Cre02.g117550_4532.1	989	15.4219	10.1923	3	0.294339
Cre02.g117600_4532.1	1767	27.5781	18.2264	19	1.04244
Cre02.g117650_4532.1	1976	30.8438	20.3847	24	1.17735
Cre02.g117781_4532.1	1450	22.625	14.9529	20	1.33753
Cre02.g117813_4532.1	3615	56.4531	37.31	32	0.85768
Cre02.g117850_4532.1	4665	72.8594	48.1529	42	0.872222
Cre02.g117900_4532.1	3785	59.1094	39.0655	42	1.07512
Cre02.g117950_4532.1	2157	33.6719	22.2538	13	0.58417
Cre02.g118000_4532.1	3151	49.2031	32.5184	36	1.10706
Cre02.g118050_4532.1	1314	20.5	13.5485	13	0.959517
Cre02.g118200_4532.1	1245	19.4219	12.836	16	1.2465
Cre02.g118250_4532.1	1016	15.8438	10.4712	16	1.52801
Cre02.g118300_4532.1	2397	37.4219	24.7322	18	0.727797
Cre02.g118350_4532.1	3715	58.0156	38.3426	43	1.12147
Cre02.g118400_4532.1	2065	32.2344	21.3038	17	0.797981
Cre02.g118450_4532.1	3255	50.8281	33.5924	32	0.952596
Cre02.g118500_4532.1	3249	50.7344	33.5304	33	0.98418
Cre02.g118600_4532.1	1602	25	16.5225	16	0.968374
Cre02.g118650_4532.1	4337	67.7344	44.7658	22	0.491447
Cre02.g118750_4532.1	2196	34.2812	22.6565	21	0.926885
Cre02.g118801_4532.1	2602	40.625	26.8491	29	1.08011
Cre02.g118900_4532.1	1356	21.1562	13.9822	9	0.643675
Cre02.g118950_4532.1	372	5.78125	3.82084	4	1.04689
Cre02.g119000_4532.1	1709	26.6719	17.6275	27	1.5317
Cre02.g119050_4532.1	1986	31	20.488	21	1.02499
Cre02.g119100_4532.1	2570	40.125	26.5187	24	0.905022
Cre02.g119150_4532.1	2334	36.4375	24.0816	25	1.03814
Cre02.g119300_4532.1	667	10.3906	6.86718	6	0.873721
Cre02.g119350_4532.1	1365	21.2969	14.0751	15	1.06571
Cre02.g119400_4532.1	1879	29.3281	19.383	26	1.34138
Cre02.g119450_4532.1	2808	43.8438	28.9764	27	0.931792
Cre02.g119500_4532.1	1989	31.0469	20.5189	17	0.828503
Cre02.g119550_4532.1	974	15.1875	10.0374	9	0.896642
Cre02.g119650_4532.1	2190	34.1875	22.5946	19	0.84091
Cre02.g119651_4532.1	2821	44.0469	29.1107	27	0.927495
Cre02.g119700_4532.1	2201	34.3594	22.7082	19	0.836703
Cre02.g119800_4532.1	8494	132.688	87.6934	70	0.798236
Cre02.g119850_4532.1	4856	75.8438	50.1253	49	0.977551
Cre02.g119900_4532.1	1362	21.25	14.0442	16	1.13926
Cre02.g119950_4532.1	2002	31.25	20.6532	23	1.11363
Cre02.g120050_4532.1	1183	18.4531	12.1957	6	0.491977
Cre02.g120100_4532.1	666	10.375	6.85686	9	1.31255
Cre02.g120150_4532.1	907	14.1406	9.34556	15	1.60504
Cre02.g120250_4532.1	2542	39.6875	26.2295	19	0.724374
Cre02.g120350_4532.1	3725	58.1719	38.4459	35	0.91037
Cre02.g140900_4532.1	2355	36.7656	24.2985	34	1.39927
Cre02.g140981_4532.1	2245	35.0469	23.1625	36	1.55423
Cre02.g141000_4532.1	6883	107.516	71.0573	79	1.11178
Cre02.g141050_4532.1	3458	54	35.6887	26	0.728522
Cre02.g141100_4532.1	1480	23.0938	15.2627	10	0.655192
Cre02.g141106_4532.1	3153	49.2344	32.5391	39	1.19856
Cre02.g141200_4532.1	1187	18.5156	12.237	20	1.63439
Cre02.g141250_4532.1	1792	27.9688	18.4846	23	1.24428
Cre02.g141350_4532.1	1206	18.8125	12.4332	7	0.563008
Cre02.g141400_4532.1	1915	29.8906	19.7548	23	1.16428
Cre02.g141506_4532.1	3733	58.2969	38.5285	31	0.804599
Cre02.g141550_4532.1	1003	15.6406	10.3369	8	0.773925
Cre02.g141600_4532.1	1543	24.0781	15.9133	12	0.754087
Cre02.g141606_4532.1	12594	196.75	130.032	142	1.09204
Cre02.g141626_4532.1	4323	67.5156	44.6212	42	0.941257
Cre02.g141646_4532.1	1333	20.7969	13.7447	14	1.01858
Cre02.g141666_4532.1	2676	41.7812	27.6133	18	0.65186
Cre02.g141695_4532.1	672	10.4688	6.91882	2	0.289067
Cre02.g141700_4532.1	2369	36.9844	24.443	17	0.695495
Cre02.g141701_4532.1	2165	33.7969	22.3364	27	1.20879
Cre02.g141706_4532.1	1417	22.1094	14.6121	12	0.821236
Cre02.g141726_4532.1	1369	21.3594	14.1164	13	0.920911
Cre02.g141766_4532.1	1528	23.8438	15.7584	19	1.20571
Cre02.g141800_4532.1	3127	48.8281	32.2706	21	0.650747
Cre02.g141806_4532.1	1913	29.8594	19.7341	20	1.01347
Cre02.g141846_4532.1	1539	24.0156	15.872	11	0.693046
Cre02.g141850_4532.1	973	15.1719	10.0271	10	0.997295
Cre02.g141900_4532.1	919	14.3281	9.46948	11	1.16163
Cre02.g141946_4532.1	6218	97.125	64.1901	103	1.60461
Cre02.g141950_4532.1	1463	22.8281	15.0871	18	1.19307
Cre02.g142000_4532.1	696	10.8438	7.16665	3	0.418605
Cre02.g142050_4532.1	2195	34.2656	22.6462	26	1.14809
Cre02.g142066_4532.1	2224	34.7188	22.9457	29	1.26385
Cre02.g142086_4532.1	1150	17.9375	11.8549	18	1.51836
Cre02.g142126_4532.1	851	13.2656	8.76728	11	1.25467
Cre02.g142146_4532.1	1352	21.0938	13.9409	14	1.00424
Cre02.g142150_4532.1	583	9.07812	5.99975	7	1.16672
Cre02.g142166_4532.1	9810	153.25	101.283	154	1.52049
Cre02.g142186_4532.1	1371	21.3906	14.1371	14	0.990302
Cre02.g142200_4532.1	883	13.7656	9.09773	10	1.09918
Cre02.g142206_4532.1	1160	18.0938	11.9582	4	0.334499
Cre02.g142226_4532.1	5732	89.5312	59.1714	69	1.1661
Cre02.g142266_4532.1	2263	35.3281	23.3484	23	0.985077
Cre02.g142351_4532.1	2813	43.9219	29.028	22	0.757888
Cre02.g142352_4532.1	4109	64.1719	42.4113	37	0.872409
Cre02.g142366_4532.1	2796	43.6562	28.8525	34	1.17841
Cre02.g142546_4532.1	1157	18.0469	11.9272	7	0.586893
Cre02.g142601_4532.1	3693	57.6719	38.1154	14	0.367305
Cre02.g142650_4532.1	3252	50.7812	33.5614	21	0.625718
Cre02.g142687_4532.1	590	9.1875	6.07203	8	1.31752
Cre02.g142700_4532.1	4454	69.5625	45.974	55	1.19633
Cre02.g142900_4532.1	3851	60.1406	39.747	28	0.704455
Cre02.g143000_4532.1	1300	20.2812	13.4039	19	1.4175
Cre02.g143050_4532.1	428	6.65625	4.39913	2	0.454636
Cre02.g143200_4532.1	3666	57.25	37.8366	16	0.422871
Cre02.g143250_4532.1	1138	17.75	11.731	11	0.937686
Cre02.g143307_4532.1	3384	52.8438	34.9245	35	1.00216
Cre02.g143327_4532.1	1687	26.3281	17.4003	26	1.49423
Cre02.g143350_4532.1	3850	60.125	39.7367	44	1.10729
Cre02.g143367_4532.1	891	13.8906	9.18034	12	1.30714
Cre02.g143400_4532.1	3975	62.0781	41.0275	39	0.950581
Cre02.g143427_4532.1	1025	15.9844	10.5641	16	1.51456
Cre02.g143447_4532.1	1189	18.5469	12.2577	9	0.734235
Cre02.g143450_4532.1	822	12.8125	8.4678	13	1.53523
Cre02.g143500_4532.1	5538	86.5	57.168	49	0.857123
Cre02.g143507_4532.1	676	10.5312	6.96012	7	1.00573
Cre02.g143527_4532.1	1029	16.0469	10.6054	16	1.50866
Cre02.g143547_4532.1	2306	36	23.7925	13	0.546392
Cre02.g143550_4532.1	1073	16.7344	11.0598	10	0.904177
Cre02.g143567_4532.1	594	9.25	6.11334	3	0.49073
Cre02.g143587_4532.1	3928	61.3438	40.5422	26	0.641307
Cre02.g143600_4532.1	6581	102.797	67.9386	67	0.986184
Cre02.g143635_4532.1	1391	21.7031	14.3436	11	0.766891
Cre02.g143650_4532.1	2157	33.6719	22.2538	11	0.494298
Cre02.g143800_4532.1	8240	128.719	85.0704	55	0.646523
Cre02.g143850_4532.1	1125	17.5469	11.5968	7	0.603617
Cre02.g143861_4532.1	1489	23.2344	15.3556	11	0.716349
Cre02.g143900_4532.1	2748	42.9062	28.3568	18	0.634768
Cre02.g144000_4532.1	1156	18.0312	11.9169	8	0.671316
Cre02.g144002_4532.1	2648	41.3438	27.3242	11	0.402574
Cre02.g144005_4532.1	1205	18.7969	12.4229	10	0.804966
Cre02.g144006_4532.1	3715	58.0156	38.3426	27	0.704177
Cre02.g144050_4532.1	2403	37.5156	24.7941	27	1.08897
Cre02.g144100_4532.1	2675	41.7656	27.603	18	0.652104
Cre02.g144250_4532.1	2186	34.125	22.5533	12	0.532074
Cre02.g144251_4532.1	2664	41.5938	27.4894	36	1.3096
Cre02.g144252_4532.1	5975	93.3281	61.6807	45	0.729563
Cre02.g144300_4532.1	1534	23.9375	15.8203	23	1.45382
Cre02.g144400_4532.1	864	13.4688	8.90152	10	1.1234
Cre02.g144500_4532.1	2631	41.0781	27.1486	37	1.36287
Cre02.g144600_4532.1	2525	39.4219	26.054	22	0.844401
Cre02.g144650_4532.1	2199	34.3281	22.6875	20	0.881542
Cre02.g144700_4532.1	2169	33.8594	22.3777	33	1.47468
Cre02.g144750_4532.1	2041	31.8594	21.0559	29	1.37729
Cre02.g144800_4532.1	2060	32.1562	21.2521	22	1.03519
Cre02.g144850_4532.1	1018	15.875	10.4918	8	0.762499
Cre02.g144900_4532.1	2111	32.9531	21.7788	21	0.964241
Cre02.g144950_4532.1	3334	52.0625	34.4082	44	1.27877
Cre02.g145000_4532.1	1099	17.1406	11.3283	10	0.882747
Cre02.g145050_4532.1	1326	20.6875	13.6724	12	0.87768
Cre02.g145100_4532.1	3913	61.1094	40.3873	44	1.08945
Cre02.g145150_4532.1	3422	53.4375	35.3169	47	1.33081
Cre02.g145200_4532.1	2414	37.6875	24.9077	25	1.0037
Cre02.g145231_4532.1	1240	19.3438	12.7843	12	0.93865
Cre02.g145300_4532.1	873	13.6094	8.99446	18	2.00123
Cre02.g145350_4532.1	3270	51.0625	33.7473	45	1.33344
Cre02.g145452_4532.1	1521	23.7344	15.6861	24	1.53002
Cre02.g145500_4532.1	1791	27.9531	18.4743	22	1.19085
Cre02.g145550_4532.1	1416	22.0938	14.6018	14	0.958786
Cre02.g145650_4532.1	6792	106.094	70.1175	71	1.01259
Cre02.g145700_4532.1	2198	34.3125	22.6772	35	1.5434
Cre02.g145750_4532.1	1811	28.2656	18.6808	20	1.07062
Cre02.g145800_4532.1	1203	18.7656	12.4022	11	0.886937
Cre02.g145850_4532.1	2239	34.9531	23.1006	33	1.42854
Cre02.g145900_4532.1	1085	16.9219	11.1837	18	1.60949
Cre02.g145950_4532.1	1895	29.5781	19.5482	18	0.920799
Cre02.g146000_4532.1	2815	43.9531	29.0487	35	1.20487
Cre02.g146050_4532.1	1562	24.375	16.1095	15	0.931129
Cre02.g146100_4532.1	2861	44.6719	29.5237	36	1.21936
Cre02.g146150_4532.1	4286	66.9375	44.2391	40	0.904177
Cre02.g146200_4532.1	1363	21.2656	14.0545	12	0.85382
Cre02.g146250_4532.1	1944	30.3438	20.0542	24	1.19675
Cre02.g146300_4532.1	9236	144.281	95.3557	117	1.22698
Cre02.g146450_4532.1	5987	93.5156	61.8046	79	1.27822
Cre02.g146500_4532.1	4326	67.5625	44.6522	31	0.694255
Cre02.g146600_4532.1	1690	26.375	17.4313	9	0.516313
Cre02.g146650_4532.1	5073	79.2344	52.3661	44	0.840238
Cre02.g146700_4532.1	612	9.53125	6.29922	8	1.27
Cre02.g146850_4532.1	3327	51.9531	34.3359	26	0.757225
Cre02.g146900_4532.1	3636	56.7812	37.5268	28	0.746133
Cre02.g146950_4532.1	2417	37.7344	24.9387	18	0.721769
Cre02.g147000_4532.1	1183	18.4531	12.1957	13	1.06595
Cre02.g147150_4532.1	9998	156.188	103.225	95	0.920323
Cre02.g147300_4532.1	1047	16.3281	10.7913	17	1.57535
Cre02.g147301_4532.1	1476	23.0312	15.2214	20	1.31394
Cre02.g147302_4532.1	1553	24.2344	16.0165	13	0.811661
Cre02.g147350_4532.1	3345	52.2344	34.5218	34	0.984885
Cre02.g147450_4532.1	2367	36.9531	24.4224	27	1.10554
Cre02.g147500_4532.1	1017	15.8594	10.4815	7	0.667844
Cre02.g147650_4532.1	1504	23.4688	15.5105	10	0.644723
Cre02.g147700_4532.1	2089	32.6094	21.5516	14	0.649604
Cre02.g147750_4532.1	3797	59.2969	39.1894	30	0.765513
Cre02.g147800_4532.1	2152	33.5938	22.2022	31	1.39626
Cre02.g147850_4532.1	2523	39.3906	26.0333	13	0.49936
Cre02.g147900_4532.1	2089	32.6094	21.5516	22	1.02081
Cre02.g800153_4532.1	837	13.0469	8.6227	15	1.73959
Cre02.g800157_4532.1	946	14.75	9.7483	15	1.53873
Cre02.g800158_4532.1	501	7.79688	5.15297	14	2.71688
Cre02.g800161_4532.1	3530	55.125	36.4322	10	0.274482
Cre02.g800162_4532.1	2702	42.1875	27.8818	45	1.61396
Cre02.g800169_4532.1	2320	36.2188	23.937	30	1.25329
Cre02.g800172_4532.1	396	6.15625	4.06868	2	0.49156
Cre02.g800173_4532.1	3192	49.8438	32.9418	7	0.212496
Cre02.g800184_4532.1	1856	28.9688	19.1455	24	1.25356
Cre02.g800185_4532.1	860	13.4062	8.86021	14	1.5801
Cre02.g800188_4532.1	9086	141.938	93.8067	64	0.682254
Cre02.g800189_4532.1	6544	102.219	67.5566	37	0.547689
Cre02.g800190_4532.1	2113	32.9844	21.7994	11	0.5046
Cre02.g800192_4532.1	1564	24.4062	16.1301	9	0.557962
Cre02.g800194_4532.1	1738	27.125	17.927	15	0.836729
Cre02.g800195_4532.1	3499	54.6406	36.1121	24	0.664597
Cre02.g800207_4532.1	3474	54.25	35.8539	45	1.25509
Cre02.g800208_4532.1	2158	33.6875	22.2641	19	0.853391
Cre02.g800211_4532.1	3534	55.1875	36.4735	38	1.04185
Cre02.g800214_4532.1	1566	24.4375	16.1508	10	0.619165
Cre02.g800220_4532.1	1265	19.7344	13.0425	11	0.843398
Cre02.g800223_4532.1	509	7.92188	5.23558	11	2.10101
Cre02.g800236_4532.1	1920	29.9688	19.8064	13	0.656354
Cre02.g800237_4532.1	2192	34.2188	22.6152	15	0
Cre02.g800240_4532.1	698	10.875	7.18731	14	1.94788
Cre02.g800242_4532.1	514	8	5.28721	3	0.567407
Cre02.g800254_4532.1	474	7.375	4.87415	10	2.05164
Cre02.g800255_4532.1	761	11.8594	7.83788	11	1.40344
Cre02.g800262_4532.1	1402	21.875	14.4572	15	1.03754
Cre02.g800263_4532.1	992	15.4688	10.2233	15	1.46723
Cre02.g800264_4532.1	1652	25.7812	17.0389	24	1.40854
Cre02.g800265_4532.1	679	10.5781	6.9911	10	1.43039
Cre02.g800271_4532.1	4009	62.6094	41.3786	45	1.08752
Cre02.g800278_4532.1	1045	16.2969	10.7706	15	1.39268
Cre03.g143807_4532.1	993	15.4844	10.2337	9	0.879452
Cre03.g143827_4532.1	5480	85.5938	56.5691	59	1.04297
Cre03.g143867_4532.1	1731	27.0156	17.8547	27	1.51221
Cre03.g143887_4532.1	2043	31.8906	21.0766	16	0.759137
Cre03.g143907_4532.1	2004	31.2812	20.6738	15	0.725555
Cre03.g143927_4532.1	1657	25.8594	17.0905	17	0.994704
Cre03.g143947_4532.1	1070	16.6875	11.0288	7	0.634702
Cre03.g144011_4532.1	11041	172.484	113.995	60	0.526338
Cre03.g144031_4532.1	1838	28.6875	18.9596	18	0.949386
Cre03.g144064_4532.1	695	10.8281	7.15633	4	0.558946
Cre03.g144084_4532.1	3607	56.3281	37.2274	19	0.510377
Cre03.g144104_4532.1	2195	34.2656	22.6462	30	1.32472
Cre03.g144124_4532.1	3024	47.2188	31.207	20	0.640883
Cre03.g144144_4532.1	1849	28.8594	19.0732	22	1.15345
Cre03.g144164_4532.1	1759	27.4531	18.1438	15	0.826728
Cre03.g144204_4532.1	900	14.0312	9.27328	12	1.29404
Cre03.g144224_4532.1	1869	29.1719	19.2797	16	0.829887
Cre03.g144284_4532.1	2066	32.25	21.3141	20	0.938347
Cre03.g144304_4532.1	1330	20.75	13.7137	17	1.23964
Cre03.g144324_4532.1	3215	50.2031	33.1793	29	0.874038
Cre03.g144344_4532.1	3252	50.7812	33.5614	33	0.983272
Cre03.g144364_4532.1	2190	34.1875	22.5946	19	0.84091
Cre03.g144384_4532.1	384	5.96875	3.94476	6	1.52101
Cre03.g144404_4532.1	3658	57.125	37.754	24	0.635694
Cre03.g144444_4532.1	1014	15.8125	10.4505	5	0.478446
Cre03.g144484_4532.1	1327	20.7031	13.6827	8	0.584679
Cre03.g144524_4532.1	4440	69.3438	45.8294	42	0.916442
Cre03.g144544_4532.1	3756	58.6562	38.766	33	0.851261
Cre03.g144564_4532.1	2432	37.9688	25.0936	22	0.876717
Cre03.g144584_4532.1	1476	23.0312	15.2214	13	0.854061
Cre03.g144607_4532.1	6842	106.875	70.6339	49	0.693718
Cre03.g144627_4532.1	1462	22.8125	15.0768	16	1.06123
Cre03.g144667_4532.1	844	13.1562	8.69499	8	0.92007
Cre03.g144687_4532.1	3718	58.0625	38.3736	23	0.59937
Cre03.g144707_4532.1	2536	39.5938	26.1676	10	0.382152
Cre03.g144727_4532.1	1681	26.2344	17.3383	17	0.980486
Cre03.g144747_4532.1	4667	72.8906	48.1735	52	1.07943
Cre03.g144767_4532.1	1184	18.4688	12.206	10	0.819267
Cre03.g144807_4532.1	2505	39.1094	25.8475	38	1.47016
Cre03.g144827_4532.1	822	12.8125	8.4678	15	1.77142
Cre03.g144847_4532.1	7952	124.219	82.0964	85	1.03537
Cre03.g144887_4532.1	9226	144.125	95.2525	67	0.703394
Cre03.g144907_4532.1	1586	24.75	16.3573	11	0.672482
Cre03.g144947_4532.1	3515	54.8906	36.2773	49	1.35071
Cre03.g144967_4532.1	1979	30.8906	20.4157	20	0.97964
Cre03.g144987_4532.1	5535	86.4531	57.137	49	0.857588
Cre03.g145027_4532.1	2172	33.9062	22.4087	17	0.758634
Cre03.g145087_4532.1	2332	36.4062	24.061	35	1.45464
Cre03.g145107_4532.1	3057	47.7344	31.5477	38	1.20452
Cre03.g145127_4532.1	13699	214.016	141.443	169	1.19483
Cre03.g145147_4532.1	2268	35.4062	23.4001	24	1.02564
Cre03.g145207_4532.1	797	12.4219	8.20964	7	0.852656
Cre03.g145227_4532.1	2205	34.4219	22.7495	12	0.527485
Cre03.g145247_4532.1	995	15.5156	10.2543	6	0.58512
Cre03.g145267_4532.1	2128	33.2188	21.9543	33	1.50312
Cre03.g145287_4532.1	2412	37.6562	24.8871	28	1.12508
Cre03.g145307_4532.1	583	9.07812	5.99975	7	1.16672
Cre03.g145367_4532.1	1722	26.875	17.7617	27	1.52012
Cre03.g145387_4532.1	2543	39.7031	26.2399	33	1.25763
Cre03.g145407_4532.1	6666	104.125	68.8164	66	0.959074
Cre03.g145427_4532.1	1210	18.875	12.4745	11	0.881797
Cre03.g145447_4532.1	4388	68.5312	45.2924	39	0.861071
Cre03.g145467_4532.1	1679	26.2031	17.3177	11	0.635189
Cre03.g145487_4532.1	2591	40.4531	26.7355	25	0.935085
Cre03.g145507_4532.1	1121	17.4844	11.5555	5	0.432696
Cre03.g145527_4532.1	1536	23.9688	15.841	9	0.568146
Cre03.g145547_4532.1	1127	17.5781	11.6174	15	1.29117
Cre03.g145567_4532.1	1195	18.6406	12.3196	6	0.487028
Cre03.g145587_4532.1	791	12.3281	8.14768	7	0.85914
Cre03.g145667_4532.1	3846	60.0625	39.6954	40	1.00767
Cre03.g145687_4532.1	1407	21.9531	14.5089	16	1.10277
Cre03.g145747_4532.1	1339	20.8906	13.8067	14	1.014
Cre03.g145767_4532.1	4605	71.9219	47.5333	31	0.652174
Cre03.g145807_4532.1	3169	49.4844	32.7043	29	0.886733
Cre03.g145827_4532.1	5389	84.1719	55.6293	39	0.701069
Cre03.g145847_4532.1	2063	32.2031	21.2831	15	0.704784
Cre03.g145867_4532.1	2773	43.2969	28.615	17	0.594094
Cre03.g145887_4532.1	1180	18.4062	12.1647	14	1.15087
Cre03.g145907_4532.1	1120	17.4688	11.5451	7	0.606316
Cre03.g145927_4532.1	3381	52.7969	34.8935	29	0.831099
Cre03.g145947_4532.1	2298	35.875	23.7099	18	0.759178
[truncated: 10,228 more rows]

## Sheet: 04D C.rein 5 UTR Bicis
		no bias	C.reinhardtii	Observed	Observed/Expected
	GC bias	0.5	0.54
	A	0.25	0.23
	C	0.25	0.27
	G	0.25	0.27
	U	0.25	0.23
	target sequence:
	AUG
	target sequence length (k):
	3
	likelihood of ATG in 3 NTs	0.015625	0.014283
	sequence length (n):
	100	1.53125	1.39973
	1000	15.5938	14.2544
	10000	156.219	142.801
Cre01.g800042	118	1.8125	1.65683	0	0
Cre01.g013769	110	1.6875	1.54256	0	0	Mean	0.845802
Cre01.g016514	120	1.84375	1.68539	0	0	Median	0
Cre01.g037000	24	0.34375	0.314226	0	0	Average	0
Cre02.g089000	86	1.3125	1.19977	0	0
Cre02.g091845	80	1.21875	1.11407	0	0
Cre03.g152425	167	2.57812	2.35669	0	0
Cre03.g152505	95	1.45312	1.32832	0	0
Cre03.g155500	18	0.25	0.228528	1	4.37583
Cre03.g158595	49	0.734375	0.671301	0	0
Cre06.g278345	45	0.671875	0.614169	0	0
Cre06.g279976	37	0.546875	0.499905	7	14.0027
Cre07.g339550	36	0.53125	0.485622	1	2.05921
Cre08.g363695	72	1.09375	0.99981	0	0
Cre09.g396485	16	0.21875	0.199962	2	10.0019
Cre10.g451350	164	2.53125	2.31385	0	0
Cre10.g466000	109	1.67188	1.52828	1	0.65433
Cre11.g475432	39	0.578125	0.528471	1	1.89225
Cre12.g486851	54	0.8125	0.742716	2	2.69282
Cre12.g496645	74	1.125	1.02838	1	0.972407
Cre12.g513245	66	1	0.914112	0	0
Cre12.g518645	102	1.5625	1.4283	1	0.700133
Cre12.g547734	11	0.140625	0.128547	0	0
Cre12.g546750	151	2.32812	2.12817	2	0.939776
Cre12.g541211	83	1.26562	1.15692	0	0
Cre13.g575333	83	1.26562	1.15692	1	0.864362
Cre13.g588405	246	3.8125	3.48505	2	0.57388
Cre13.g588495	209	3.23438	2.95658	2	0.676457
Cre17.g727335	101	1.54688	1.41402	0	0
Cre16.g683495	10	0.125	0.114264	0	0
Cre02.g099495	146	2.25	2.05675	1	0.486203
Cre16.g801965	103	1.57812	1.44258	1	0.693201
Cre01.g800097	61	0.921875	0.842697	0	0
Cre01.g800066	215	3.32812	3.04228	1	0.328701
cdc26	91	1.39062	1.27119	1	0.786666

## Sheet: 04E C. rein Bicis ORF 1
C.reinhardtii		no bias	C.reinhardtii	Observed	Observed/Expected
	GC bias	0.5	0.699
	A	0.25	0.1505
	C	0.25	0.3495
	G	0.25	0.3495
	U	0.25	0.1505
	target sequence:
	AUG
	target sequence length (k):
	3
	likelihood of ATG in 3 NTs	0.015625	0.00791626
	sequence length (n):
	100	1.53125	0.775794
	1000	15.5938	7.90043
	10000	156.219	79.1468
Cre01.g800042	180	2.78125	1.40909	3	2.12903		Mean	0.846613
Cre01.g013769	477	7.42188	3.76022	0	0		Median	0.719375
Cre01.g016514	1758	27.4375	13.901	10	0.719375
Cre01.g037000	847	13.2031	6.68924	5	0.747469
Cre02.g089000	1566	24.4375	12.381	5	0.403843
Cre02.g091845	165	2.54688	1.29035	1	0.774983
Cre03.g152425	957	14.9219	7.56003	10	1.32275
Cre03.g152505	357	5.54688	2.81027	2	0.711675
Cre03.g155500	186	2.875	1.45659	1	0.686534
Cre03.g158595	219	3.39062	1.71783	1	0.58213
Cre06.g278345	231	3.57812	1.81282	3	1.65488
Cre06.g279976	426	6.625	3.3565	5	1.48965
Cre07.g339550	351	5.45312	2.76278	0	0
Cre08.g363695	228	3.53125	1.78908	2	1.1179
Cre09.g396485	378	5.875	2.97651	1	0.335963
Cre10.g451350	327	5.07812	2.57279	1	0.388684
Cre10.g466000	315	4.89062	2.47779	0	0
Cre11.g475432	744	11.5938	5.87387	0	0
Cre12.g486851	1545	24.1094	12.2148	13	1.06428
Cre12.g496645	240	3.71875	1.88407	1	0.530766
Cre12.g513245	258	4	2.02656	2	0.986893
Cre12.g518645	312	4.84375	2.45404	0	0
Cre12.g547734	591	9.20312	4.66268	0	0
Cre12.g546750	1857	28.9844	14.6847	26	1.77055
Cre12.g541211	1812	28.2812	14.3284	2	0.139583
Cre13.g575333	612	9.53125	4.82892	1	0.207086
Cre13.g588405	1512	23.5938	11.9536	17	1.42217
Cre13.g588495	636	9.90625	5.01891	5	0.996232
Cre17.g727335	186	2.875	1.45659	3	2.0596
Cre16.g683495	237	3.67188	1.86032	2	1.07508
Cre02.g099495	198	1.84375	1.55159	5	3.22251
Cre16.g801965	120	6.01562	0.934119	1	1.07053
Cre01.g800097	387	6.90625	3.04776	1	0.32811
Cre01.g800066	444	1.51562	3.49899	0	0
cdc26	99	3.0625	0.767877	1	1.30229

## Sheet: 04F C. rein Bicis inter-ORF
C.reinhardtii		no bias	C.reinhardtii	Observed	Observed/Expected
	GC bias	0.5	0.641
	A	0.25	0.23
	C	0.25	0.22
	G	0.25	0.22
	U	0.25	0.23
	target sequence:
	AUG
	target sequence length (k):
	3
	likelihood of ATG in 3 NTs	0.015625	0.011638
	sequence length (n):
	100	1.53125	1.14052
	1000	15.5938	11.6147
	10000	156.219	116.357
Cre01.g800042	296	4.59375	3.42157	0	0		Mean	0.334546
Cre01.g013769	182	2.8125	2.09484	1	0.477363		Median	0
Cre01.g016514	274	4.25	3.16554	4	1.26361
Cre01.g037000	58	0.875	0.651728	0	0
Cre02.g089000	148	2.28125	1.69915	0	0
Cre02.g091845	73	1.10938	0.826298	0	0
Cre03.g152425	215	3.32812	2.47889	5	2.01703
Cre03.g152505	69	1.04688	0.779746	0	0
Cre03.g155500	112	1.71875	1.28018	0	0
Cre03.g158595	80	1.21875	0.907764	0	0
Cre06.g278345	128	1.96875	1.46639	0	0
Cre06.g279976	216	3.34375	2.49053	1	0.401521
Cre07.g339550	114	1.75	1.30346	0	0
Cre08.g363695	110	1.6875	1.2569	0	0
Cre09.g396485	33	0.484375	0.360778	0	0
Cre10.g451350	310	4.8125	3.5845	0	0
Cre10.g466000	180	2.78125	2.07156	0	0
Cre11.g475432	25	0.359375	0.267674	0	0
Cre12.g486851	231	3.57812	2.6651	5	1.8761
Cre12.g496645	201	3.10938	2.31596	0	0
Cre12.g513245	81	1.23438	0.919402	0	0
Cre12.g518645	96	1.46875	1.09397	0	0
Cre12.g547734	182	2.8125	2.09484	1	0.477363
Cre12.g546750	265	4.10938	3.06079	2	0.653425
Cre12.g541211	41	0.609375	0.453882	0	0
Cre13.g575333	28	0.40625	0.302588	0	0
Cre13.g588405	202	3.125	2.3276	0	0
Cre13.g588495	67	1.01562	0.75647	2	2.64386
Cre17.g727335	829	12.9219	9.62463	4	0.415601
Cre16.g683495	50	0.75	0.558624	0	0
Cre02.g099495	211	3.26562	2.43234	1	0.411126
Cre16.g801965	45	0.671875	0.500434	0	0
Cre01.g800097	79	1.20312	0.896126	0	0
Cre01.g800066	701	10.9219	8.13496	6	0.737557
cdc26	66	1	0.744832	0	0

## Sheet: 04G C.rein Bicis Before ORF 2
C.reinhardtii		no bias	C.reinhardtii	Observed	Observed/Expected
	GC bias	0.5	0.641
	A	0.25	0.1795
	C	0.25	0.3205
	G	0.25	0.3205
	U	0.25	0.1795
	target sequence:
	AUG
	target sequence length (k):
	3
	likelihood of ATG in 3 NTs	0.015625	0.0103266
	sequence length (n):
	100	1.53125	1.01201
	1000	15.5938	10.3059				Mean	0.556602
	10000	156.219	103.245				Median	0.49073
Cre01.g800042	594	9.25	6.11334	3	0.49073
Cre01.g013769	769	11.9844	7.92049	1	0.126255
Cre01.g016514	2152	33.5938	22.2022	14	0.630569
Cre01.g037000	929	14.4844	9.57275	5	0.522316
Cre02.g089000	1800	28.0938	18.5672	5	0.269292
Cre02.g091845	318	4.9375	3.2632	1	0.306447
Cre03.g152425	1339	20.8906	13.8067	15	1.08643
Cre03.g152505	521	8.10938	5.3595	2	0.373169
Cre03.g155500	316	4.90625	3.24255	2	0.616799
Cre03.g158595	348	5.40625	3.573	1	0.279877
Cre06.g278345	404	6.28125	4.15129	3	0.722667
Cre06.g279976	679	10.5781	6.9911	13	1.85951
Cre07.g339550	501	7.79688	5.15297	1	0.194063
Cre08.g363695	410	6.375	4.21325	2	0.474693
Cre09.g396485	427	6.64062	4.3888	3	0.683558
Cre10.g451350	801	12.4844	8.25095	1	0.121198
Cre10.g466000	604	9.40625	6.21661	1	0.160859
Cre11.g475432	808	12.5938	8.32323	1	0.120146
Cre12.g486851	1830	28.5625	18.877	20	1.05949
Cre12.g496645	515	8.01562	5.29754	2	0.377534
Cre12.g513245	405	6.29688	4.16162	2	0.480583
Cre12.g518645	510	7.9375	5.24591	1	0.190625
Cre12.g547734	784	12.2188	8.07539	1	0.123833
Cre12.g546750	2273	35.4844	23.4517	30	1.27923
Cre12.g541211	1936	30.2188	19.9716	2	0.100142
Cre13.g575333	723	11.2656	7.44547	2	0.26862
Cre13.g588405	1960	30.5938	20.2195	19	0.939689
Cre13.g588495	912	14.2188	9.3972	9	0.957732
Cre17.g727335	1116	17.4062	11.5038	7	0.608493
Cre16.g683495	297	4.60938	3.04634	2	0.656525
Cre02.g099495	555	8.64062	5.7106	7	1.22579
Cre16.g801965	268	4.15625	2.74687	2	0.728101
Cre01.g800097	527	8.20312	5.42146	1	0.184452
Cre01.g800066	1360	21.2188	14.0235	7	0.499162
cdc26	256	3.96875	2.62295	2	0.762499

## Sheet: 04H C. rein Bicis ORF 2 adj
C.reinhardtii		no bias	C.reinhardtii	Observed	Observed/Expected
	GC bias	0.5	0.699
	A	0.25	0.1505
	C	0.25	0.3495
	G	0.25	0.3495
	U	0.25	0.1505
	target sequence:
	AUG
	target sequence length (k):
	3
	likelihood of ATG in 3 NTs	0.015625	0.00791626
	sequence length (n):
	100	1.53125	0.775794
	1000	15.5938	7.90043
	10000	156.219	79.1468
Cre01.g013200	303	4.70312	2.38279	1	0.419675		Mean	1.39317
Cre01.g013750	852	13.2812	6.72882	7	1.0403		Median	1.11706
Cre01.g016500	1410	22	11.1461	7	0.628023
Cre01.g037050	483	7.51562	3.80772	9	2.36362
Cre02.g088950	1023	15.9531	8.0825	9	1.11352
Cre02.g091850	1113	17.3594	8.79497	8	0.909611
Cre03.g152400	873	13.6094	6.89506	6	0.870188
Cre03.g152500	2169	33.8594	17.1545	16	0.932698
Cre03.g155501	1251	19.5156	9.88741	13	1.3148
Cre03.g158600	1116	17.4062	8.81872	8	0.907162
Cre06.g278242	390	6.0625	3.07151	5	1.62786
Cre06.g279950	3012	47.0312	23.8279	43	1.8046
Cre07.g339554	2034	31.75	16.0858	25	1.55416
Cre08.g363600	1242	19.375	9.81617	11	1.1206
Cre09.g396475	3828	59.7812	30.2876	33	1.08955
Cre10.g451300	2697	42.1094	21.3343	21	0.984329
Cre10.g465950	690	10.75	5.44639	10	1.83608
Cre11.g475400	879	13.7031	6.94256	6	0.864234
Cre12.g486850	1899	29.6406	15.0171	23	1.53158
Cre12.g496650	852	13.2812	6.72882	10	1.48614
Cre12.g513254	2391	37.3281	18.912	21	1.11041
Cre12.g518650	1206	18.8125	9.53118	19	1.99346
Cre12.g547750	1788	27.9062	14.1384	19	1.34385
Cre12.g546770	1851	28.8906	14.6372	21	1.4347
Cre12.g541200	342	5.3125	2.69153	0	0
Cre13.g575366	1776	27.7188	14.0434	19	1.35294
Cre13.g588386	474	7.375	3.73648	0	0
Cre13.g588501	336	5.21875	2.64403	2	0.756421
Cre17.g727326	195	3.01562	1.52784	10	6.54519
Cre16.g683483	918	14.3125	7.2513	14	1.93069
Cre02.g099500	867	13.5156	6.84757	3	0.438112
Cre16.g686900	375	5.82812	2.95277	8	2.70932
Cre01.g039600	6402	100	50.6641	3	0.0592136
Cre01.g021000	1344	20.9688	10.6236	35	3.29454
Cre16.g662200_4532.1	1344	20.9688	10.6236	35	3.29454

## Sheet: 04I A. pro mono 5 UTR
		A. protothecoides
	GC bias	0.56
	A	0.22
	C	0.28
	G	0.28
	U	0.22
	target sequence:
	AUG
	target sequence length (k):
	3
	likelihood of ATG in 3 NTs	0.013552
	sequence length (n):
	100	1.3281
UTEX250_A01.00010.1	181	2.42581	0	0		median	0
UTEX250_A01.00015.1	51	0.664048	0	0		mean	0
UTEX250_A01.00025.1	44	0.569184	0	0
UTEX250_A01.00030.1	110	1.46362	1	0.683239
UTEX250_A01.00035.1	212	2.84592	1	0.35138
UTEX250_A01.00045.1	48	0.623392	0	0
UTEX250_A01.00050.1	124	1.65334	0	0
UTEX250_A01.00055.1	60	0.786016	2	2.54448
UTEX250_A01.00060.1	232	3.11696	3	0.962476
UTEX250_A01.00065.1	101	1.34165	1	0.745352
UTEX250_A01.00070.1	223	2.99499	6	2.00334
UTEX250_A01.00080.1	53	0.691152	0	0
UTEX250_A01.00085.1	108	1.43651	2	1.39226
UTEX250_A01.00105.1	108	1.43651	0	0
UTEX250_A01.00110.1	47	0.60984	1	1.63977
UTEX250_A01.00115.1	17	0.20328	0	0
UTEX250_A01.00120.1	35	0.447216	0	0
UTEX250_A01.00125.1	95	1.26034	0	0
UTEX250_A01.00130.1	66	0.867328	0	0
UTEX250_A01.00135.1	122	1.62624	0	0
UTEX250_A01.00145.1	157	2.10056	0	0
UTEX250_A01.00150.1	162	2.16832	0	0
UTEX250_A01.00155.1	1884	25.5049	34	1.33308
UTEX250_A01.00180.1	189	2.53422	5	1.97299
UTEX250_A01.00185.1	161	2.15477	0	0
UTEX250_A01.00200.1	9	0.094864	0	0
UTEX250_A01.00205.1	1048	14.1754	12	0.846537
UTEX250_A01.00215.1	49	0.636944	0	0
UTEX250_A01.00230.1	141	1.88373	1	0.530862
UTEX250_A01.00245.1	113	1.50427	0	0
UTEX250_A01.00250.1	81	1.07061	1	0.934049
UTEX250_A01.00260.1	43	0.555632	0	0
UTEX250_A01.00265.1	91	1.20613	1	0.829099
UTEX250_A01.00270.1	717	9.68968	7	0.722418
UTEX250_A01.00275.1	178	2.38515	0	0
UTEX250_A01.00280.1	148	1.97859	0	0
UTEX250_A01.00285.1	116	1.54493	0	0
UTEX250_A01.00290.1	97	1.28744	0	0
UTEX250_A01.00295.1	286	3.84877	1	0.259823
UTEX250_A01.00315.1	80	1.05706	0	0
UTEX250_A01.00320.1	80	1.05706	0	0
UTEX250_A01.00325.1	72	0.94864	1	1.05414
UTEX250_A01.00330.1	146	1.95149	0	0
UTEX250_A01.00335.1	223	2.99499	5	1.66945
UTEX250_A01.00340.1	131	1.74821	1	0.572014
UTEX250_A01.00355.1	162	2.16832	3	1.38356
UTEX250_A01.00365.1	138	1.84307	0	0
UTEX250_A01.00375.1	193	2.58843	2	0.772669
UTEX250_A01.00385.1	18	0.216832	0	0
UTEX250_A01.00390.1	187	2.50712	0	0
UTEX250_A01.00395.1	56	0.731808	2	2.73296
UTEX250_A01.00400.1	48	0.623392	0	0
UTEX250_A01.00410.1	87	1.15192	0	0
UTEX250_A01.00415.1	104	1.3823	0	0
UTEX250_A01.00430.1	96	1.27389	0	0
UTEX250_A01.00440.1	48	0.623392	0	0
UTEX250_A01.00445.1	159	2.12766	4	1.88
UTEX250_A01.00455.1	160	2.14122	1	0.467024
UTEX250_A01.00465.1	143	1.91083	0	0
UTEX250_A01.00470.1	129	1.7211	0	0
UTEX250_A01.00485.1	75	0.989296	0	0
UTEX250_A01.00490.1	51	0.664048	0	0
UTEX250_A01.00495.1	16	0.189728	0	0
UTEX250_A01.00510.1	95	1.26034	0	0
UTEX250_A01.00515.1	391	5.27173	3	0.569073
UTEX250_A01.00525.1	73	0.962192	0	0
UTEX250_A01.00530.1	91	1.20613	1	0.829099
UTEX250_A01.00535.1	250	3.3609	0	0
UTEX250_A01.00540.1	97	1.28744	0	0
UTEX250_A01.00550.1	234	3.14406	0	0
UTEX250_A01.00560.1	67	0.88088	0	0
UTEX250_A01.00570.1	102	1.3552	0	0
UTEX250_A01.00580.1	73	0.962192	1	1.03929
UTEX250_A01.00595.1	174	2.33094	0	0
UTEX250_A01.00600.1	41	0.528528	0	0
UTEX250_A01.00620.1	64	0.840224	0	0
UTEX250_A01.00635.1	75	0.989296	2	2.02164
UTEX250_A01.00640.1	189	2.53422	0	0
UTEX250_A01.00650.1	103	1.36875	0	0
UTEX250_A01.00655.1	217	2.91368	0	0
UTEX250_A01.00660.1	129	1.7211	0	0
UTEX250_A01.00665.1	36	0.460768	0	0
UTEX250_A01.00675.1	41	0.528528	0	0
UTEX250_A01.00680.1	145	1.93794	4	2.06405
UTEX250_A01.00695.1	40	0.514976	1	1.94184
UTEX250_A01.00700.1	19	0.230384	0	0
UTEX250_A01.00705.1	421	5.67829	6	1.05666
UTEX250_A01.00710.1	263	3.53707	0	0
UTEX250_A01.00730.1	151	2.01925	1	0.495234
UTEX250_A01.00735.1	264	3.55062	0	0
UTEX250_A01.00780.1	221	2.96789	0	0
UTEX250_A01.00785.1	62	0.81312	0	0
UTEX250_A01.00810.1	93	1.23323	0	0
UTEX250_A01.00840.1	61	0.799568	0	0
UTEX250_A01.00850.1	26	0.325248	0	0
UTEX250_A01.00855.1	354	4.7703	4	0.838521
UTEX250_A01.00860.1	12	0.13552	0	0
UTEX250_A01.00865.1	172	2.30384	3	1.30217
UTEX250_A01.00875.1	187	2.50712	0	0
UTEX250_A01.00880.1	64	0.840224	3	3.57048
UTEX250_A01.00890.1	178	2.38515	0	0
UTEX250_A01.00895.1	49	0.636944	0	0
UTEX250_A01.00905.1	31	0.393008	0	0
UTEX250_A01.00925.1	153	2.04635	2	0.977349
UTEX250_A01.00930.1	14	0.162624	0	0
UTEX250_A01.00935.1	98	1.30099	0	0
UTEX250_A01.00945.1	256	3.44221	0	0
UTEX250_A01.00950.1	139	1.85662	0	0
UTEX250_A01.00965.1	111	1.47717	1	0.676971
UTEX250_A01.00975.1	57	0.74536	0	0
UTEX250_A01.00980.1	108	1.43651	1	0.696131
UTEX250_A01.00985.1	6	0.054208	0	0
UTEX250_A01.00990.1	127	1.694	0	0
UTEX250_A01.00995.1	89	1.17902	0	0
UTEX250_A01.01000.1	154	2.0599	0	0
UTEX250_A01.01005.1	141	1.88373	0	0
UTEX250_A01.01020.1	120	1.59914	0	0
UTEX250_A01.01025.1	52	0.6776	0	0
UTEX250_A01.01040.1	155	2.07346	0	0
UTEX250_A01.01045.1	40	0.514976	0	0
UTEX250_A01.01050.1	31	0.393008	0	0
UTEX250_A01.01060.1	152	2.0328	2	0.983865
UTEX250_A01.01065.1	98	1.30099	0	0
UTEX250_A01.01070.1	183	2.45291	0	0
UTEX250_A01.01075.1	91	1.20613	1	0.829099
UTEX250_A01.01085.1	118	1.57203	0	0
UTEX250_A01.01090.1	73	0.962192	2	2.07859
UTEX250_A01.01095.1	474	6.39654	12	1.87601
UTEX250_A01.01100.1	216	2.90013	0	0
UTEX250_A01.01105.1	155	2.07346	0	0
UTEX250_A01.01110.1	196	2.62909	1	0.38036
UTEX250_A01.01120.1	116	1.54493	0	0
UTEX250_A01.01125.1	99	1.31454	0	0
UTEX250_A01.01130.1	175	2.3445	1	0.426531
UTEX250_A01.01135.1	61	0.799568	0	0
UTEX250_A01.01145.1	208	2.79171	1	0.358203
UTEX250_A01.01155.1	127	1.694	2	1.18064
UTEX250_A01.01165.1	76	1.00285	0	0
UTEX250_A01.01170.1	91	1.20613	0	0
UTEX250_A01.01175.1	174	2.33094	2	0.858021
UTEX250_A01.01185.1	162	2.16832	6	2.76712
UTEX250_A01.01190.1	68	0.894432	0	0
UTEX250_A01.01195.1	22	0.27104	0	0
UTEX250_A01.01205.1	65	0.853776	2	2.34253
UTEX250_A01.01215.1	161	2.15477	2	0.928174
UTEX250_A01.01225.1	85	1.12482	0	0
UTEX250_A01.01230.1	1398	18.9186	25	1.32145
UTEX250_A01.01240.1	118	1.57203	1	0.636119
UTEX250_A01.01245.1	247	3.32024	3	0.903549
UTEX250_A01.01250.1	137	1.82952	0	0
UTEX250_A01.01255.1	120	1.59914	1	0.625338
UTEX250_A01.01260.1	70	0.921536	0	0
UTEX250_A01.01265.1	67	0.88088	0	0
UTEX250_A01.01270.1	40	0.514976	0	0
UTEX250_A01.01280.1	17	0.20328	0	0
UTEX250_A01.01285.1	55	0.718256	0	0
UTEX250_A01.01290.1	77	1.0164	0	0
UTEX250_A01.01295.1	162	2.16832	0	0
UTEX250_A01.01305.1	9	0.094864	0	0
UTEX250_A01.01315.1	228	3.06275	3	0.979511
UTEX250_A01.01320.1	86	1.13837	0	0
UTEX250_A01.01325.1	79	1.0435	0	0
UTEX250_A01.01330.1	46	0.596288	0	0
UTEX250_A01.01335.1	183	2.45291	3	1.22304
UTEX250_A01.01340.1	128	1.70755	1	0.585634
UTEX250_A01.01390.1	36	0.460768	0	0
UTEX250_A01.01395.1	172	2.30384	0	0
UTEX250_A01.01400.1	62	0.81312	0	0
UTEX250_A01.01405.1	56	0.731808	0	0
UTEX250_A01.01410.1	57	0.74536	0	0
UTEX250_A01.01415.1	90	1.19258	1	0.838521
UTEX250_A01.01420.1	106	1.40941	1	0.709518
UTEX250_A01.01425.1	82	1.08416	0	0
UTEX250_A01.01430.1	259	3.48286	0	0
UTEX250_A01.01440.1	104	1.3823	1	0.72343
UTEX250_A01.01455.1	104	1.3823	2	1.44686
UTEX250_A01.01460.1	180	2.41226	1	0.41455
UTEX250_A01.01465.1	134	1.78886	0	0
UTEX250_A01.01475.1	59	0.772464	2	2.58912
UTEX250_A01.01480.1	1389	18.7966	26	1.38323
UTEX250_A01.01495.1	201	2.69685	0	0
UTEX250_A02.01510.1	34	0.433664	0	0
UTEX250_A02.01515.1	571	7.71109	10	1.29683
UTEX250_A02.01540.1	73	0.962192	0	0
UTEX250_A02.01545.1	108	1.43651	0	0
UTEX250_A02.01550.1	213	2.85947	2	0.69943
UTEX250_A02.01555.1	85	1.12482	1	0.889034
UTEX250_A02.01560.1	165	2.20898	5	2.26349
UTEX250_A02.01570.1	63	0.826672	2	2.41934
UTEX250_A02.01575.1	156	2.08701	1	0.479155
UTEX250_A02.01590.1	158	2.11411	1	0.473012
UTEX250_A02.01595.1	20	0.243936	0	0
UTEX250_A02.01605.1	161	2.15477	0	0
UTEX250_A02.01615.1	50	0.650496	1	1.53729
UTEX250_A02.01635.1	74	0.975744	0	0
UTEX250_A02.01640.1	70	0.921536	0	0
UTEX250_A02.01645.1	201	2.69685	1	0.370803
UTEX250_A02.01650.1	56	0.731808	0	0
UTEX250_A02.01655.1	216	2.90013	0	0
UTEX250_A02.01660.1	120	1.59914	0	0
UTEX250_A02.01665.1	8	0.081312	0	0
UTEX250_A02.01670.1	152	2.0328	0	0
UTEX250_A02.01675.1	81	1.07061	0	0
UTEX250_A02.01680.1	115	1.53138	0	0
UTEX250_A02.01685.1	131	1.74821	0	0
UTEX250_A02.01690.1	78	1.02995	0	0
UTEX250_A02.01700.1	130	1.73466	0	0
UTEX250_A02.01705.1	248	3.33379	2	0.599917
UTEX250_A02.01710.1	64	0.840224	0	0
UTEX250_A02.01715.1	63	0.826672	0	0
UTEX250_A02.01720.1	85	1.12482	3	2.6671
UTEX250_A02.01725.1	711	9.60837	13	1.35299
UTEX250_A02.01745.1	99	1.31454	0	0
UTEX250_A02.01750.1	837	11.3159	16	1.41394
UTEX250_A02.01755.1	323	4.35019	2	0.45975
UTEX250_A02.01760.1	276	3.71325	0	0
UTEX250_A02.01765.1	18	0.216832	0	0
UTEX250_A02.01770.1	114	1.51782	0	0
UTEX250_A02.01780.1	14	0.162624	0	0
UTEX250_A02.01785.1	46	0.596288	0	0
UTEX250_A02.01790.1	363	4.89227	6	1.22642
UTEX250_A02.01795.1	154	2.0599	0	0
UTEX250_A02.01800.1	103	1.36875	1	0.730593
UTEX250_A02.01805.1	36	0.460768	0	0
UTEX250_A02.01810.1	7	0.06776	0	0
UTEX250_A02.01815.1	120	1.59914	0	0
UTEX250_A02.01820.1	74	0.975744	0	0
UTEX250_A02.01825.1	56	0.731808	0	0
UTEX250_A02.01830.1	106	1.40941	2	1.41904
UTEX250_A02.01835.1	283	3.80811	8	2.10078
UTEX250_A02.01840.1	140	1.87018	0	0
UTEX250_A02.01845.1	58	0.758912	0	0
UTEX250_A02.01855.1	86	1.13837	0	0
UTEX250_A02.01860.1	301	4.05205	2	0.493578
UTEX250_A02.01870.1	198	2.65619	4	1.50592
UTEX250_A02.01875.1	117	1.55848	0	0
UTEX250_A02.01880.1	109	1.45006	0	0
UTEX250_A02.01885.1	120	1.59914	1	0.625338
UTEX250_A02.01900.1	475	6.4101	7	1.09203
UTEX250_A02.01910.1	63	0.826672	1	1.20967
UTEX250_A02.01915.1	105	1.39586	3	2.14922
UTEX250_A02.01920.1	154	2.0599	2	0.970919
UTEX250_A02.01930.1	94	1.24678	0	0
UTEX250_A02.01935.1	332	4.47216	5	1.11803
UTEX250_A02.01940.1	98	1.30099	0	0
UTEX250_A02.01945.1	117	1.55848	0	0
UTEX250_A02.01965.1	165	2.20898	3	1.3581
UTEX250_A02.01970.1	94	1.24678	0	0
UTEX250_A02.01975.1	56	0.731808	0	0
UTEX250_A02.01980.1	131	1.74821	0	0
UTEX250_A02.01985.1	165	2.20898	0	0
UTEX250_A02.02000.1	116	1.54493	0	0
UTEX250_A02.02005.1	97	1.28744	0	0
UTEX250_A02.02010.1	226	3.03565	6	1.97651
UTEX250_A02.02030.1	49	0.636944	0	0
UTEX250_A02.02040.1	82	1.08416	2	1.84475
UTEX250_A02.02055.1	120	1.59914	1	0.625338
UTEX250_A02.02060.1	115	1.53138	2	1.30601
UTEX250_A02.02075.1	154	2.0599	0	0
UTEX250_A02.02085.1	198	2.65619	3	1.12944
UTEX250_A02.02095.1	208	2.79171	0	0
UTEX250_A02.02100.1	144	1.92438	1	0.519647
UTEX250_A02.02105.1	82	1.08416	0	0
UTEX250_A02.02110.1	106	1.40941	0	0
UTEX250_A02.02115.1	98	1.30099	0	0
UTEX250_A02.02120.1	158	2.11411	0	0
UTEX250_A02.02125.1	427	5.7596	2	0.347246
UTEX250_A02.02130.1	58	0.758912	0	0
UTEX250_A02.02135.1	271	3.64549	5	1.37156
UTEX250_A02.02140.1	58	0.758912	1	1.31768
UTEX250_A02.02145.1	140	1.87018	0	0
UTEX250_A02.02150.1	85	1.12482	0	0
UTEX250_A02.02155.1	66	0.867328	3	3.4589
UTEX250_A02.02165.1	190	2.54778	0	0
UTEX250_A02.02175.1	230	3.08986	3	0.970919
UTEX250_A02.02180.1	170	2.27674	1	0.439225
UTEX250_A02.02190.1	76	1.00285	0	0
UTEX250_A02.02205.1	23	0.284592	0	0
UTEX250_A02.02210.1	77	1.0164	1	0.983865
UTEX250_A02.02215.1	79	1.0435	2	1.91662
UTEX250_A02.02225.1	25	0.311696	0	0
UTEX250_A02.02235.1	32	0.40656	0	0
UTEX250_A02.02245.1	36	0.460768	0	0
UTEX250_A02.02250.1	120	1.59914	0	0
UTEX250_A02.02260.1	86	1.13837	2	1.7569
UTEX250_A02.02265.1	29	0.365904	0	0
UTEX250_A02.02280.1	39	0.501424	0	0
UTEX250_A02.02300.1	42	0.54208	0	0
UTEX250_A02.02305.1	66	0.867328	0	0
UTEX250_A02.02310.1	148	1.97859	0	0
UTEX250_A02.02320.1	139	1.85662	0	0
UTEX250_A02.02345.1	216	2.90013	2	0.689625
UTEX250_A02.02355.1	163	2.18187	0	0
UTEX250_A02.02360.1	43	0.555632	0	0
UTEX250_A02.02365.1	85	1.12482	0	0
UTEX250_A02.02390.1	55	0.718256	0	0
UTEX250_A02.02405.1	154	2.0599	0	0
UTEX250_A02.02410.1	83	1.09771	0	0
UTEX250_A02.02415.1	309	4.16046	5	1.20179
UTEX250_A02.02430.1	442	5.96288	2	0.335408
UTEX250_A02.02445.1	50	0.650496	0	0
UTEX250_A02.02455.1	68	0.894432	1	1.11803
UTEX250_A02.02460.1	30	0.379456	0	0
UTEX250_A02.02470.1	227	3.0492	0	0
UTEX250_A02.02480.1	85	1.12482	0	0
UTEX250_A02.02485.1	238	3.19827	0	0
UTEX250_A02.02495.1	827	11.1804	22	1.96773
UTEX250_A02.02500.1	266	3.57773	2	0.559014
UTEX250_A02.02515.1	162	2.16832	0	0
UTEX250_A02.02520.1	63	0.826672	0	0
UTEX250_A02.02525.1	153	2.04635	0	0
UTEX250_A02.02540.1	146	1.95149	0	0
UTEX250_A02.02565.1	95	1.26034	0	0
UTEX250_A02.02570.1	131	1.74821	1	0.572014
UTEX250_A02.02580.1	118	1.57203	0	0
UTEX250_A02.02590.1	45	0.582736	0	0
UTEX250_A02.02595.1	481	6.49141	11	1.69455
UTEX250_A02.02600.1	69	0.907984	0	0
UTEX250_A02.02605.1	189	2.53422	0	0
UTEX250_A02.02610.1	463	6.24747	8	1.28052
UTEX250_A02.02615.1	159	2.12766	1	0.469999
UTEX250_A02.02620.1	120	1.59914	0	0
UTEX250_A02.02625.1	49	0.636944	1	1.57
UTEX250_A02.02630.1	114	1.51782	0	0
UTEX250_A02.02635.1	47	0.60984	0	0
UTEX250_A02.02640.1	21	0.257488	0	0
UTEX250_A02.02660.1	97	1.28744	2	1.55347
UTEX250_A02.02670.1	170	2.27674	0	0
UTEX250_A02.02680.1	128	1.70755	0	0
UTEX250_A02.02690.1	173	2.31739	0	0
UTEX250_A02.02695.1	54	0.704704	0	0
UTEX250_A02.02705.1	102	1.3552	0	0
UTEX250_A02.02720.1	506	6.83021	5	0.732042
UTEX250_A02.02725.1	123	1.63979	0	0
UTEX250_A02.02735.1	863	11.6683	6	0.514215
UTEX250_A02.02740.1	21	0.257488	0	0
UTEX250_A02.02750.1	43	0.555632	0	0
UTEX250_A02.02755.1	20	0.243936	0	0
UTEX250_A02.02760.1	103	1.36875	0	0
UTEX250_A02.02765.1	76	1.00285	2	1.99432
UTEX250_A02.02770.1	42	0.54208	1	1.84475
UTEX250_A02.02775.1	41	0.528528	0	0
UTEX250_A02.02795.1	148	1.97859	1	0.50541
UTEX250_A02.02800.1	119	1.58558	0	0
UTEX250_A02.02805.1	92	1.21968	0	0
UTEX250_A02.02810.1	95	1.26034	3	2.38032
UTEX250_A02.02825.1	140	1.87018	1	0.534709
UTEX250_A02.02835.1	153	2.04635	0	0
UTEX250_A02.02840.1	83	1.09771	0	0
UTEX250_A02.02845.1	133	1.77531	0	0
UTEX250_A02.02865.1	119	1.58558	1	0.630682
UTEX250_A02.02880.1	168	2.24963	4	1.77807
UTEX250_A02.02890.1	151	2.01925	3	1.4857
UTEX250_A02.02905.1	137	1.82952	0	0
UTEX250_A02.02915.1	134	1.78886	0	0
UTEX250_A02.02930.1	191	2.56133	0	0
UTEX250_A02.02935.1	87	1.15192	0	0
UTEX250_A02.02945.1	158	2.11411	4	1.89205
UTEX250_A02.02950.1	81	1.07061	0	0
UTEX250_A02.02955.1	333	4.48571	7	1.56051
UTEX250_A02.02960.1	230	3.08986	5	1.6182
UTEX250_A02.02965.1	357	4.81096	0	0
UTEX250_A02.02980.1	64	0.840224	0	0
UTEX250_A02.02990.1	109	1.45006	0	0
UTEX250_A02.03000.1	99	1.31454	1	0.76072
UTEX250_A02.03005.1	307	4.13336	2	0.483868
UTEX250_A02.03015.1	157	2.10056	3	1.42819
UTEX250_A02.03020.1	114	1.51782	0	0
UTEX250_A02.03025.1	171	2.29029	4	1.74651
UTEX250_A02.03030.1	41	0.528528	0	0
UTEX250_A02.03035.1	1394	18.8644	30	1.5903
UTEX250_A02.03040.1	170	2.27674	0	0
UTEX250_A02.03045.1	270	3.63194	3	0.826006
UTEX250_A02.03055.1	84	1.11126	0	0
UTEX250_A02.03060.1	290	3.90298	5	1.28107
UTEX250_A02.03065.1	73	0.962192	1	1.03929
UTEX250_A02.03085.1	43	0.555632	0	0
UTEX250_A02.03090.1	273	3.67259	4	1.08915
UTEX250_A02.03095.1	81	1.07061	0	0
UTEX250_A02.03100.1	120	1.59914	0	0
UTEX250_A02.03110.1	1339	18.119	19	1.04862
UTEX250_A02.03115.1	192	2.57488	1	0.388368
UTEX250_A02.03135.1	168	2.24963	0	0
UTEX250_A02.03145.1	6	0.054208	0	0
UTEX250_A02.03155.1	57	0.74536	0	0
UTEX250_A02.03160.1	94	1.24678	4	3.20825
UTEX250_A02.03165.1	69	0.907984	0	0
UTEX250_A02.03175.1	123	1.63979	4	2.43933
UTEX250_A02.03200.1	142	1.89728	2	1.05414
UTEX250_A02.03210.1	58	0.758912	0	0
UTEX250_A02.03215.1	199	2.66974	0	0
UTEX250_A02.03220.1	14	0.162624	0	0
UTEX250_A02.03225.1	58	0.758912	1	1.31768
UTEX250_A02.03230.1	89	1.17902	0	0
UTEX250_A02.03235.1	71	0.935088	0	0
UTEX250_A02.03240.1	165	2.20898	2	0.905397
UTEX250_A02.03245.1	14	0.162624	0	0
UTEX250_A02.03250.1	104	1.3823	2	1.44686
UTEX250_A02.03255.1	232	3.11696	2	0.641651
UTEX250_A02.03260.1	109	1.45006	0	0
UTEX250_A02.03265.1	80	1.05706	0	0
UTEX250_A02.03270.1	66	0.867328	0	0
UTEX250_A02.03275.1	12	0.13552	0	0
UTEX250_A02.03280.1	228	3.06275	2	0.653007
UTEX250_A02.03285.1	72	0.94864	1	1.05414
UTEX250_A02.03295.1	176	2.35805	0	0
UTEX250_A02.03310.1	75	0.989296	0	0
UTEX250_A02.03320.1	38	0.487872	0	0
UTEX250_A02.03325.1	68	0.894432	0	0
UTEX250_A02.03330.1	84	1.11126	1	0.899876
UTEX250_A02.03345.1	76	1.00285	0	0
UTEX250_A02.03350.1	86	1.13837	0	0
UTEX250_A02.03355.1	131	1.74821	0	0
UTEX250_A02.03360.1	268	3.60483	1	0.277405
UTEX250_A02.03365.1	210	2.81882	1	0.354759
UTEX250_A02.03370.1	71	0.935088	0	0
UTEX250_A02.03380.1	30	0.379456	0	0
UTEX250_A02.03400.1	40	0.514976	0	0
UTEX250_A02.03405.1	47	0.60984	1	1.63977
UTEX250_A02.03410.1	28	0.352352	0	0
UTEX250_A02.03420.1	92	1.21968	1	0.819887
UTEX250_A02.03430.1	155	2.07346	0	0
UTEX250_A02.03435.1	255	3.42866	1	0.291659
UTEX250_A02.03440.1	71	0.935088	0	0
UTEX250_A02.03445.1	177	2.3716	0	0
UTEX250_A02.03460.1	85	1.12482	0	0
UTEX250_A02.03465.1	105	1.39586	0	0
UTEX250_A02.03470.1	246	3.30669	4	1.20967
UTEX250_A02.03485.1	323	4.35019	3	0.689625
UTEX250_A02.03490.1	40	0.514976	0	0
UTEX250_A02.03495.1	17	0.20328	0	0
UTEX250_A02.03500.1	138	1.84307	1	0.542572
UTEX250_A02.03505.1	99	1.31454	0	0
UTEX250_A02.03510.1	171	2.29029	0	0
UTEX250_A02.03515.1	93	1.23323	0	0
UTEX250_A02.03520.1	30	0.379456	0	0
UTEX250_A02.03525.1	136	1.81597	1	0.55067
UTEX250_A02.03530.1	134	1.78886	0	0
UTEX250_A02.03540.1	55	0.718256	0	0
UTEX250_A02.03545.1	87	1.15192	0	0
UTEX250_A02.03555.1	80	1.05706	0	0
UTEX250_A02.03560.1	142	1.89728	1	0.52707
UTEX250_A02.03565.1	126	1.68045	0	0
UTEX250_A02.03570.1	196	2.62909	3	1.14108
UTEX250_A02.03575.1	8	0.081312	0	0
UTEX250_A02.03595.1	59	0.772464	0	0
UTEX250_A02.03605.1	84	1.11126	1	0.899876
UTEX250_A03.03610.1	179	2.3987	0	0
UTEX250_A03.03615.1	168	2.24963	2	0.889034
UTEX250_A03.03640.1	141	1.88373	0	0
UTEX250_A03.03645.1	1139	15.4086	8	0.51919
UTEX250_A03.03650.1	219	2.94078	4	1.36018
UTEX250_A03.03655.1	71	0.935088	1	1.06942
UTEX250_A03.03660.1	98	1.30099	0	0
UTEX250_A03.03670.1	42	0.54208	0	0
UTEX250_A03.03695.1	97	1.28744	0	0
UTEX250_A03.03705.1	102	1.3552	0	0
UTEX250_A03.03710.1	37	0.47432	0	0
UTEX250_A03.03715.1	61	0.799568	1	1.25068
UTEX250_A03.03720.1	145	1.93794	2	1.03203
UTEX250_A03.03730.1	60	0.786016	0	0
UTEX250_A03.03745.1	219	2.94078	0	0
UTEX250_A03.03755.1	36	0.460768	0	0
UTEX250_A03.03770.1	198	2.65619	1	0.376479
UTEX250_A03.03775.1	111	1.47717	0	0
UTEX250_A03.03780.1	103	1.36875	0	0
UTEX250_A03.03785.1	134	1.78886	0	0
UTEX250_A03.03795.1	76	1.00285	0	0
UTEX250_A03.03800.1	971	13.1319	14	1.06611
UTEX250_A03.03805.1	58	0.758912	0	0
UTEX250_A03.03815.1	61	0.799568	0	0
UTEX250_A03.03820.1	67	0.88088	0	0
UTEX250_A03.03830.1	140	1.87018	0	0
UTEX250_A03.03840.1	154	2.0599	0	0
UTEX250_A03.03850.1	681	9.20181	3	0.326023
UTEX250_A03.03855.1	119	1.58558	0	0
UTEX250_A03.03860.1	174	2.33094	1	0.429011
UTEX250_A03.03865.1	128	1.70755	2	1.17127
UTEX250_A03.03885.1	178	2.38515	0	0
UTEX250_A03.03905.1	87	1.15192	0	0
UTEX250_A03.03910.1	77	1.0164	0	0
UTEX250_A03.03915.1	135	1.80242	0	0
UTEX250_A03.03925.1	236	3.17117	1	0.315341
UTEX250_A03.03930.1	16	0.189728	0	0
UTEX250_A03.03935.1	19	0.230384	0	0
UTEX250_A03.03940.1	265	3.56418	5	1.40285
UTEX250_A03.03945.1	33	0.420112	0	0
UTEX250_A03.03955.1	189	2.53422	3	1.18379
UTEX250_A03.03960.1	122	1.62624	0	0
UTEX250_A03.03970.1	39	0.501424	1	1.99432
UTEX250_A03.03985.1	155	2.07346	0	0
UTEX250_A03.03990.1	35	0.447216	0	0
UTEX250_A03.03995.1	133	1.77531	0	0
UTEX250_A03.04000.1	65	0.853776	0	0
UTEX250_A03.04005.1	127	1.694	0	0
UTEX250_A03.04015.1	34	0.433664	0	0
UTEX250_A03.04025.1	26	0.325248	0	0
UTEX250_A03.04040.1	363	4.89227	2	0.408808
UTEX250_A03.04045.1	156	2.08701	0	0
UTEX250_A03.04050.1	169	2.26318	2	0.883711
UTEX250_A03.04070.1	67	0.88088	0	0
UTEX250_A03.04075.1	16	0.189728	0	0
UTEX250_A03.04080.1	28	0.352352	0	0
UTEX250_A03.04085.1	108	1.43651	0	0
UTEX250_A03.04090.1	182	2.43936	0	0
UTEX250_A03.04100.1	167	2.23608	0	0
UTEX250_A03.04110.1	142	1.89728	0	0
UTEX250_A03.04120.1	30	0.379456	0	0
UTEX250_A03.04125.1	154	2.0599	0	0
UTEX250_A03.04135.1	65	0.853776	0	0
UTEX250_A03.04140.1	199	2.66974	4	1.49827
UTEX250_A03.04145.1	54	0.704704	0	0
UTEX250_A03.04155.1	162	2.16832	0	0
UTEX250_A03.04160.1	24	0.298144	0	0
UTEX250_A03.04170.1	234	3.14406	0	0
UTEX250_A03.04175.1	245	3.29314	2	0.607324
UTEX250_A03.04180.1	238	3.19827	0	0
UTEX250_A03.04185.1	240	3.22538	0	0
UTEX250_A03.04195.1	139	1.85662	1	0.538612
UTEX250_A03.04200.1	94	1.24678	0	0
UTEX250_A03.04205.1	183	2.45291	0	0
UTEX250_A03.04210.1	128	1.70755	0	0
UTEX250_A03.04220.1	429	5.7867	3	0.51843
UTEX250_A03.04225.1	207	2.77816	1	0.35995
UTEX250_A03.04230.1	202	2.7104	0	0
UTEX250_A03.04245.1	72	0.94864	2	2.10828
UTEX250_A03.04255.1	30	0.379456	0	0
UTEX250_A03.04260.1	246	3.30669	1	0.302417
UTEX250_A03.04270.1	62	0.81312	0	0
UTEX250_A03.04295.1	95	1.26034	2	1.58688
UTEX250_A03.04300.1	63	0.826672	0	0
UTEX250_A03.04315.1	76	1.00285	0	0
UTEX250_A03.04320.1	93	1.23323	0	0
UTEX250_A03.04345.1	173	2.31739	1	0.43152
UTEX250_A03.04355.1	114	1.51782	1	0.658838
UTEX250_A03.04365.1	28	0.352352	0	0
UTEX250_A03.04370.1	84	1.11126	0	0
UTEX250_A03.04375.1	76	1.00285	1	0.99716
UTEX250_A03.04380.1	123	1.63979	0	0
UTEX250_A03.04385.1	49	0.636944	0	0
UTEX250_A03.04410.1	109	1.45006	0	0
UTEX250_A03.04425.1	278	3.74035	2	0.534709
UTEX250_A03.04430.1	293	3.94363	1	0.253573
UTEX250_A03.04440.1	67	0.88088	0	0
UTEX250_A03.04445.1	31	0.393008	0	0
UTEX250_A03.04450.1	292	3.93008	1	0.254448
UTEX250_A03.04460.1	168	2.24963	3	1.33355
UTEX250_A03.04465.1	49	0.636944	0	0
UTEX250_A03.04470.1	20	0.243936	0	0
UTEX250_A03.04495.1	410	5.52922	1	0.180857
UTEX250_A03.04505.1	77	1.0164	0	0
UTEX250_A03.04510.1	66	0.867328	0	0
UTEX250_A03.04515.1	87	1.15192	0	0
UTEX250_A03.04525.1	202	2.7104	3	1.10685
UTEX250_A03.04530.1	22	0.27104	0	0
UTEX250_A03.04535.1	50	0.650496	0	0
UTEX250_A03.04540.1	176	2.35805	6	2.54448
UTEX250_A03.04555.1	154	2.0599	0	0
UTEX250_A03.04560.1	46	0.596288	0	0
UTEX250_A03.04565.1	82	1.08416	0	0
UTEX250_A03.04570.1	36	0.460768	0	0
UTEX250_A03.04600.1	240	3.22538	6	1.86025
UTEX250_A03.04605.1	101	1.34165	0	0
UTEX250_A03.04620.1	93	1.23323	1	0.810877
UTEX250_A03.04635.1	260	3.49642	4	1.14403
UTEX250_A03.04640.1	231	3.10341	0	0
UTEX250_A03.04645.1	92	1.21968	1	0.819887
UTEX250_A03.04650.1	125	1.6669	1	0.599917
UTEX250_A03.04665.1	86	1.13837	0	0
UTEX250_A03.04670.1	44	0.569184	0	0
UTEX250_A03.04675.1	195	2.61554	1	0.382331
UTEX250_A03.04690.1	166	2.22253	0	0
UTEX250_A03.04700.1	120	1.59914	0	0
UTEX250_A03.04705.1	35	0.447216	0	0
UTEX250_A03.04710.1	125	1.6669	0	0
UTEX250_A03.04715.1	245	3.29314	1	0.303662
UTEX250_A03.04720.1	114	1.51782	0	0
UTEX250_A03.04725.1	194	2.60198	3	1.15297
UTEX250_A03.04735.1	193	2.58843	1	0.386334
UTEX250_A03.04740.1	50	0.650496	0	0
UTEX250_A03.04750.1	140	1.87018	0	0
UTEX250_A03.04755.1	48	0.623392	0	0
UTEX250_A03.04760.1	66	0.867328	0	0
UTEX250_A03.04770.1	343	4.62123	6	1.29836
UTEX250_A03.04785.1	65	0.853776	0	0
UTEX250_A03.04790.1	42	0.54208	0	0
UTEX250_A03.04800.1	92	1.21968	0	0
UTEX250_A03.04805.1	74	0.975744	0	0
UTEX250_A03.04810.1	74	0.975744	0	0
UTEX250_A03.04840.1	28	0.352352	0	0
UTEX250_A03.04850.1	120	1.59914	1	0.625338
UTEX250_A03.04855.1	81	1.07061	0	0
UTEX250_A03.04860.1	88	1.16547	0	0
UTEX250_A03.04865.1	27	0.3388	0	0
UTEX250_A03.04870.1	23	0.284592	0	0
UTEX250_A03.04875.1	119	1.58558	0	0
UTEX250_A03.04880.1	248	3.33379	0	0
UTEX250_A03.04895.1	95	1.26034	0	0
UTEX250_A03.04900.1	120	1.59914	0	0
UTEX250_A03.04905.1	53	0.691152	0	0
UTEX250_A03.04910.1	81	1.07061	0	0
UTEX250_A03.04930.1	31	0.393008	0	0
UTEX250_A03.04935.1	118	1.57203	0	0
UTEX250_A03.04940.1	538	7.26387	13	1.78968
UTEX250_A03.04945.1	176	2.35805	1	0.42408
UTEX250_A03.04950.1	1518	20.5448	24	1.16818
UTEX250_A03.04975.1	175	2.3445	1	0.426531
UTEX250_A03.04995.1	100	1.3281	0	0
UTEX250_A03.05000.1	113	1.50427	4	2.65909
UTEX250_A03.05010.1	40	0.514976	3	5.82551
UTEX250_A03.05015.1	52	0.6776	0	0
UTEX250_A03.05025.1	78	1.02995	1	0.970919
UTEX250_A03.05035.1	81	1.07061	0	0
UTEX250_A03.05040.1	54	0.704704	0	0
UTEX250_A03.05055.1	48	0.623392	0	0
UTEX250_A03.05070.1	223	2.99499	0	0
UTEX250_A03.05080.1	88	1.16547	0	0
UTEX250_A03.05105.1	37	0.47432	0	0
UTEX250_A03.05115.1	113	1.50427	2	1.32955
UTEX250_A03.05120.1	91	1.20613	0	0
UTEX250_A03.05125.1	69	0.907984	0	0
UTEX250_A03.05130.1	213	2.85947	3	1.04914
UTEX250_A03.05135.1	106	1.40941	1	0.709518
UTEX250_A03.05140.1	106	1.40941	0	0
UTEX250_A03.05145.1	170	2.27674	3	1.31768
UTEX250_A03.05150.1	185	2.48002	0	0
UTEX250_A03.05155.1	60	0.786016	1	1.27224
UTEX250_A03.05165.1	26	0.325248	0	0
UTEX250_A03.05180.1	124	1.65334	3	1.8145
UTEX250_A03.05185.1	37	0.47432	0	0
UTEX250_A03.05190.1	75	0.989296	0	0
UTEX250_A03.05200.1	138	1.84307	3	1.62772
UTEX250_A03.05205.1	69	0.907984	0	0
UTEX250_A03.05215.1	111	1.47717	1	0.676971
UTEX250_A03.05220.1	48	0.623392	0	0
UTEX250_A03.05225.1	164	2.19542	0	0
UTEX250_A03.05230.1	65	0.853776	0	0
UTEX250_A03.05240.1	254	3.4151	2	0.585634
UTEX250_A03.05245.1	92	1.21968	0	0
UTEX250_A03.05260.1	99	1.31454	0	0
UTEX250_A03.05270.1	37	0.47432	0	0
UTEX250_A03.05280.1	63	0.826672	0	0
UTEX250_A03.05290.1	162	2.16832	0	0
UTEX250_A03.05300.1	82	1.08416	0	0
UTEX250_A03.05305.1	289	3.88942	1	0.257107
UTEX250_A03.05310.1	267	3.59128	0	0
UTEX250_A03.05315.1	68	0.894432	0	0
UTEX250_A03.05320.1	70	0.921536	0	0
UTEX250_A03.05330.1	89	1.17902	0	0
UTEX250_A03.05335.1	204	2.7375	2	0.730593
UTEX250_A03.05340.1	514	6.93862	10	1.44121
UTEX250_A03.05345.1	75	0.989296	0	0
UTEX250_A03.05355.1	45	0.582736	0	0
UTEX250_A03.05360.1	117	1.55848	0	0
UTEX250_A03.05365.1	58	0.758912	0	0
UTEX250_A03.05375.1	9	0.094864	0	0
UTEX250_A03.05380.1	54	0.704704	0	0
UTEX250_A03.05385.1	195	2.61554	0	0
UTEX250_A03.05395.1	77	1.0164	2	1.96773
UTEX250_A03.05400.1	143	1.91083	0	0
UTEX250_A03.05405.1	13	0.149072	0	0
UTEX250_A03.05410.1	201	2.69685	2	0.741606
UTEX250_A03.05415.1	213	2.85947	2	0.69943
UTEX250_A03.05420.1	112	1.49072	0	0
UTEX250_A03.05425.1	53	0.691152	0	0
UTEX250_A03.05430.1	572	7.72464	7	0.906191
UTEX250_A03.05440.1	143	1.91083	1	0.523332
UTEX250_A03.05445.1	556	7.50781	17	2.26431
UTEX250_A03.05450.1	96	1.27389	0	0
UTEX250_A03.05455.1	138	1.84307	0	0
UTEX250_A03.05460.1	123	1.63979	0	0
UTEX250_A03.05465.1	117	1.55848	0	0
UTEX250_A03.05470.1	146	1.95149	0	0
UTEX250_A03.05475.1	54	0.704704	0	0
UTEX250_A03.05480.1	150	2.0057	1	0.49858
UTEX250_A03.05495.1	300	4.0385	6	1.4857
UTEX250_A03.05505.1	72	0.94864	3	3.16242
UTEX250_A03.05510.1	92	1.21968	0	0
UTEX250_A03.05515.1	43	0.555632	0	0
UTEX250_A03.05520.1	68	0.894432	0	0
UTEX250_A03.05540.1	49	0.636944	0	0
UTEX250_A03.05545.1	122	1.62624	0	0
UTEX250_A03.05550.1	18	0.216832	0	0
UTEX250_A03.05555.1	56	0.731808	0	0
UTEX250_A03.05560.1	95	1.26034	0	0
UTEX250_A03.05570.1	88	1.16547	0	0
UTEX250_A03.05575.1	191	2.56133	0	0
UTEX250_A03.05580.1	71	0.935088	0	0
UTEX250_A03.05585.1	233	3.13051	0	0
UTEX250_A03.05590.1	30	0.379456	0	0
UTEX250_A03.05605.1	108	1.43651	0	0
UTEX250_A03.05610.1	214	2.87302	2	0.696131
UTEX250_A03.05620.1	170	2.27674	4	1.7569
UTEX250_A03.05625.1	69	0.907984	0	0
UTEX250_A03.05630.1	9	0.094864	0	0
UTEX250_A03.05635.1	61	0.799568	0	0
UTEX250_A03.05640.1	204	2.7375	1	0.365296
UTEX250_A03.05650.1	63	0.826672	0	0
UTEX250_A03.05655.1	68	0.894432	0	0
UTEX250_A03.05660.1	101	1.34165	0	0
UTEX250_A03.05665.1	52	0.6776	0	0
UTEX250_A03.05670.1	25	0.311696	0	0
UTEX250_A03.05675.1	54	0.704704	0	0
UTEX250_A03.05680.1	55	0.718256	0	0
UTEX250_A03.05685.1	139	1.85662	0	0
UTEX250_A03.05695.1	71	0.935088	2	2.13884
UTEX250_A03.05700.1	57	0.74536	1	1.34163
UTEX250_A03.05710.1	83	1.09771	0	0
UTEX250_A03.05715.1	49	0.636944	0	0
UTEX250_A03.05725.1	85	1.12482	0	0
UTEX250_A03.05730.1	44	0.569184	0	0
UTEX250_A03.05740.1	195	2.61554	0	0
UTEX250_A03.05750.1	63	0.826672	0	0
UTEX250_A03.05755.1	77	1.0164	0	0
UTEX250_A03.05760.1	258	3.46931	9	2.59417
UTEX250_A03.05770.1	196	2.62909	5	1.9018
UTEX250_A03.05775.1	48	0.623392	0	0
UTEX250_A03.05780.1	411	5.54277	8	1.44332
UTEX250_A03.05795.1	120	1.59914	0	0
UTEX250_A03.05800.1	76	1.00285	0	0
UTEX250_A03.05805.1	182	2.43936	4	1.63977
UTEX250_A03.05820.1	58	0.758912	0	0
UTEX250_A03.05825.1	176	2.35805	1	0.42408
UTEX250_A03.05830.1	198	2.65619	2	0.752958
UTEX250_A03.05835.1	484	6.53206	3	0.459273
UTEX250_A03.05840.1	214	2.87302	2	0.696131
UTEX250_A03.05845.1	61	0.799568	0	0
UTEX250_A03.05850.1	156	2.08701	0	0
UTEX250_A03.05855.1	136	1.81597	2	1.10134
UTEX250_A03.05860.1	52	0.6776	0	0
UTEX250_A03.05870.1	60	0.786016	0	0
UTEX250_A03.05875.1	169	2.26318	0	0
UTEX250_A03.05895.1	33	0.420112	0	0
UTEX250_A04.05905.1	197	2.64264	0	0
UTEX250_A04.05910.1	96	1.27389	0	0
UTEX250_A04.05920.1	107	1.42296	3	2.10828
UTEX250_A04.05925.1	112	1.49072	2	1.34163
UTEX250_A04.05930.1	112	1.49072	0	0
UTEX250_A04.05945.1	62	0.81312	0	0
UTEX250_A04.05950.1	124	1.65334	0	0
UTEX250_A04.05955.1	96	1.27389	0	0
UTEX250_A04.05960.1	133	1.77531	2	1.12656
UTEX250_A04.05965.1	58	0.758912	0	0
UTEX250_A04.05970.1	28	0.352352	0	0
UTEX250_A04.05975.1	98	1.30099	0	0
UTEX250_A04.05980.1	56	0.731808	0	0
UTEX250_A04.05985.1	237	3.18472	1	0.313999
UTEX250_A04.05990.1	138	1.84307	0	0
UTEX250_A04.05995.1	57	0.74536	0	0
UTEX250_A04.06000.1	73	0.962192	0	0
UTEX250_A04.06005.1	64	0.840224	0	0
UTEX250_A04.06010.1	211	2.83237	1	0.353061
UTEX250_A04.06015.1	152	2.0328	1	0.491932
UTEX250_A04.06020.1	75	0.989296	1	1.01082
UTEX250_A04.06025.1	270	3.63194	1	0.275335
UTEX250_A04.06030.1	170	2.27674	1	0.439225
UTEX250_A04.06035.1	133	1.77531	0	0
UTEX250_A04.06045.1	138	1.84307	2	1.08514
UTEX250_A04.06055.1	1118	15.124	16	1.05792
UTEX250_A04.06065.1	77	1.0164	0	0
UTEX250_A04.06070.1	168	2.24963	1	0.444517
UTEX250_A04.06080.1	153	2.04635	0	0
UTEX250_A04.06085.1	184	2.46646	3	1.21632
UTEX250_A04.06090.1	59	0.772464	0	0
UTEX250_A04.06110.1	52	0.6776	0	0
UTEX250_A04.06115.1	152	2.0328	0	0
UTEX250_A04.06120.1	268	3.60483	4	1.10962
UTEX250_A04.06125.1	53	0.691152	0	0
UTEX250_A04.06130.1	84	1.11126	2	1.79975
UTEX250_A04.06135.1	183	2.45291	0	0
UTEX250_A04.06140.1	83	1.09771	0	0
UTEX250_A04.06145.1	39	0.501424	2	3.98864
UTEX250_A04.06150.1	65	0.853776	0	0
UTEX250_A04.06165.1	131	1.74821	0	0
UTEX250_A04.06175.1	595	8.03634	5	0.622174
UTEX250_A04.06180.1	46	0.596288	0	0
UTEX250_A04.06185.1	47	0.60984	0	0
UTEX250_A04.06195.1	115	1.53138	0	0
UTEX250_A04.06200.1	106	1.40941	0	0
UTEX250_A04.06205.1	154	2.0599	2	0.970919
UTEX250_A04.06210.1	176	2.35805	0	0
UTEX250_A04.06215.1	134	1.78886	0	0
UTEX250_A04.06220.1	351	4.72965	0	0
UTEX250_A04.06225.1	111	1.47717	0	0
UTEX250_A04.06230.1	86	1.13837	0	0
UTEX250_A04.06235.1	62	0.81312	0	0
UTEX250_A04.06240.1	53	0.691152	0	0
UTEX250_A04.06245.1	149	1.99214	0	0
UTEX250_A04.06250.1	52	0.6776	0	0
UTEX250_A04.06255.1	81	1.07061	0	0
UTEX250_A04.06260.1	22	0.27104	0	0
UTEX250_A04.06275.1	251	3.37445	1	0.296345
UTEX250_A04.06285.1	173	2.31739	1	0.43152
UTEX250_A04.06290.1	155	2.07346	2	0.964573
UTEX250_A04.06310.1	55	0.718256	0	0
UTEX250_A04.06315.1	311	4.18757	0	0
UTEX250_A04.06320.1	194	2.60198	1	0.384322
UTEX250_A04.06330.1	88	1.16547	0	0
UTEX250_A04.06335.1	72	0.94864	0	0
UTEX250_A04.06345.1	85	1.12482	0	0
UTEX250_A04.06350.1	48	0.623392	1	1.60413
UTEX250_A04.06360.1	90	1.19258	0	0
UTEX250_A04.06365.1	48	0.623392	0	0
UTEX250_A04.06370.1	524	7.07414	11	1.55496
UTEX250_A04.06375.1	90	1.19258	0	0
UTEX250_A04.06380.1	86	1.13837	0	0
UTEX250_A04.06390.1	123	1.63979	1	0.609833
UTEX250_A04.06400.1	23	0.284592	0	0
UTEX250_A04.06425.1	77	1.0164	1	0.983865
UTEX250_A04.06430.1	297	3.99784	11	2.75149
UTEX250_A04.06435.1	66	0.867328	0	0
UTEX250_A04.06445.1	175	2.3445	1	0.426531
UTEX250_A04.06455.1	253	3.40155	4	1.17593
UTEX250_A04.06460.1	52	0.6776	0	0
UTEX250_A04.06465.1	134	1.78886	2	1.11803
UTEX250_A04.06470.1	136	1.81597	0	0
UTEX250_A04.06480.1	545	7.35874	6	0.815357
UTEX250_A04.06485.1	88	1.16547	0	0
UTEX250_A04.06490.1	117	1.55848	2	1.2833
UTEX250_A04.06495.1	132	1.76176	1	0.567614
UTEX250_A04.06500.1	44	0.569184	0	0
UTEX250_A04.06505.1	84	1.11126	0	0
UTEX250_A04.06510.1	73	0.962192	0	0
UTEX250_A04.06515.1	238	3.19827	2	0.625338
UTEX250_A04.06525.1	21	0.257488	0	0
UTEX250_A04.06530.1	30	0.379456	0	0
UTEX250_A04.06535.1	112	1.49072	2	1.34163
UTEX250_A04.06540.1	116	1.54493	1	0.647279
UTEX250_A04.06545.1	57	0.74536	0	0
UTEX250_A04.06550.1	107	1.42296	0	0
UTEX250_A04.06555.1	93	1.23323	0	0
UTEX250_A04.06560.1	405	5.46146	7	1.28171
UTEX250_A04.06565.1	42	0.54208	0	0
UTEX250_A04.06570.1	113	1.50427	0	0
UTEX250_A04.06580.1	133	1.77531	0	0
UTEX250_A04.06590.1	542	7.31808	3	0.409944
UTEX250_A04.06595.1	191	2.56133	0	0
UTEX250_A04.06600.1	61	0.799568	0	0
UTEX250_A04.06605.1	188	2.52067	0	0
UTEX250_A04.06610.1	160	2.14122	2	0.934049
UTEX250_A04.06615.1	140	1.87018	2	1.06942
UTEX250_A04.06620.1	107	1.42296	0	0
UTEX250_A04.06625.1	65	0.853776	0	0
UTEX250_A04.06630.1	99	1.31454	0	0
UTEX250_A04.06635.1	124	1.65334	3	1.8145
UTEX250_A04.06640.1	153	2.04635	0	0
UTEX250_A04.06645.1	72	0.94864	0	0
UTEX250_A04.06655.1	24	0.298144	1	3.35408
UTEX250_A04.06660.1	145	1.93794	0	0
UTEX250_A04.06675.1	67	0.88088	0	0
UTEX250_A04.06680.1	91	1.20613	0	0
UTEX250_A04.06685.1	228	3.06275	1	0.326504
UTEX250_A04.06695.1	238	3.19827	0	0
UTEX250_A04.06700.1	46	0.596288	1	1.67704
UTEX250_A04.06705.1	58	0.758912	0	0
UTEX250_A04.06715.1	110	1.46362	0	0
UTEX250_A04.06720.1	131	1.74821	3	1.71604
UTEX250_A04.06735.1	23	0.284592	0	0
UTEX250_A04.06740.1	189	2.53422	4	1.57839
UTEX250_A04.06755.1	59	0.772464	0	0
UTEX250_A04.06765.1	33	0.420112	0	0
UTEX250_A04.06775.1	195	2.61554	4	1.52932
UTEX250_A04.06780.1	227	3.0492	0	0
UTEX250_A04.06785.1	179	2.3987	4	1.66757
UTEX250_A04.06790.1	114	1.51782	2	1.31768
UTEX250_A04.06805.1	74	0.975744	0	0
UTEX250_A04.06810.1	148	1.97859	0	0
UTEX250_A04.06815.1	174	2.33094	0	0
UTEX250_A04.06820.1	35	0.447216	0	0
UTEX250_A04.06830.1	47	0.60984	0	0
UTEX250_A04.06845.1	69	0.907984	0	0
UTEX250_A04.06855.1	82	1.08416	0	0
UTEX250_A04.06860.1	121	1.61269	0	0
UTEX250_A04.06865.1	93	1.23323	2	1.62175
UTEX250_A04.06880.1	165	2.20898	1	0.452698
UTEX250_A04.06885.1	392	5.28528	8	1.51364
UTEX250_A04.06900.1	111	1.47717	0	0
UTEX250_A04.06905.1	82	1.08416	0	0
UTEX250_A04.06915.1	74	0.975744	0	0
UTEX250_A04.06920.1	182	2.43936	0	0
UTEX250_A04.06925.1	27	0.3388	0	0
UTEX250_A04.06930.1	197	2.64264	0	0
UTEX250_A04.06940.1	34	0.433664	0	0
UTEX250_A04.06945.1	37	0.47432	0	0
UTEX250_A04.06960.1	434	5.85446	2	0.34162
UTEX250_A04.06965.1	51	0.664048	0	0
UTEX250_A04.06970.1	449	6.05774	2	0.330156
UTEX250_A04.06975.1	117	1.55848	0	0
UTEX250_A04.06985.1	143	1.91083	0	0
UTEX250_A04.06995.1	179	2.3987	2	0.833784
UTEX250_A04.07020.1	122	1.62624	0	0
UTEX250_A04.07030.1	179	2.3987	2	0.833784
UTEX250_A04.07065.1	103	1.36875	0	0
UTEX250_A04.07075.1	145	1.93794	0	0
UTEX250_A04.07095.1	68	0.894432	1	1.11803
UTEX250_A04.07110.1	132	1.76176	0	0
UTEX250_A04.07115.1	66	0.867328	1	1.15297
UTEX250_A04.07120.1	95	1.26034	0	0
UTEX250_A04.07125.1	213	2.85947	1	0.349715
UTEX250_A04.07130.1	164	2.19542	2	0.910986
UTEX250_A04.07135.1	179	2.3987	0	0
UTEX250_A04.07140.1	99	1.31454	0	0
UTEX250_A04.07145.1	437	5.89512	2	0.339264
UTEX250_A04.07150.1	66	0.867328	0	0
UTEX250_A04.07170.1	118	1.57203	0	0
UTEX250_A04.07175.1	9	0.094864	0	0
UTEX250_A04.07185.1	90	1.19258	0	0
UTEX250_A04.07190.1	74	0.975744	0	0
UTEX250_A04.07195.1	125	1.6669	0	0
UTEX250_A04.07205.1	122	1.62624	1	0.614915
UTEX250_A04.07210.1	31	0.393008	0	0
UTEX250_A04.07220.1	224	3.00854	2	0.664773
UTEX250_A04.07225.1	165	2.20898	1	0.452698
UTEX250_A04.07230.1	202	2.7104	0	0
UTEX250_A04.07235.1	170	2.27674	3	1.31768
UTEX250_A04.07240.1	106	1.40941	0	0
UTEX250_A04.07245.1	62	0.81312	0	0
UTEX250_A04.07250.1	104	1.3823	0	0
UTEX250_A04.07255.1	47	0.60984	0	0
UTEX250_A04.07260.1	66	0.867328	0	0
UTEX250_A04.07270.1	159	2.12766	0	0
UTEX250_A04.07275.1	161	2.15477	2	0.928174
UTEX250_A04.07280.1	42	0.54208	0	0
UTEX250_A04.07285.1	84	1.11126	0	0
UTEX250_A04.07295.1	206	2.76461	1	0.361715
UTEX250_A04.07300.1	111	1.47717	0	0
UTEX250_A04.07305.1	82	1.08416	2	1.84475
UTEX250_A04.07310.1	225	3.0221	1	0.330896
UTEX250_A04.07320.1	89	1.17902	0	0
UTEX250_A04.07325.1	91	1.20613	0	0
UTEX250_A04.07330.1	56	0.731808	0	0
UTEX250_A04.07345.1	77	1.0164	0	0
UTEX250_A04.07350.1	148	1.97859	0	0
UTEX250_A04.07355.1	175	2.3445	0	0
UTEX250_A04.07360.1	58	0.758912	0	0
UTEX250_A04.07365.1	72	0.94864	0	0
UTEX250_A04.07375.1	207	2.77816	1	0.35995
UTEX250_A04.07385.1	109	1.45006	0	0
UTEX250_A04.07405.1	90	1.19258	0	0
UTEX250_A04.07410.1	207	2.77816	1	0.35995
UTEX250_A04.07420.1	183	2.45291	2	0.815357
UTEX250_A04.07425.1	128	1.70755	0	0
UTEX250_A04.07430.1	270	3.63194	0	0
UTEX250_A04.07440.1	48	0.623392	0	0
UTEX250_A04.07445.1	100	1.3281	0	0
UTEX250_A04.07450.1	59	0.772464	1	1.29456
UTEX250_A04.07455.1	50	0.650496	0	0
UTEX250_A04.07460.1	146	1.95149	1	0.512429
UTEX250_A04.07465.1	104	1.3823	2	1.44686
UTEX250_A04.07480.1	161	2.15477	2	0.928174
UTEX250_A04.07485.1	139	1.85662	3	1.61584
UTEX250_A04.07495.1	39	0.501424	0	0
UTEX250_A04.07500.1	80	1.05706	0	0
UTEX250_A04.07505.1	57	0.74536	0	0
UTEX250_A04.07510.1	57	0.74536	0	0
UTEX250_A04.07520.1	56	0.731808	0	0
UTEX250_A04.07525.1	110	1.46362	0	0
UTEX250_A04.07530.1	239	3.21182	1	0.31135
UTEX250_A04.07540.1	93	1.23323	0	0
UTEX250_A04.07550.1	107	1.42296	1	0.70276
UTEX250_A04.07560.1	68	0.894432	0	0
UTEX250_A04.07565.1	55	0.718256	0	0
UTEX250_A04.07570.1	161	2.15477	1	0.464087
UTEX250_A04.07575.1	134	1.78886	0	0
UTEX250_A04.07580.1	295	3.97074	0	0
UTEX250_A04.07585.1	56	0.731808	0	0
UTEX250_A04.07590.1	10	0.108416	0	0
UTEX250_A04.07595.1	76	1.00285	0	0
UTEX250_A04.07600.1	154	2.0599	0	0
UTEX250_A04.07605.1	176	2.35805	0	0
UTEX250_A04.07610.1	104	1.3823	0	0
UTEX250_A04.07620.1	74	0.975744	0	0
UTEX250_A04.07625.1	141	1.88373	0	0
UTEX250_A04.07630.1	9	0.094864	0	0
UTEX250_A04.07635.1	177	2.3716	0	0
UTEX250_A04.07640.1	173	2.31739	0	0
UTEX250_A04.07645.1	466	6.28813	2	0.31806
UTEX250_A04.07660.1	172	2.30384	0	0
UTEX250_A04.07675.1	27	0.3388	0	0
UTEX250_A04.07680.1	127	1.694	0	0
UTEX250_A04.07700.1	213	2.85947	0	0
UTEX250_A04.07705.1	65	0.853776	0	0
UTEX250_A04.07710.1	20	0.243936	0	0
UTEX250_A04.07715.1	79	1.0435	0	0
UTEX250_A04.07720.1	37	0.47432	0	0
UTEX250_A04.07725.1	89	1.17902	0	0
UTEX250_A04.07740.1	63	0.826672	1	1.20967
UTEX250_A04.07745.1	50	0.650496	0	0
UTEX250_A04.07770.1	2	0	0	0
UTEX250_A04.07775.1	83	1.09771	0	0
UTEX250_A04.07780.1	138	1.84307	0	0
UTEX250_A04.07785.1	59	0.772464	1	1.29456
UTEX250_A04.07790.1	83	1.09771	0	0
UTEX250_A04.07795.1	157	2.10056	4	1.90425
UTEX250_A04.07800.1	76	1.00285	0	0
UTEX250_A04.07805.1	46	0.596288	0	0
UTEX250_A04.07810.1	49	0.636944	0	0
UTEX250_A04.07825.1	135	1.80242	1	0.554811
UTEX250_A04.07845.1	51	0.664048	0	0
UTEX250_A04.07850.1	69	0.907984	0	0
UTEX250_A04.07855.1	109	1.45006	0	0
UTEX250_A04.07870.1	70	0.921536	0	0
UTEX250_A04.07875.1	35	0.447216	0	0
UTEX250_A04.07880.1	759	10.2589	6	0.58486
UTEX250_A04.07885.1	156	2.08701	0	0
UTEX250_A04.07890.1	167	2.23608	0	0
UTEX250_A04.07895.1	66	0.867328	0	0
UTEX250_A04.07900.1	196	2.62909	0	0
UTEX250_A04.07905.1	66	0.867328	0	0
UTEX250_A04.07910.1	132	1.76176	0	0
UTEX250_A04.07915.1	57	0.74536	0	0
UTEX250_A04.07920.1	105	1.39586	0	0
UTEX250_A04.07925.1	85	1.12482	3	2.6671
UTEX250_A04.07950.1	246	3.30669	0	0
UTEX250_A04.07955.1	73	0.962192	0	0
UTEX250_A04.07965.1	139	1.85662	1	0.538612
UTEX250_A04.07970.1	9	0.094864	0	0
UTEX250_A04.07975.1	198	2.65619	4	1.50592
UTEX250_A04.07980.1	367	4.94648	6	1.21298
UTEX250_A04.07985.1	142	1.89728	0	0
UTEX250_A04.08000.1	200	2.6833	0	0
UTEX250_A04.08005.1	77	1.0164	0	0
UTEX250_A04.08020.1	73	0.962192	0	0
UTEX250_A04.08025.1	94	1.24678	0	0
UTEX250_A04.08030.1	74	0.975744	0	0
UTEX250_A04.08035.1	46	0.596288	0	0
UTEX250_A04.08040.1	23	0.284592	0	0
UTEX250_A04.08045.1	206	2.76461	1	0.361715
UTEX250_A04.08050.1	104	1.3823	0	0
UTEX250_A04.08060.1	13	0.149072	0	0
UTEX250_A04.08065.1	221	2.96789	6	2.02164
UTEX250_A04.08075.1	187	2.50712	0	0
UTEX250_A04.08085.1	31	0.393008	0	0
UTEX250_A04.08095.1	137	1.82952	2	1.09318
UTEX250_A04.08100.1	169	2.26318	3	1.32557
UTEX250_A04.08110.1	31	0.393008	0	0
UTEX250_A04.08115.1	104	1.3823	1	0.72343
UTEX250_A04.08120.1	87	1.15192	0	0
UTEX250_A04.08130.1	32	0.40656	0	0
UTEX250_A04.08135.1	71	0.935088	0	0
UTEX250_A04.08140.1	53	0.691152	0	0
UTEX250_A04.08150.1	47	0.60984	1	1.63977
UTEX250_A04.08160.1	92	1.21968	0	0
UTEX250_A04.08165.1	70	0.921536	0	0
UTEX250_A04.08170.1	221	2.96789	1	0.33694
UTEX250_A04.08175.1	151	2.01925	0	0
UTEX250_A04.08180.1	52	0.6776	0	0
UTEX250_A04.08195.1	737	9.96072	13	1.30513
UTEX250_A04.08200.1	57	0.74536	0	0
UTEX250_A04.08205.1	58	0.758912	2	2.63535
UTEX250_A04.08210.1	68	0.894432	0	0
UTEX250_A04.08220.1	84	1.11126	0	0
UTEX250_A04.08225.1	22	0.27104	0	0
UTEX250_A04.08230.1	109	1.45006	0	0
UTEX250_A04.08235.1	31	0.393008	0	0
UTEX250_A04.08240.1	129	1.7211	0	0
UTEX250_A04.08245.1	25	0.311696	0	0
UTEX250_A04.08250.1	229	3.0763	0	0
UTEX250_A04.08255.1	49	0.636944	0	0
UTEX250_A04.08265.1	126	1.68045	3	1.78524
UTEX250_A04.08270.1	142	1.89728	3	1.58121
UTEX250_A04.08275.1	228	3.06275	0	0
UTEX250_A04.08295.1	178	2.38515	2	0.838521
UTEX250_A04.08300.1	122	1.62624	3	1.84475
UTEX250_A04.08305.1	44	0.569184	0	0
UTEX250_A04.08315.1	57	0.74536	0	0
UTEX250_A04.08320.1	72	0.94864	0	0
UTEX250_A04.08325.1	133	1.77531	4	2.25313
UTEX250_A04.08330.1	32	0.40656	0	0
UTEX250_A04.08335.1	63	0.826672	0	0
UTEX250_A04.08340.1	50	0.650496	0	0
UTEX250_A04.08345.1	169	2.26318	0	0
UTEX250_A04.08350.1	20	0.243936	0	0
UTEX250_A04.08355.1	80	1.05706	0	0
UTEX250_A04.08360.1	129	1.7211	0	0
UTEX250_A04.08365.1	1203	16.276	16	0.983045
UTEX250_A04.08370.1	132	1.76176	1	0.567614
UTEX250_A04.08375.1	58	0.758912	0	0
UTEX250_A04.08380.1	117	1.55848	0	0
UTEX250_A04.08385.1	98	1.30099	0	0
UTEX250_A04.08390.1	145	1.93794	0	0
UTEX250_A04.08395.1	298	4.01139	6	1.49574
UTEX250_A04.08400.1	37	0.47432	0	0
UTEX250_A04.08415.1	110	1.46362	0	0
UTEX250_A04.08420.1	83	1.09771	0	0
UTEX250_A04.08425.1	65	0.853776	0	0
UTEX250_A04.08430.1	170	2.27674	0	0
UTEX250_A04.08450.1	21	0.257488	0	0
UTEX250_A04.08455.1	193	2.58843	0	0
UTEX250_A04.08470.1	230	3.08986	1	0.32364
UTEX250_A04.08475.1	27	0.3388	0	0
UTEX250_A04.08480.1	59	0.772464	0	0
UTEX250_A04.08485.1	167	2.23608	0	0
UTEX250_A04.08490.1	73	0.962192	0	0
UTEX250_A04.08495.1	38	0.487872	0	0
UTEX250_A04.08500.1	60	0.786016	0	0
UTEX250_A04.08505.1	40	0.514976	0	0
UTEX250_A04.08515.1	127	1.694	0	0
UTEX250_A05.08530.1	67	0.88088	0	0
UTEX250_A05.08535.1	101	1.34165	0	0
UTEX250_A05.08545.1	38	0.487872	0	0
UTEX250_A05.08550.1	40	0.514976	0	0
UTEX250_A05.08555.1	123	1.63979	0	0
UTEX250_A05.08565.1	223	2.99499	3	1.00167
UTEX250_A05.08570.1	49	0.636944	0	0
UTEX250_A05.08575.1	149	1.99214	2	1.00394
UTEX250_A05.08580.1	45	0.582736	0	0
UTEX250_A05.08590.1	72	0.94864	1	1.05414
UTEX250_A05.08595.1	147	1.96504	1	0.508895
UTEX250_A05.08605.1	181	2.42581	5	2.06117
UTEX250_A05.08610.1	61	0.799568	0	0
UTEX250_A05.08620.1	260	3.49642	2	0.572014
UTEX250_A05.08625.1	103	1.36875	0	0
UTEX250_A05.08630.1	343	4.62123	6	1.29836
UTEX250_A05.08635.1	163	2.18187	3	1.37497
UTEX250_A05.08640.1	73	0.962192	0	0
UTEX250_A05.08655.1	365	4.91938	6	1.21967
UTEX250_A05.08660.1	195	2.61554	5	1.91165
UTEX250_A05.08710.1	133	1.77531	1	0.563281
UTEX250_A05.08720.1	250	3.3609	5	1.4877
UTEX250_A05.08735.1	46	0.596288	0	0
UTEX250_A05.08740.1	159	2.12766	1	0.469999
UTEX250_A05.08755.1	23	0.284592	0	0
UTEX250_A05.08780.1	94	1.24678	1	0.802064
UTEX250_A05.08785.1	101	1.34165	1	0.745352
UTEX250_A05.08805.1	15	0.176176	0	0
UTEX250_A05.08810.1	20	0.243936	0	0
UTEX250_A05.08815.1	445	6.00354	2	0.333137
UTEX250_A05.08820.1	164	2.19542	1	0.455493
UTEX250_A05.08825.1	44	0.569184	1	1.7569
UTEX250_A05.08830.1	90	1.19258	0	0
UTEX250_A05.08845.1	137	1.82952	0	0
UTEX250_A05.08850.1	22	0.27104	0	0
UTEX250_A05.08855.1	147	1.96504	0	0
UTEX250_A05.08860.1	51	0.664048	0	0
UTEX250_A05.08865.1	146	1.95149	1	0.512429
UTEX250_A05.08870.1	47	0.60984	0	0
UTEX250_A05.08885.1	267	3.59128	2	0.556905
UTEX250_A05.08900.1	83	1.09771	1	0.910986
UTEX250_A05.08905.1	15	0.176176	0	0
UTEX250_A05.08915.1	97	1.28744	0	0
UTEX250_A05.08920.1	136	1.81597	0	0
UTEX250_A05.08925.1	49	0.636944	0	0
UTEX250_A05.08940.1	137	1.82952	0	0
UTEX250_A05.08950.1	75	0.989296	0	0
UTEX250_A05.08955.1	223	2.99499	3	1.00167
UTEX250_A05.08960.1	127	1.694	0	0
UTEX250_A05.08965.1	44	0.569184	0	0
UTEX250_A05.08970.1	313	4.21467	5	1.18633
UTEX250_A05.08975.1	80	1.05706	0	0
UTEX250_A05.08985.1	75	0.989296	1	1.01082
UTEX250_A05.08990.1	94	1.24678	0	0
UTEX250_A05.09005.1	83	1.09771	0	0
UTEX250_A05.09015.1	845	11.4243	3	0.262597
UTEX250_A05.09025.1	75	0.989296	0	0
UTEX250_A05.09030.1	44	0.569184	0	0
UTEX250_A05.09035.1	98	1.30099	0	0
UTEX250_A05.09040.1	189	2.53422	6	2.36759
UTEX250_A05.09045.1	130	1.73466	1	0.576483
UTEX250_A05.09055.1	132	1.76176	0	0
UTEX250_A05.09060.1	72	0.94864	0	0
UTEX250_A05.09065.1	45	0.582736	1	1.71604
UTEX250_A05.09070.1	85	1.12482	0	0
UTEX250_A05.09075.1	58	0.758912	1	1.31768
UTEX250_A05.09095.1	236	3.17117	6	1.89205
UTEX250_A05.09105.1	97	1.28744	0	0
UTEX250_A05.09110.1	115	1.53138	3	1.95902
UTEX250_A05.09115.1	184	2.46646	3	1.21632
UTEX250_A05.09120.1	192	2.57488	0	0
UTEX250_A05.09130.1	34	0.433664	0	0
UTEX250_A05.09135.1	74	0.975744	0	0
UTEX250_A05.09145.1	25	0.311696	0	0
UTEX250_A05.09175.1	81	1.07061	0	0
UTEX250_A05.09180.1	169	2.26318	0	0
UTEX250_A05.09185.1	5	0.040656	0	0
UTEX250_A05.09195.1	71	0.935088	0	0
UTEX250_A05.09205.1	288	3.87587	0	0
UTEX250_A05.09210.1	178	2.38515	0	0
UTEX250_A05.09215.1	95	1.26034	1	0.793439
UTEX250_A05.09220.1	131	1.74821	0	0
UTEX250_A05.09230.1	40	0.514976	0	0
UTEX250_A05.09235.1	126	1.68045	0	0
UTEX250_A05.09240.1	23	0.284592	0	0
UTEX250_A05.09245.1	74	0.975744	0	0
UTEX250_A05.09255.1	114	1.51782	0	0
UTEX250_A05.09260.1	43	0.555632	0	0
UTEX250_A05.09265.1	179	2.3987	5	2.08446
UTEX250_A05.09270.1	59	0.772464	0	0
UTEX250_A05.09285.1	70	0.921536	1	1.08514
UTEX250_A05.09295.1	266	3.57773	2	0.559014
UTEX250_A05.09300.1	170	2.27674	0	0
UTEX250_A05.09305.1	100	1.3281	2	1.50592
UTEX250_A05.09310.1	26	0.325248	0	0
UTEX250_A05.09315.1	71	0.935088	0	0
UTEX250_A05.09330.1	20	0.243936	0	0
UTEX250_A05.09335.1	97	1.28744	1	0.776735
UTEX250_A05.09340.1	151	2.01925	0	0
UTEX250_A05.09345.1	120	1.59914	0	0
UTEX250_A05.09350.1	284	3.82166	0	0
UTEX250_A05.09355.1	79	1.0435	0	0
UTEX250_A05.09360.1	110	1.46362	0	0
UTEX250_A05.09370.1	77	1.0164	0	0
UTEX250_A05.09375.1	35	0.447216	0	0
UTEX250_A05.09385.1	234	3.14406	0	0
UTEX250_A05.09390.1	43	0.555632	0	0
UTEX250_A05.09395.1	197	2.64264	3	1.13523
UTEX250_A05.09400.1	339	4.56702	0	0
UTEX250_A05.09405.1	226	3.03565	0	0
UTEX250_A05.09415.1	58	0.758912	0	0
UTEX250_A05.09425.1	153	2.04635	0	0
UTEX250_A05.09430.1	174	2.33094	1	0.429011
UTEX250_A05.09440.1	157	2.10056	0	0
UTEX250_A05.09450.1	107	1.42296	0	0
UTEX250_A05.09455.1	197	2.64264	0	0
UTEX250_A05.09465.1	158	2.11411	1	0.473012
UTEX250_A05.09475.1	93	1.23323	0	0
UTEX250_A05.09485.1	88	1.16547	0	0
UTEX250_A05.09490.1	65	0.853776	0	0
UTEX250_A05.09495.1	108	1.43651	0	0
UTEX250_A05.09500.1	48	0.623392	0	0
UTEX250_A05.09505.1	84	1.11126	0	0
UTEX250_A05.09530.1	101	1.34165	3	2.23606
UTEX250_A05.09535.1	109	1.45006	3	2.06887
UTEX250_A05.09550.1	110	1.46362	0	0
UTEX250_A05.09580.1	247	3.32024	0	0
UTEX250_A05.09590.1	173	2.31739	0	0
UTEX250_A05.09605.1	159	2.12766	4	1.88
UTEX250_A05.09610.1	172	2.30384	0	0
UTEX250_A05.09620.1	185	2.48002	0	0
UTEX250_A05.09625.1	870	11.7631	8	0.680091
UTEX250_A05.09630.1	41	0.528528	0	0
UTEX250_A05.09635.1	50	0.650496	3	4.61187
UTEX250_A05.09650.1	316	4.25533	1	0.235
UTEX250_A05.09655.1	99	1.31454	2	1.52144
UTEX250_A05.09660.1	186	2.49357	0	0
UTEX250_A05.09665.1	55	0.718256	0	0
UTEX250_A05.09670.1	221	2.96789	0	0
UTEX250_A05.09675.1	262	3.52352	0	0
UTEX250_A05.09680.1	55	0.718256	0	0
UTEX250_A05.09690.1	107	1.42296	2	1.40552
UTEX250_A05.09695.1	146	1.95149	0	0
UTEX250_A05.09710.1	42	0.54208	0	0
UTEX250_A05.09730.1	53	0.691152	0	0
UTEX250_A05.09740.1	163	2.18187	0	0
UTEX250_A05.09745.1	121	1.61269	0	0
UTEX250_A05.09750.1	197	2.64264	0	0
UTEX250_A05.09755.1	24	0.298144	0	0
UTEX250_A05.09765.1	43	0.555632	0	0
UTEX250_A05.09770.1	106	1.40941	0	0
UTEX250_A05.09780.1	131	1.74821	0	0
UTEX250_A05.09805.1	167	2.23608	0	0
UTEX250_A05.09810.1	93	1.23323	0	0
UTEX250_A05.09820.1	80	1.05706	0	0
UTEX250_A05.09825.1	81	1.07061	0	0
UTEX250_A05.09835.1	40	0.514976	0	0
UTEX250_A05.09850.1	122	1.62624	0	0
UTEX250_A05.09860.1	205	2.75106	4	1.45399
UTEX250_A05.09865.1	207	2.77816	3	1.07985
UTEX250_A05.09870.1	179	2.3987	0	0
UTEX250_A05.09875.1	180	2.41226	2	0.829099
UTEX250_A05.09880.1	187	2.50712	0	0
UTEX250_A05.09890.1	72	0.94864	0	0
UTEX250_A05.09895.1	98	1.30099	0	0
UTEX250_A05.09900.1	251	3.37445	5	1.48172
UTEX250_A05.09905.1	260	3.49642	0	0
UTEX250_A05.09920.1	83	1.09771	0	0
UTEX250_A05.09925.1	162	2.16832	0	0
UTEX250_A05.09930.1	106	1.40941	0	0
UTEX250_A05.09935.1	65	0.853776	0	0
UTEX250_A05.09945.1	47	0.60984	0	0
UTEX250_A05.09950.1	87	1.15192	1	0.868116
UTEX250_A05.09955.1	109	1.45006	1	0.689625
UTEX250_A05.09960.1	289	3.88942	4	1.02843
UTEX250_A05.09965.1	275	3.6997	5	1.35146
UTEX250_A05.09970.1	143	1.91083	0	0
UTEX250_A05.09980.1	66	0.867328	0	0
UTEX250_A05.10005.1	79	1.0435	0	0
UTEX250_A05.10025.1	56	0.731808	0	0
UTEX250_A05.10030.1	49	0.636944	0	0
UTEX250_A05.10035.1	111	1.47717	0	0
UTEX250_A05.10045.1	352	4.7432	2	0.421656
UTEX250_A05.10050.1	132	1.76176	0	0
UTEX250_A05.10055.1	240	3.22538	4	1.24017
UTEX250_A05.10070.1	64	0.840224	0	0
UTEX250_A05.10075.1	109	1.45006	0	0
UTEX250_A05.10085.1	40	0.514976	0	0
UTEX250_A05.10090.1	110	1.46362	3	2.04972
UTEX250_A05.10100.1	181	2.42581	2	0.824468
UTEX250_A05.10115.1	36	0.460768	0	0
UTEX250_A05.10125.1	42	0.54208	0	0
UTEX250_A05.10135.1	40	0.514976	0	0
UTEX250_A05.10140.1	62	0.81312	0	0
UTEX250_A05.10145.1	170	2.27674	1	0.439225
UTEX250_A05.10155.1	86	1.13837	1	0.878451
UTEX250_A05.10165.1	89	1.17902	0	0
UTEX250_A05.10170.1	35	0.447216	0	0
UTEX250_A05.10175.1	49	0.636944	0	0
UTEX250_A05.10180.1	184	2.46646	0	0
UTEX250_A05.10185.1	138	1.84307	3	1.62772
UTEX250_A05.10200.1	43	0.555632	0	0
UTEX250_A05.10210.1	36	0.460768	0	0
UTEX250_A05.10215.1	192	2.57488	2	0.776735
UTEX250_A05.10220.1	111	1.47717	0	0
UTEX250_A05.10225.1	72	0.94864	2	2.10828
UTEX250_A05.10230.1	204	2.7375	0	0
UTEX250_A05.10240.1	86	1.13837	0	0
UTEX250_A05.10245.1	328	4.41795	5	1.13175
UTEX250_A05.10250.1	194	2.60198	2	0.768644
UTEX250_A05.10255.1	448	6.04419	5	0.82724
UTEX250_A05.10265.1	32	0.40656	0	0
UTEX250_A05.10270.1	119	1.58558	0	0
UTEX250_A05.10275.1	769	10.3944	13	1.25068
UTEX250_A05.10280.1	29	0.365904	0	0
UTEX250_A05.10290.1	230	3.08986	0	0
UTEX250_A05.10295.1	279	3.7539	3	0.799168
UTEX250_A05.10300.1	124	1.65334	0	0
UTEX250_A05.10305.1	73	0.962192	0	0
UTEX250_A05.10310.1	121	1.61269	0	0
UTEX250_A05.10315.1	44	0.569184	0	0
UTEX250_A05.10340.1	134	1.78886	0	0
UTEX250_A05.10345.1	34	0.433664	0	0
UTEX250_A05.10350.1	148	1.97859	4	2.02164
UTEX250_A05.10355.1	139	1.85662	0	0
UTEX250_A05.10370.1	85	1.12482	0	0
UTEX250_A05.10375.1	121	1.61269	1	0.620083
UTEX250_A05.10390.1	53	0.691152	0	0
UTEX250_A05.10415.1	83	1.09771	0	0
UTEX250_A05.10420.1	93	1.23323	0	0
UTEX250_A05.10425.1	238	3.19827	0	0
UTEX250_A05.10430.1	82	1.08416	0	0
UTEX250_A05.10435.1	112	1.49072	0	0
UTEX250_A05.10445.1	66	0.867328	1	1.15297
UTEX250_A05.10450.1	125	1.6669	1	0.599917
UTEX250_A05.10465.1	103	1.36875	0	0
UTEX250_A05.10470.1	132	1.76176	0	0
UTEX250_A05.10475.1	91	1.20613	0	0
UTEX250_A05.10480.1	251	3.37445	0	0
UTEX250_A05.10485.1	10	0.108416	0	0
UTEX250_A05.10500.1	46	0.596288	0	0
UTEX250_A05.10510.1	43	0.555632	0	0
UTEX250_A05.10515.1	107	1.42296	0	0
UTEX250_A05.10520.1	13	0.149072	0	0
UTEX250_A05.10525.1	167	2.23608	3	1.34163
UTEX250_A05.10530.1	96	1.27389	1	0.784998
UTEX250_A05.10535.1	158	2.11411	0	0
UTEX250_A05.10540.1	241	3.23893	1	0.308744
UTEX250_A05.10550.1	128	1.70755	0	0
UTEX250_A05.10555.1	141	1.88373	0	0
UTEX250_A05.10560.1	71	0.935088	0	0
UTEX250_A05.10565.1	143	1.91083	0	0
UTEX250_A05.10570.1	137	1.82952	0	0
UTEX250_A05.10585.1	39	0.501424	1	1.99432
UTEX250_A05.10595.1	420	5.66474	11	1.94184
UTEX250_A05.10600.1	176	2.35805	2	0.848159
UTEX250_A05.10610.1	34	0.433664	0	0
UTEX250_A05.10615.1	199	2.66974	2	0.749135
UTEX250_A05.10620.1	86	1.13837	0	0
UTEX250_A05.10625.1	725	9.7981	11	1.12267
UTEX250_A05.10630.1	80	1.05706	0	0
UTEX250_A05.10635.1	102	1.3552	0	0
UTEX250_A05.10640.1	71	0.935088	0	0
UTEX250_A05.10645.1	57	0.74536	0	0
UTEX250_A05.10650.1	68	0.894432	0	0
UTEX250_A05.10660.1	65	0.853776	0	0
UTEX250_A05.10665.1	138	1.84307	0	0
UTEX250_A05.10670.1	36	0.460768	0	0
UTEX250_A05.10680.1	119	1.58558	1	0.630682
UTEX250_A05.10690.1	93	1.23323	1	0.810877
UTEX250_A05.10695.1	51	0.664048	1	1.50592
UTEX250_A05.10700.1	122	1.62624	1	0.614915
UTEX250_A05.10705.1	341	4.59413	3	0.653007
UTEX250_A05.10710.1	65	0.853776	0	0
UTEX250_A05.10720.1	83	1.09771	0	0
UTEX250_A05.10725.1	148	1.97859	1	0.50541
UTEX250_A05.10730.1	52	0.6776	0	0
UTEX250_A05.10735.1	15	0.176176	0	0
UTEX250_A05.10740.1	174	2.33094	1	0.429011
UTEX250_A05.10745.1	148	1.97859	0	0
UTEX250_A05.10750.1	148	1.97859	1	0.50541
UTEX250_A05.10760.1	155	2.07346	0	0
UTEX250_A05.10765.1	88	1.16547	0	0
UTEX250_A05.10775.1	233	3.13051	0	0
UTEX250_A05.10780.1	132	1.76176	0	0
UTEX250_A05.10785.1	120	1.59914	1	0.625338
UTEX250_A05.10790.1	38	0.487872	0	0
UTEX250_A05.10800.1	327	4.4044	6	1.36227
UTEX250_A05.10805.1	183	2.45291	0	0
UTEX250_A05.10810.1	35	0.447216	0	0
UTEX250_A05.10815.1	54	0.704704	0	0
UTEX250_A05.10820.1	70	0.921536	0	0
UTEX250_A05.10825.1	205	2.75106	0	0
UTEX250_A05.10830.1	96	1.27389	4	3.13999
UTEX250_A05.10840.1	92	1.21968	0	0
UTEX250_A05.10845.1	52	0.6776	0	0
UTEX250_A05.10850.1	59	0.772464	0	0
UTEX250_A05.10855.1	118	1.57203	0	0
UTEX250_A05.10860.1	51	0.664048	0	0
UTEX250_A05.10865.1	92	1.21968	0	0
UTEX250_A05.10870.1	144	1.92438	0	0
UTEX250_A05.10875.1	55	0.718256	0	0
UTEX250_A05.10880.1	221	2.96789	0	0
UTEX250_A05.10885.1	193	2.58843	1	0.386334
UTEX250_A05.10895.1	71	0.935088	0	0
UTEX250_A05.10910.1	118	1.57203	0	0
UTEX250_A05.10920.1	27	0.3388	0	0
UTEX250_A05.10925.1	1064	14.3922	9	0.625338
UTEX250_A05.10950.1	51	0.664048	0	0
UTEX250_A05.10960.1	125	1.6669	1	0.599917
UTEX250_A05.10980.1	62	0.81312	0	0
UTEX250_A05.10990.1	54	0.704704	0	0
UTEX250_A05.11000.1	135	1.80242	0	0
UTEX250_A05.11030.1	22	0.27104	0	0
UTEX250_A05.11035.1	42	0.54208	0	0
UTEX250_A05.11040.1	263	3.53707	7	1.97904
UTEX250_A05.11045.1	237	3.18472	2	0.627999
UTEX250_A05.11050.1	229	3.0763	0	0
UTEX250_A05.11065.1	126	1.68045	0	0
UTEX250_A05.11070.1	375	5.0549	4	0.791312
UTEX250_A05.11085.1	168	2.24963	0	0
UTEX250_A05.11090.1	36	0.460768	0	0
UTEX250_A05.11100.1	159	2.12766	0	0
UTEX250_A05.11105.1	108	1.43651	0	0
UTEX250_A05.11110.1	120	1.59914	0	0
UTEX250_A05.11115.1	101	1.34165	0	0
UTEX250_A05.11120.1	53	0.691152	0	0
UTEX250_A05.11135.1	34	0.433664	0	0
UTEX250_A05.11140.1	55	0.718256	0	0
UTEX250_A05.11145.1	43	0.555632	0	0
UTEX250_A05.11150.1	136	1.81597	0	0
UTEX250_A05.11155.1	216	2.90013	1	0.344812
UTEX250_A05.11165.1	113	1.50427	4	2.65909
UTEX250_A05.11170.1	128	1.70755	0	0
UTEX250_A05.11190.1	78	1.02995	0	0
UTEX250_A05.11195.1	165	2.20898	0	0
UTEX250_A05.11210.1	54	0.704704	0	0
UTEX250_A05.11215.1	195	2.61554	1	0.382331
UTEX250_A05.11225.1	45	0.582736	0	0
UTEX250_A05.11240.1	165	2.20898	3	1.3581
UTEX250_A05.11265.1	140	1.87018	0	0
UTEX250_A05.11270.1	48	0.623392	0	0
UTEX250_A05.11280.1	136	1.81597	0	0
UTEX250_A05.11285.1	65	0.853776	0	0
UTEX250_A05.11290.1	56	0.731808	1	1.36648
UTEX250_A05.11300.1	149	1.99214	1	0.501972
UTEX250_A05.11305.1	187	2.50712	0	0
UTEX250_A05.11310.1	19	0.230384	0	0
UTEX250_A05.11315.1	113	1.50427	3	1.99432
UTEX250_A05.11320.1	94	1.24678	0	0
UTEX250_A05.11330.1	504	6.8031	7	1.02894
UTEX250_A05.11355.1	87	1.15192	0	0
UTEX250_A05.11360.1	161	2.15477	2	0.928174
UTEX250_A05.11365.1	45	0.582736	1	1.71604
UTEX250_A05.11370.1	106	1.40941	0	0
UTEX250_A05.11375.1	195	2.61554	1	0.382331
UTEX250_A05.11380.1	98	1.30099	0	0
UTEX250_A05.11395.1	182	2.43936	0	0
UTEX250_A05.11400.1	187	2.50712	2	0.797728
UTEX250_A05.11405.1	11	0.121968	0	0
UTEX250_A05.11410.1	93	1.23323	0	0
UTEX250_A05.11415.1	66	0.867328	0	0
UTEX250_A05.11425.1	194	2.60198	0	0
UTEX250_A05.11435.1	73	0.962192	0	0
UTEX250_A05.11445.1	75	0.989296	0	0
UTEX250_A05.11450.1	104	1.3823	0	0
UTEX250_A05.11455.1	244	3.27958	0	0
UTEX250_A05.11480.1	108	1.43651	0	0
UTEX250_A05.11495.1	141	1.88373	0	0
UTEX250_A05.11500.1	114	1.51782	0	0
UTEX250_A05.11505.1	71	0.935088	0	0
UTEX250_A05.11515.1	76	1.00285	0	0
UTEX250_A05.11520.1	53	0.691152	0	0
UTEX250_A05.11530.1	41	0.528528	0	0
UTEX250_A05.11535.1	56	0.731808	0	0
UTEX250_A05.11550.1	160	2.14122	0	0
UTEX250_A05.11555.1	105	1.39586	1	0.716406
UTEX250_A05.11560.1	236	3.17117	2	0.630682
UTEX250_A05.11575.1	143	1.91083	1	0.523332
UTEX250_A05.11580.1	73	0.962192	0	0
UTEX250_A05.11585.1	82	1.08416	0	0
UTEX250_A05.11600.1	193	2.58843	0	0
UTEX250_A05.11605.1	214	2.87302	0	0
UTEX250_A05.11610.1	91	1.20613	0	0
UTEX250_A05.11620.1	188	2.52067	0	0
UTEX250_A05.11625.1	251	3.37445	7	2.07441
UTEX250_A05.11630.1	45	0.582736	0	0
UTEX250_A05.11635.1	30	0.379456	0	0
UTEX250_A06.11655.1	120	1.59914	2	1.25068
UTEX250_A06.11670.1	562	7.58912	1	0.131768
UTEX250_A06.11675.1	232	3.11696	3	0.962476
UTEX250_A06.11680.1	116	1.54493	0	0
UTEX250_A06.11685.1	183	2.45291	1	0.407679
UTEX250_A06.11695.1	95	1.26034	0	0
UTEX250_A06.11700.1	137	1.82952	2	1.09318
UTEX250_A06.11705.1	41	0.528528	0	0
UTEX250_A06.11715.1	115	1.53138	0	0
UTEX250_A06.11730.1	32	0.40656	0	0
UTEX250_A06.11770.1	392	5.28528	3	0.567614
UTEX250_A06.11780.1	106	1.40941	0	0
UTEX250_A06.11795.1	84	1.11126	0	0
UTEX250_A06.11805.1	116	1.54493	0	0
UTEX250_A06.11810.1	164	2.19542	0	0
UTEX250_A06.11825.1	237	3.18472	5	1.57
UTEX250_A06.11830.1	41	0.528528	1	1.89205
UTEX250_A06.11840.1	110	1.46362	0	0
UTEX250_A06.11845.1	65	0.853776	0	0
UTEX250_A06.11850.1	111	1.47717	0	0
UTEX250_A06.11855.1	143	1.91083	0	0
UTEX250_A06.11860.1	20	0.243936	0	0
UTEX250_A06.11865.1	464	6.26102	15	2.39577
UTEX250_A06.11885.1	172	2.30384	0	0
UTEX250_A06.11890.1	54	0.704704	0	0
UTEX250_A06.11900.1	20	0.243936	0	0
UTEX250_A06.11905.1	57	0.74536	2	2.68327
UTEX250_A06.11910.1	58	0.758912	0	0
UTEX250_A06.11915.1	209	2.80526	0	0
UTEX250_A06.11920.1	32	0.40656	0	0
UTEX250_A06.11930.1	77	1.0164	1	0.983865
UTEX250_A06.11940.1	283	3.80811	6	1.57558
UTEX250_A06.11945.1	136	1.81597	1	0.55067
UTEX250_A06.11950.1	155	2.07346	0	0
UTEX250_A06.11955.1	346	4.66189	5	1.07253
UTEX250_A06.11970.1	31	0.393008	1	2.54448
UTEX250_A06.11975.1	110	1.46362	1	0.683239
UTEX250_A06.11980.1	148	1.97859	0	0
UTEX250_A06.11985.1	118	1.57203	0	0
UTEX250_A06.11990.1	86	1.13837	2	1.7569
UTEX250_A06.11995.1	237	3.18472	0	0
UTEX250_A06.12005.1	61	0.799568	0	0
UTEX250_A06.12010.1	35	0.447216	0	0
UTEX250_A06.12015.1	83	1.09771	0	0
UTEX250_A06.12020.1	42	0.54208	1	1.84475
UTEX250_A06.12025.1	21	0.257488	0	0
UTEX250_A06.12030.1	58	0.758912	0	0
UTEX250_A06.12035.1	24	0.298144	0	0
UTEX250_A06.12040.1	188	2.52067	1	0.39672
UTEX250_A06.12050.1	28	0.352352	0	0
UTEX250_A06.12055.1	46	0.596288	0	0
UTEX250_A06.12065.1	143	1.91083	0	0
UTEX250_A06.12075.1	130	1.73466	2	1.15297
UTEX250_A06.12080.1	226	3.03565	0	0
UTEX250_A06.12085.1	252	3.388	0	0
UTEX250_A06.12090.1	94	1.24678	4	3.20825
UTEX250_A06.12095.1	119	1.58558	0	0
UTEX250_A06.12100.1	31	0.393008	0	0
UTEX250_A06.12105.1	24	0.298144	0	0
UTEX250_A06.12110.1	118	1.57203	2	1.27224
UTEX250_A06.12115.1	197	2.64264	0	0
UTEX250_A06.12120.1	237	3.18472	6	1.884
UTEX250_A06.12125.1	115	1.53138	1	0.653007
UTEX250_A06.12135.1	190	2.54778	1	0.392499
UTEX250_A06.12150.1	331	4.45861	3	0.672856
UTEX250_A06.12155.1	151	2.01925	0	0
UTEX250_A06.12160.1	89	1.17902	0	0
UTEX250_A06.12170.1	68	0.894432	0	0
UTEX250_A06.12175.1	84	1.11126	0	0
UTEX250_A06.12180.1	8	0.081312	0	0
UTEX250_A06.12185.1	44	0.569184	0	0
UTEX250_A06.12195.1	24	0.298144	0	0
UTEX250_A06.12200.1	139	1.85662	0	0
UTEX250_A06.12205.1	158	2.11411	0	0
UTEX250_A06.12210.1	42	0.54208	0	0
UTEX250_A06.12215.1	86	1.13837	4	3.5138
UTEX250_A06.12225.1	32	0.40656	0	0
UTEX250_A06.12235.1	65	0.853776	0	0
UTEX250_A06.12240.1	28	0.352352	0	0
UTEX250_A06.12245.1	162	2.16832	2	0.922373
UTEX250_A06.12255.1	189	2.53422	0	0
UTEX250_A06.12260.1	212	2.84592	1	0.35138
UTEX250_A06.12265.1	134	1.78886	0	0
UTEX250_A06.12270.1	72	0.94864	0	0
UTEX250_A06.12285.1	28	0.352352	0	0
UTEX250_A06.12290.1	146	1.95149	6	3.07458
UTEX250_A06.12295.1	38	0.487872	0	0
UTEX250_A06.12300.1	44	0.569184	0	0
UTEX250_A06.12315.1	44	0.569184	0	0
UTEX250_A06.12320.1	68	0.894432	0	0
UTEX250_A06.12325.1	97	1.28744	0	0
UTEX250_A06.12330.1	90	1.19258	0	0
UTEX250_A06.12335.1	48	0.623392	0	0
UTEX250_A06.12340.1	55	0.718256	1	1.39226
UTEX250_A06.12345.1	1264	17.1026	14	0.818588
UTEX250_A06.12350.1	69	0.907984	0	0
UTEX250_A06.12355.1	133	1.77531	3	1.68984
UTEX250_A06.12360.1	152	2.0328	0	0
UTEX250_A06.12365.1	144	1.92438	2	1.03929
UTEX250_A06.12370.1	143	1.91083	0	0
UTEX250_A06.12375.1	93	1.23323	1	0.810877
UTEX250_A06.12380.1	128	1.70755	0	0
UTEX250_A06.12385.1	74	0.975744	0	0
UTEX250_A06.12390.1	11	0.121968	0	0
UTEX250_A06.12395.1	99	1.31454	0	0
UTEX250_A06.12400.1	47	0.60984	0	0
UTEX250_A06.12405.1	129	1.7211	0	0
UTEX250_A06.12415.1	201	2.69685	0	0
UTEX250_A06.12420.1	95	1.26034	0	0
UTEX250_A06.12425.1	29	0.365904	0	0
UTEX250_A06.12430.1	271	3.64549	3	0.822935
UTEX250_A06.12435.1	19	0.230384	0	0
UTEX250_A06.12445.1	53	0.691152	0	0
UTEX250_A06.12450.1	341	4.59413	1	0.217669
UTEX250_A06.12455.1	146	1.95149	0	0
UTEX250_A06.12460.1	41	0.528528	0	0
UTEX250_A06.12465.1	48	0.623392	0	0
UTEX250_A06.12470.1	114	1.51782	2	1.31768
UTEX250_A06.12505.1	105	1.39586	0	0
UTEX250_A06.12510.1	251	3.37445	1	0.296345
UTEX250_A06.12525.1	98	1.30099	0	0
UTEX250_A06.12535.1	46	0.596288	1	1.67704
UTEX250_A06.12540.1	75	0.989296	0	0
UTEX250_A06.12545.1	49	0.636944	0	0
UTEX250_A06.12550.1	77	1.0164	0	0
UTEX250_A06.12555.1	87	1.15192	0	0
UTEX250_A06.12560.1	71	0.935088	1	1.06942
UTEX250_A06.12565.1	78	1.02995	0	0
UTEX250_A06.12575.1	190	2.54778	0	0
UTEX250_A06.12580.1	117	1.55848	0	0
UTEX250_A06.12585.1	28	0.352352	0	0
UTEX250_A06.12590.1	187	2.50712	0	0
UTEX250_A06.12595.1	133	1.77531	0	0
UTEX250_A06.12620.1	162	2.16832	0	0
UTEX250_A06.12625.1	127	1.694	2	1.18064
UTEX250_A06.12630.1	74	0.975744	0	0
UTEX250_A06.12635.1	40	0.514976	0	0
UTEX250_A06.12640.1	89	1.17902	1	0.848159
UTEX250_A06.12645.1	5	0.040656	0	0
UTEX250_A06.12655.1	61	0.799568	0	0
UTEX250_A06.12660.1	75	0.989296	0	0
UTEX250_A06.12665.1	45	0.582736	0	0
UTEX250_A06.12670.1	33	0.420112	0	0
UTEX250_A06.12675.1	30	0.379456	0	0
UTEX250_A06.12685.1	239	3.21182	2	0.622699
UTEX250_A06.12695.1	167	2.23608	1	0.447211
UTEX250_A06.12700.1	169	2.26318	0	0
UTEX250_A06.12705.1	64	0.840224	0	0
UTEX250_A06.12715.1	52	0.6776	0	0
UTEX250_A06.12720.1	46	0.596288	0	0
UTEX250_A06.12725.1	156	2.08701	0	0
UTEX250_A06.12730.1	185	2.48002	6	2.41934
UTEX250_A06.12735.1	74	0.975744	1	1.02486
UTEX250_A06.12740.1	104	1.3823	0	0
UTEX250_A06.12745.1	138	1.84307	0	0
UTEX250_A06.12765.1	183	2.45291	0	0
UTEX250_A06.12775.1	189	2.53422	0	0
UTEX250_A06.12780.1	112	1.49072	0	0
UTEX250_A06.12785.1	89	1.17902	0	0
UTEX250_A06.12790.1	293	3.94363	0	0
UTEX250_A06.12810.1	147	1.96504	0	0
UTEX250_A06.12815.1	143	1.91083	0	0
UTEX250_A06.12820.1	105	1.39586	0	0
UTEX250_A06.12825.1	113	1.50427	1	0.664773
UTEX250_A06.12830.1	90	1.19258	0	0
UTEX250_A06.12835.1	94	1.24678	0	0
UTEX250_A06.12840.1	103	1.36875	1	0.730593
UTEX250_A06.12855.1	90	1.19258	0	0
UTEX250_A06.12865.1	235	3.15762	0	0
UTEX250_A06.12870.1	62	0.81312	0	0
UTEX250_A06.12875.1	109	1.45006	0	0
UTEX250_A06.12880.1	36	0.460768	0	0
UTEX250_A06.12885.1	42	0.54208	0	0
UTEX250_A06.12900.1	52	0.6776	0	0
UTEX250_A06.12910.1	59	0.772464	1	1.29456
UTEX250_A06.12920.1	120	1.59914	0	0
UTEX250_A06.12940.1	81	1.07061	0	0
UTEX250_A06.12945.1	181	2.42581	1	0.412234
UTEX250_A06.12950.1	58	0.758912	1	1.31768
UTEX250_A06.12970.1	90	1.19258	0	0
UTEX250_A06.12975.1	171	2.29029	0	0
UTEX250_A06.12990.1	39	0.501424	0	0
UTEX250_A06.12995.1	54	0.704704	0	0
UTEX250_A06.13000.1	88	1.16547	0	0
UTEX250_A06.13005.1	133	1.77531	0	0
UTEX250_A06.13015.1	153	2.04635	0	0
UTEX250_A06.13025.1	124	1.65334	0	0
UTEX250_A06.13035.1	114	1.51782	0	0
UTEX250_A06.13040.1	54	0.704704	0	0
UTEX250_A06.13045.1	105	1.39586	0	0
UTEX250_A06.13050.1	74	0.975744	0	0
UTEX250_A06.13065.1	21	0.257488	0	0
UTEX250_A06.13080.1	38	0.487872	0	0
UTEX250_A06.13085.1	77	1.0164	0	0
UTEX250_A06.13090.1	104	1.3823	1	0.72343
UTEX250_A06.13100.1	88	1.16547	3	2.57406
UTEX250_A06.13110.1	86	1.13837	1	0.878451
UTEX250_A06.13120.1	53	0.691152	0	0
UTEX250_A06.13140.1	130	1.73466	2	1.15297
UTEX250_A06.13150.1	118	1.57203	0	0
UTEX250_A06.13155.1	71	0.935088	0	0
UTEX250_A06.13165.1	93	1.23323	0	0
UTEX250_A06.13180.1	21	0.257488	0	0
UTEX250_A06.13185.1	393	5.29883	3	0.566163
UTEX250_A06.13190.1	65	0.853776	0	0
UTEX250_A06.13195.1	105	1.39586	1	0.716406
UTEX250_A06.13200.1	74	0.975744	0	0
UTEX250_A06.13205.1	141	1.88373	0	0
UTEX250_A06.13210.1	127	1.694	0	0
UTEX250_A06.13215.1	50	0.650496	0	0
UTEX250_A06.13220.1	87	1.15192	0	0
UTEX250_A06.13225.1	154	2.0599	2	0.970919
UTEX250_A06.13250.1	131	1.74821	0	0
UTEX250_A06.13255.1	239	3.21182	1	0.31135
UTEX250_A06.13260.1	131	1.74821	0	0
UTEX250_A06.13265.1	106	1.40941	0	0
UTEX250_A06.13275.1	90	1.19258	0	0
UTEX250_A06.13280.1	78	1.02995	0	0
UTEX250_A06.13290.1	91	1.20613	1	0.829099
UTEX250_A06.13295.1	232	3.11696	2	0.641651
UTEX250_A06.13300.1	160	2.14122	0	0
UTEX250_A06.13305.1	5	0.040656	0	0
UTEX250_A06.13310.1	45	0.582736	1	1.71604
UTEX250_A06.13320.1	86	1.13837	0	0
UTEX250_A06.13325.1	150	2.0057	3	1.49574
UTEX250_A06.13335.1	43	0.555632	0	0
UTEX250_A06.13340.1	107	1.42296	2	1.40552
UTEX250_A06.13360.1	291	3.91653	1	0.255328
UTEX250_A06.13365.1	114	1.51782	3	1.97651
UTEX250_A06.13370.1	123	1.63979	0	0
UTEX250_A06.13375.1	78	1.02995	2	1.94184
UTEX250_A06.13380.1	67	0.88088	0	0
UTEX250_A06.13385.1	96	1.27389	0	0
UTEX250_A06.13395.1	66	0.867328	0	0
UTEX250_A06.13400.1	952	12.8744	18	1.39812
UTEX250_A06.13405.1	130	1.73466	0	0
UTEX250_A06.13410.1	164	2.19542	0	0
UTEX250_A06.13420.1	110	1.46362	0	0
UTEX250_A06.13425.1	53	0.691152	0	0
UTEX250_A06.13430.1	255	3.42866	2	0.583319
UTEX250_A06.13435.1	44	0.569184	0	0
UTEX250_A06.13450.1	45	0.582736	0	0
UTEX250_A06.13455.1	69	0.907984	0	0
UTEX250_A06.13465.1	80	1.05706	0	0
UTEX250_A06.13470.1	78	1.02995	0	0
UTEX250_A06.13475.1	37	0.47432	0	0
UTEX250_A06.13480.1	330	4.44506	5	1.12485
UTEX250_A06.13505.1	192	2.57488	1	0.388368
UTEX250_A06.13510.1	41	0.528528	0	0
UTEX250_A06.13515.1	115	1.53138	1	0.653007
UTEX250_A06.13530.1	214	2.87302	1	0.348065
UTEX250_A06.13540.1	115	1.53138	1	0.653007
UTEX250_A06.13545.1	14	0.162624	0	0
UTEX250_A06.13550.1	43	0.555632	0	0
UTEX250_A06.13555.1	92	1.21968	2	1.63977
UTEX250_A06.13560.1	236	3.17117	0	0
UTEX250_A06.13565.1	207	2.77816	2	0.719901
UTEX250_A06.13570.1	191	2.56133	0	0
UTEX250_A06.13575.1	181	2.42581	4	1.64894
UTEX250_A06.13580.1	121	1.61269	2	1.24017
UTEX250_A06.13585.1	46	0.596288	0	0
UTEX250_A06.13590.1	64	0.840224	0	0
UTEX250_A06.13595.1	272	3.65904	1	0.273296
UTEX250_A06.13600.1	62	0.81312	0	0
UTEX250_A06.13605.1	166	2.22253	0	0
UTEX250_A06.13610.1	239	3.21182	2	0.622699
UTEX250_A06.13615.1	87	1.15192	1	0.868116
UTEX250_A06.13620.1	29	0.365904	0	0
UTEX250_A06.13625.1	119	1.58558	0	0
UTEX250_A06.13630.1	243	3.26603	0	0
UTEX250_A06.13645.1	81	1.07061	0	0
UTEX250_A06.13660.1	489	6.59982	4	0.606077
UTEX250_A06.13665.1	165	2.20898	1	0.452698
UTEX250_A06.13675.1	35	0.447216	0	0
UTEX250_A06.13690.1	66	0.867328	1	1.15297
UTEX250_A06.13695.1	101	1.34165	0	0
UTEX250_A06.13705.1	98	1.30099	0	0
UTEX250_A06.13710.1	14	0.162624	0	0
UTEX250_A06.13715.1	20	0.243936	0	0
UTEX250_A06.13720.1	9	0.094864	0	0
UTEX250_A06.13735.1	51	0.664048	0	0
UTEX250_A06.13745.1	112	1.49072	3	2.01245
UTEX250_A06.13750.1	122	1.62624	0	0
UTEX250_A06.13755.1	132	1.76176	0	0
UTEX250_A06.13760.1	203	2.72395	0	0
UTEX250_A06.13765.1	363	4.89227	0	0
UTEX250_A06.13770.1	219	2.94078	2	0.680091
UTEX250_A06.13780.1	46	0.596288	0	0
UTEX250_A06.13810.1	75	0.989296	1	1.01082
UTEX250_A06.13830.1	1759	23.8109	19	0.797955
UTEX250_A06.13845.1	171	2.29029	1	0.436626
UTEX250_A06.13850.1	91	1.20613	2	1.6582
UTEX250_A06.13860.1	108	1.43651	2	1.39226
UTEX250_A06.13865.1	115	1.53138	0	0
UTEX250_A06.13890.1	51	0.664048	0	0
UTEX250_A06.13900.1	165	2.20898	5	2.26349
UTEX250_A06.13905.1	61	0.799568	2	2.50135
UTEX250_A06.13910.1	147	1.96504	1	0.508895
UTEX250_A06.13920.1	225	3.0221	1	0.330896
UTEX250_A06.13925.1	231	3.10341	0	0
UTEX250_A06.13930.1	187	2.50712	2	0.797728
UTEX250_A06.13935.1	143	1.91083	0	0
UTEX250_A06.13940.1	184	2.46646	1	0.405439
UTEX250_A06.13945.1	79	1.0435	0	0
UTEX250_A06.13950.1	67	0.88088	0	0
UTEX250_A06.13955.1	149	1.99214	0	0
UTEX250_A06.13960.1	117	1.55848	1	0.641651
UTEX250_A06.13965.1	67	0.88088	0	0
UTEX250_A06.13970.1	202	2.7104	0	0
UTEX250_A06.13975.1	59	0.772464	0	0
UTEX250_A06.13980.1	83	1.09771	0	0
UTEX250_A06.13990.1	154	2.0599	0	0
UTEX250_A06.14000.1	42	0.54208	0	0
UTEX250_A06.14005.1	191	2.56133	0	0
UTEX250_A06.14010.1	599	8.09054	12	1.48321
UTEX250_A06.14015.1	90	1.19258	0	0
UTEX250_A06.14025.1	39	0.501424	0	0
UTEX250_A06.14040.1	97	1.28744	0	0
UTEX250_A06.14045.1	129	1.7211	1	0.581022
UTEX250_A06.14050.1	254	3.4151	2	0.585634
UTEX250_A06.14060.1	77	1.0164	0	0
UTEX250_A06.14065.1	180	2.41226	3	1.24365
UTEX250_A06.14070.1	87	1.15192	0	0
UTEX250_A06.14075.1	186	2.49357	0	0
UTEX250_A06.14080.1	156	2.08701	0	0
UTEX250_A06.14085.1	127	1.694	1	0.590319
UTEX250_A06.14090.1	202	2.7104	6	2.2137
UTEX250_A06.14095.1	62	0.81312	0	0
UTEX250_A06.14100.1	35	0.447216	0	0
UTEX250_A06.14115.1	68	0.894432	0	0
UTEX250_A06.14120.1	42	0.54208	0	0
UTEX250_A06.14125.1	175	2.3445	0	0
UTEX250_A06.14135.1	301	4.05205	1	0.246789
UTEX250_A06.14155.1	63	0.826672	0	0
UTEX250_A06.14160.1	123	1.63979	0	0
UTEX250_A06.14165.1	231	3.10341	0	0
UTEX250_A06.14180.1	120	1.59914	0	0
UTEX250_A06.14185.1	78	1.02995	0	0
UTEX250_A06.14195.1	81	1.07061	2	1.8681
UTEX250_A06.14200.1	112	1.49072	1	0.670817
UTEX250_A06.14215.1	177	2.3716	0	0
UTEX250_A06.14220.1	111	1.47717	0	0
UTEX250_A06.14225.1	98	1.30099	1	0.768644
UTEX250_A06.14230.1	108	1.43651	1	0.696131
UTEX250_A06.14245.1	53	0.691152	0	0
UTEX250_A06.14250.1	96	1.27389	0	0
UTEX250_A06.14255.1	50	0.650496	0	0
UTEX250_A06.14265.1	101	1.34165	0	0
UTEX250_A06.14275.1	128	1.70755	0	0
UTEX250_A06.14280.1	115	1.53138	1	0.653007
UTEX250_A06.14290.1	68	0.894432	1	1.11803
UTEX250_A06.14295.1	191	2.56133	2	0.780845
UTEX250_A06.14300.1	192	2.57488	0	0
UTEX250_A06.14305.1	84	1.11126	0	0
UTEX250_A06.14310.1	74	0.975744	0	0
UTEX250_A06.14320.1	139	1.85662	1	0.538612
UTEX250_A06.14325.1	172	2.30384	0	0
UTEX250_A06.14335.1	173	2.31739	1	0.43152
UTEX250_A06.14340.1	143	1.91083	2	1.04666
UTEX250_A06.14345.1	126	1.68045	0	0
UTEX250_A06.14350.1	112	1.49072	1	0.670817
UTEX250_A06.14370.1	74	0.975744	0	0
UTEX250_A06.14375.1	178	2.38515	0	0
UTEX250_A06.14380.1	28	0.352352	0	0
UTEX250_A06.14385.1	57	0.74536	0	0
UTEX250_A06.14390.1	267	3.59128	7	1.94917
UTEX250_A06.14400.1	91	1.20613	0	0
UTEX250_A06.14435.1	104	1.3823	2	1.44686
UTEX250_A06.14440.1	142	1.89728	2	1.05414
UTEX250_A06.14445.1	313	4.21467	0	0
UTEX250_A06.14455.1	238	3.19827	0	0
UTEX250_A06.14465.1	737	9.96072	8	0.803155
UTEX250_A06.14470.1	147	1.96504	0	0
UTEX250_A06.14475.1	69	0.907984	0	0
UTEX250_A06.14480.1	158	2.11411	1	0.473012
UTEX250_A06.14485.1	96	1.27389	0	0
UTEX250_A06.14495.1	115	1.53138	0	0
UTEX250_A06.14500.1	112	1.49072	0	0
UTEX250_A06.14510.1	115	1.53138	0	0
UTEX250_A06.14515.1	27	0.3388	0	0
UTEX250_A06.14520.1	21	0.257488	0	0
UTEX250_A06.14525.1	32	0.40656	0	0
UTEX250_A06.14530.1	51	0.664048	0	0
UTEX250_A06.14535.1	54	0.704704	0	0
UTEX250_A06.14545.1	57	0.74536	0	0
UTEX250_A06.14550.1	71	0.935088	2	2.13884
UTEX250_A06.14555.1	152	2.0328	0	0
UTEX250_A06.14560.1	181	2.42581	0	0
UTEX250_A06.14565.1	68	0.894432	0	0
UTEX250_A06.14570.1	106	1.40941	0	0
UTEX250_A06.14575.1	208	2.79171	2	0.716406
UTEX250_A06.14580.1	98	1.30099	1	0.768644
UTEX250_A06.14585.1	163	2.18187	0	0
UTEX250_A06.14590.1	237	3.18472	0	0
UTEX250_A06.14595.1	259	3.48286	0	0
UTEX250_A06.14600.1	144	1.92438	0	0
UTEX250_A06.14605.1	313	4.21467	7	1.66086
UTEX250_A06.14610.1	186	2.49357	0	0
UTEX250_A06.14615.1	88	1.16547	2	1.71604
UTEX250_A06.14620.1	91	1.20613	0	0
UTEX250_A06.14625.1	60	0.786016	0	0
UTEX250_A06.14630.1	68	0.894432	0	0
UTEX250_A06.14635.1	153	2.04635	0	0
UTEX250_A06.14650.1	104	1.3823	1	0.72343
UTEX250_A06.14660.1	299	4.02494	0	0
UTEX250_A06.14665.1	59	0.772464	0	0
UTEX250_A06.14670.1	232	3.11696	0	0
UTEX250_A06.14675.1	82	1.08416	0	0
UTEX250_A07.14710.1	46	0.596288	0	0
UTEX250_A07.14725.1	80	1.05706	0	0
UTEX250_A07.14730.1	314	4.22822	1	0.236506
UTEX250_A07.14735.1	43	0.555632	0	0
UTEX250_A07.14740.1	28	0.352352	0	0
UTEX250_A07.14750.1	89	1.17902	0	0
UTEX250_A07.14755.1	135	1.80242	2	1.10962
UTEX250_A07.14780.1	29	0.365904	0	0
UTEX250_A07.14785.1	205	2.75106	1	0.363497
UTEX250_A07.14795.1	484	6.53206	7	1.07164
UTEX250_A07.14810.1	43	0.555632	0	0
UTEX250_A07.14815.1	198	2.65619	0	0
UTEX250_A07.14825.1	92	1.21968	3	2.45966
UTEX250_A07.14830.1	18	0.216832	0	0
UTEX250_A07.14835.1	324	4.36374	1	0.229161
UTEX250_A07.14845.1	147	1.96504	0	0
UTEX250_A07.14850.1	205	2.75106	1	0.363497
UTEX250_A07.14855.1	1309	17.7125	19	1.07269
UTEX250_A07.14860.1	938	12.6847	9	0.709518
UTEX250_A07.14875.1	328	4.41795	9	2.03714
UTEX250_A07.14890.1	141	1.88373	0	0
UTEX250_A07.14895.1	137	1.82952	3	1.63977
UTEX250_A07.14900.1	138	1.84307	0	0
UTEX250_A07.14910.1	36	0.460768	0	0
UTEX250_A07.14915.1	168	2.24963	4	1.77807
UTEX250_A07.14920.1	106	1.40941	0	0
UTEX250_A07.14940.1	79	1.0435	0	0
UTEX250_A07.14945.1	73	0.962192	0	0
UTEX250_A07.14950.1	105	1.39586	0	0
UTEX250_A07.14955.1	1108	14.9885	16	1.06748
UTEX250_A07.14960.1	82	1.08416	0	0
UTEX250_A07.14970.1	177	2.3716	0	0
UTEX250_A07.14980.1	650	8.7817	8	0.910986
UTEX250_A07.14985.1	219	2.94078	2	0.680091
UTEX250_A07.15010.1	104	1.3823	0	0
UTEX250_A07.15015.1	114	1.51782	2	1.31768
UTEX250_A07.15020.1	188	2.52067	2	0.793439
UTEX250_A07.15025.1	161	2.15477	0	0
UTEX250_A07.15040.1	47	0.60984	0	0
UTEX250_A07.15045.1	189	2.53422	3	1.18379
UTEX250_A07.15050.1	131	1.74821	0	0
UTEX250_A07.15060.1	81	1.07061	0	0
UTEX250_A07.15065.1	132	1.76176	1	0.567614
UTEX250_A07.15070.1	98	1.30099	2	1.53729
UTEX250_A07.15080.1	77	1.0164	0	0
UTEX250_A07.15085.1	168	2.24963	4	1.77807
UTEX250_A07.15090.1	149	1.99214	2	1.00394
UTEX250_A07.15105.1	86	1.13837	0	0
UTEX250_A07.15110.1	164	2.19542	1	0.455493
UTEX250_A07.15120.1	89	1.17902	0	0
UTEX250_A07.15125.1	116	1.54493	1	0.647279
UTEX250_A07.15135.1	104	1.3823	4	2.89372
UTEX250_A07.15140.1	79	1.0435	0	0
UTEX250_A07.15145.1	171	2.29029	1	0.436626
UTEX250_A07.15160.1	132	1.76176	1	0.567614
UTEX250_A07.15165.1	83	1.09771	0	0
UTEX250_A07.15170.1	78	1.02995	2	1.94184
UTEX250_A07.15180.1	81	1.07061	1	0.934049
UTEX250_A07.15185.1	84	1.11126	0	0
UTEX250_A07.15190.1	48	0.623392	1	1.60413
UTEX250_A07.15205.1	51	0.664048	1	1.50592
UTEX250_A07.15210.1	89	1.17902	0	0
UTEX250_A07.15215.1	91	1.20613	0	0
UTEX250_A07.15220.1	206	2.76461	0	0
UTEX250_A07.15230.1	220	2.95434	2	0.676971
UTEX250_A07.15235.1	116	1.54493	5	3.2364
UTEX250_A07.15250.1	43	0.555632	0	0
UTEX250_A07.15260.1	117	1.55848	0	0
UTEX250_A07.15270.1	169	2.26318	1	0.441855
UTEX250_A07.15280.1	78	1.02995	0	0
UTEX250_A07.15295.1	144	1.92438	2	1.03929
UTEX250_A07.15300.1	111	1.47717	0	0
UTEX250_A07.15305.1	112	1.49072	0	0
UTEX250_A07.15310.1	86	1.13837	1	0.878451
UTEX250_A07.15315.1	212	2.84592	4	1.40552
UTEX250_A07.15325.1	58	0.758912	0	0
UTEX250_A07.15330.1	92	1.21968	0	0
UTEX250_A07.15345.1	99	1.31454	0	0
UTEX250_A07.15350.1	117	1.55848	0	0
UTEX250_A07.15355.1	137	1.82952	1	0.546591
UTEX250_A07.15360.1	110	1.46362	0	0
UTEX250_A07.15365.1	129	1.7211	0	0
UTEX250_A07.15370.1	110	1.46362	2	1.36648
UTEX250_A07.15380.1	119	1.58558	0	0
UTEX250_A07.15385.1	74	0.975744	0	0
UTEX250_A07.15395.1	201	2.69685	5	1.85402
UTEX250_A07.15405.1	31	0.393008	0	0
UTEX250_A07.15410.1	541	7.30453	11	1.50592
UTEX250_A07.15420.1	49	0.636944	0	0
UTEX250_A07.15425.1	79	1.0435	1	0.95831
UTEX250_A07.15440.1	90	1.19258	0	0
UTEX250_A07.15445.1	65	0.853776	0	0
UTEX250_A07.15450.1	149	1.99214	0	0
[truncated: 3,192 more rows]

[truncated: 7 more sheets: 04J Apro Mono CDS, 04K A. Pro Mono Sum, 04L A. pro Bicis 5 UTR , 04M A. pro Bicis ORF 1, 04N A. Pro Bicis inter-ORF, 04O A. pro Bicis Before ORF 2, 04P A. pro Bicis ORF 2]
